# Supplementary material for: Molecular dynamics and protein frustration analysis of human fused in Sarcoma protein variants in Amyotrophic Lateral Sclerosis type 6: An In Silico approach
Source: PLoS One. 2021 Sep 29;16(9):e0258061. doi: 10.1371/journal.pone.0258061 (PMC8480726; doi:10.1371/journal.pone.0258061)
Supplement: S1 Dataset — The tables contain the mean values used to create the molecular dynamics RMSD (Sheet 1), RMSF (Sheet 2), RG (Sheet 3), and SASA (Sheet 4) graphics, as well as the individual values obtained from each replicate. Sheet 5 contains the data output from ConSurf used in the evolutionary conservation analysis. (XLSX) [file pone.0258061.s001.xlsx]

## Sheet: RMSD (nm)
	Wild-type				P525L				R521C				R521H				P525L-PDB
Time (ns)	R1	R2	R3	Mean	R1	R2	R3	Mean	R1	R2	R3	Mean	R1	R2	R3	Mean	R1	R2	R3	Mean
0.0	0.00	0.00	0.00	0.00	0.00	0.00	0.00	0.00	0.00	0.00	0.00	0.00	0.00	0.00	0.00	0.00	0.00	0.00	0.00	0.00
0.1	0.15	0.31	0.15	0.21	0.19	0.24	0.25	0.23	0.23	0.27	0.33	0.28	0.21	0.20	0.10	0.17	0.28	0.21	0.24	0.24
0.2	0.24	0.30	0.21	0.25	0.20	0.13	0.24	0.19	0.34	0.24	0.30	0.29	0.37	0.24	0.21	0.27	0.23	0.29	0.11	0.21
0.3	0.28	0.25	0.15	0.23	0.21	0.23	0.32	0.25	0.28	0.21	0.41	0.30	0.37	0.37	0.20	0.31	0.19	0.34	0.22	0.25
0.4	0.24	0.17	0.16	0.19	0.23	0.22	0.29	0.25	0.27	0.15	0.60	0.34	0.41	0.33	0.29	0.34	0.33	0.42	0.24	0.33
0.5	0.18	0.29	0.23	0.23	0.27	0.28	0.18	0.24	0.29	0.34	0.65	0.42	0.39	0.33	0.27	0.33	0.39	0.29	0.33	0.34
0.6	0.22	0.35	0.26	0.28	0.27	0.24	0.27	0.26	0.36	0.28	0.61	0.42	0.37	0.36	0.21	0.32	0.27	0.28	0.38	0.31
0.7	0.24	0.37	0.46	0.36	0.28	0.40	0.32	0.33	0.37	0.36	0.67	0.46	0.35	0.37	0.12	0.28	0.22	0.30	0.44	0.32
0.8	0.39	0.41	0.42	0.41	0.20	0.41	0.33	0.31	0.27	0.33	0.64	0.41	0.41	0.36	0.20	0.32	0.22	0.34	0.38	0.32
0.9	0.36	0.46	0.38	0.40	0.23	0.41	0.32	0.32	0.28	0.28	0.63	0.40	0.48	0.41	0.22	0.37	0.26	0.23	0.44	0.31
1.0	0.35	0.38	0.27	0.34	0.24	0.30	0.39	0.31	0.17	0.29	0.66	0.37	0.43	0.35	0.25	0.35	0.24	0.25	0.32	0.27
1.1	0.35	0.40	0.38	0.38	0.36	0.30	0.37	0.34	0.25	0.29	0.69	0.41	0.43	0.46	0.39	0.43	0.23	0.26	0.40	0.30
1.2	0.50	0.43	0.33	0.42	0.42	0.27	0.34	0.34	0.44	0.38	0.63	0.48	0.42	0.48	0.30	0.40	0.27	0.36	0.35	0.33
1.3	0.48	0.45	0.44	0.46	0.36	0.29	0.35	0.33	0.39	0.27	0.60	0.42	0.41	0.41	0.30	0.37	0.21	0.29	0.35	0.28
1.4	0.40	0.50	0.37	0.42	0.45	0.23	0.35	0.34	0.41	0.34	0.56	0.44	0.40	0.46	0.33	0.40	0.26	0.28	0.34	0.29
1.5	0.37	0.53	0.31	0.40	0.35	0.25	0.31	0.30	0.34	0.33	0.51	0.39	0.35	0.54	0.22	0.37	0.24	0.35	0.35	0.31
1.6	0.34	0.40	0.23	0.32	0.39	0.27	0.33	0.33	0.26	0.45	0.50	0.40	0.43	0.46	0.35	0.41	0.18	0.33	0.41	0.31
1.7	0.52	0.49	0.37	0.46	0.36	0.32	0.34	0.34	0.29	0.36	0.52	0.39	0.38	0.54	0.24	0.39	0.22	0.30	0.37	0.29
1.8	0.54	0.43	0.43	0.47	0.28	0.28	0.44	0.33	0.29	0.38	0.46	0.37	0.35	0.63	0.43	0.47	0.14	0.43	0.40	0.33
1.9	0.42	0.43	0.47	0.44	0.38	0.39	0.38	0.38	0.25	0.37	0.66	0.43	0.36	0.49	0.24	0.36	0.22	0.42	0.35	0.33
2.0	0.35	0.61	0.42	0.46	0.36	0.36	0.36	0.36	0.20	0.37	0.63	0.40	0.38	0.55	0.35	0.43	0.24	0.40	0.32	0.32
2.1	0.44	0.42	0.34	0.40	0.37	0.34	0.40	0.37	0.18	0.40	0.68	0.42	0.38	0.53	0.36	0.42	0.16	0.47	0.39	0.34
2.2	0.51	0.52	0.34	0.46	0.31	0.36	0.51	0.39	0.25	0.38	0.68	0.43	0.38	0.58	0.23	0.40	0.27	0.54	0.52	0.44
2.3	0.51	0.54	0.39	0.48	0.27	0.28	0.51	0.35	0.31	0.40	0.82	0.51	0.48	0.54	0.27	0.43	0.25	0.50	0.50	0.42
2.4	0.54	0.58	0.47	0.53	0.30	0.28	0.50	0.36	0.31	0.37	0.65	0.45	0.43	0.60	0.33	0.45	0.30	0.54	0.49	0.44
2.5	0.45	0.54	0.47	0.49	0.24	0.29	0.48	0.34	0.25	0.33	0.60	0.39	0.37	0.66	0.45	0.49	0.18	0.52	0.49	0.40
2.6	0.42	0.47	0.45	0.45	0.28	0.29	0.55	0.37	0.18	0.34	0.59	0.37	0.44	0.64	0.40	0.49	0.23	0.53	0.51	0.42
2.7	0.33	0.55	0.37	0.41	0.42	0.35	0.55	0.44	0.23	0.33	0.61	0.39	0.41	0.59	0.43	0.48	0.26	0.52	0.50	0.42
2.8	0.46	0.57	0.32	0.45	0.30	0.32	0.67	0.43	0.40	0.27	0.58	0.41	0.38	0.75	0.43	0.52	0.22	0.53	0.50	0.42
2.9	0.44	0.66	0.47	0.52	0.35	0.28	0.66	0.43	0.44	0.38	0.61	0.48	0.45	0.64	0.42	0.50	0.25	0.55	0.48	0.43
3.0	0.42	0.56	0.37	0.45	0.37	0.30	0.67	0.45	0.55	0.41	0.60	0.52	0.39	0.67	0.50	0.52	0.26	0.46	0.44	0.39
3.1	0.37	0.66	0.43	0.49	0.22	0.41	0.76	0.47	0.51	0.35	0.63	0.50	0.43	0.71	0.45	0.53	0.36	0.47	0.47	0.43
3.2	0.38	0.70	0.41	0.50	0.32	0.31	0.85	0.49	0.45	0.38	0.64	0.49	0.40	0.54	0.40	0.45	0.38	0.48	0.48	0.45
3.3	0.48	0.53	0.43	0.48	0.44	0.27	0.83	0.51	0.37	0.34	0.62	0.44	0.45	0.56	0.45	0.49	0.41	0.49	0.50	0.47
3.4	0.36	0.72	0.45	0.51	0.40	0.11	0.82	0.44	0.44	0.40	0.63	0.49	0.44	0.63	0.45	0.51	0.36	0.47	0.47	0.43
3.5	0.39	0.82	0.39	0.53	0.40	0.29	0.77	0.49	0.39	0.45	0.56	0.47	0.47	0.70	0.29	0.49	0.38	0.47	0.45	0.43
3.6	0.40	0.73	0.45	0.53	0.32	0.39	0.83	0.51	0.44	0.39	0.56	0.46	0.39	0.66	0.26	0.44	0.32	0.51	0.46	0.43
3.7	0.43	0.70	0.45	0.53	0.36	0.29	0.76	0.47	0.40	0.46	0.52	0.46	0.53	0.64	0.48	0.55	0.40	0.50	0.43	0.44
3.8	0.46	0.81	0.55	0.61	0.34	0.25	0.77	0.45	0.39	0.43	0.51	0.45	0.56	0.67	0.44	0.55	0.39	0.58	0.43	0.47
3.9	0.44	0.81	0.51	0.58	0.36	0.31	0.78	0.49	0.40	0.45	0.51	0.45	0.53	0.61	0.44	0.53	0.37	0.49	0.48	0.44
4.0	0.46	0.84	0.47	0.59	0.41	0.38	0.80	0.53	0.36	0.40	0.51	0.42	0.65	0.69	0.45	0.60	0.40	0.43	0.51	0.45
4.1	0.55	0.90	0.43	0.63	0.39	0.35	0.77	0.50	0.35	0.47	0.51	0.44	0.65	0.69	0.39	0.58	0.43	0.44	0.59	0.49
4.2	0.43	0.84	0.52	0.60	0.41	0.36	0.78	0.52	0.39	0.42	0.57	0.46	0.66	0.59	0.36	0.54	0.46	0.37	0.64	0.49
4.3	0.42	0.88	0.50	0.60	0.42	0.36	0.77	0.52	0.46	0.30	0.52	0.43	0.63	0.65	0.42	0.57	0.56	0.44	0.73	0.58
4.4	0.42	0.88	0.52	0.61	0.39	0.43	0.81	0.54	0.42	0.42	0.54	0.46	0.72	0.46	0.45	0.54	0.59	0.45	0.76	0.60
4.5	0.37	0.86	0.53	0.59	0.46	0.45	0.76	0.56	0.41	0.34	0.53	0.43	0.68	0.48	0.39	0.52	0.52	0.53	0.73	0.59
4.6	0.37	0.91	0.50	0.59	0.42	0.41	0.82	0.55	0.38	0.35	0.51	0.41	0.67	0.42	0.49	0.53	0.56	0.52	0.72	0.60
4.7	0.39	0.87	0.57	0.61	0.44	0.54	0.80	0.60	0.36	0.43	0.56	0.45	0.64	0.43	0.42	0.50	0.59	0.52	0.74	0.62
4.8	0.34	0.91	0.59	0.61	0.41	0.53	0.73	0.56	0.35	0.38	0.60	0.44	0.58	0.44	0.43	0.48	0.54	0.55	0.73	0.61
4.9	0.38	0.94	0.61	0.64	0.43	0.52	0.72	0.56	0.40	0.33	0.52	0.42	0.58	0.42	0.40	0.47	0.43	0.57	0.78	0.59
5.0	0.46	0.88	0.61	0.65	0.35	0.51	0.73	0.53	0.49	0.40	0.56	0.49	0.64	0.38	0.44	0.49	0.42	0.52	0.78	0.57
5.1	0.44	0.84	0.55	0.61	0.38	0.47	0.72	0.52	0.44	0.37	0.61	0.47	0.68	0.44	0.39	0.50	0.40	0.45	0.77	0.54
5.2	0.40	0.84	0.56	0.60	0.48	0.49	0.65	0.54	0.44	0.47	0.57	0.49	0.68	0.43	0.35	0.48	0.47	0.51	0.79	0.59
5.3	0.44	0.82	0.66	0.64	0.48	0.47	0.58	0.51	0.48	0.43	0.55	0.49	0.68	0.45	0.34	0.49	0.45	0.51	0.71	0.55
5.4	0.45	0.85	0.57	0.63	0.47	0.44	0.71	0.54	0.45	0.43	0.59	0.49	0.70	0.40	0.38	0.49	0.39	0.54	0.72	0.55
5.5	0.36	0.83	0.52	0.57	0.45	0.46	0.71	0.54	0.42	0.45	0.55	0.47	0.68	0.46	0.42	0.52	0.41	0.50	0.79	0.56
5.6	0.34	0.73	0.45	0.51	0.41	0.36	0.70	0.49	0.44	0.48	0.58	0.50	0.67	0.47	0.33	0.49	0.41	0.56	0.76	0.58
5.7	0.42	0.86	0.54	0.61	0.47	0.40	0.70	0.52	0.46	0.55	0.57	0.53	0.64	0.46	0.29	0.46	0.37	0.52	0.74	0.54
5.8	0.44	0.88	0.51	0.61	0.46	0.46	0.71	0.54	0.49	0.43	0.61	0.51	0.65	0.52	0.36	0.51	0.41	0.54	0.53	0.49
5.9	0.37	0.93	0.53	0.61	0.48	0.45	0.72	0.55	0.43	0.41	0.60	0.48	0.68	0.52	0.43	0.54	0.42	0.58	0.69	0.56
6.0	0.40	0.89	0.53	0.61	0.45	0.53	0.72	0.57	0.47	0.38	0.57	0.47	0.73	0.56	0.39	0.56	0.48	0.62	0.78	0.63
6.1	0.35	0.89	0.57	0.61	0.52	0.50	0.68	0.57	0.44	0.40	0.57	0.47	0.76	0.76	0.39	0.63	0.53	0.59	0.76	0.63
6.2	0.40	0.82	0.46	0.56	0.45	0.47	0.69	0.53	0.37	0.35	0.55	0.42	0.71	0.71	0.37	0.60	0.50	0.59	0.75	0.61
6.3	0.42	0.85	0.54	0.60	0.49	0.48	0.72	0.56	0.36	0.37	0.59	0.44	0.79	0.68	0.36	0.61	0.55	0.61	0.64	0.60
6.4	0.40	0.81	0.50	0.57	0.43	0.46	0.70	0.53	0.31	0.53	0.58	0.47	0.71	0.84	0.41	0.65	0.57	0.57	0.60	0.58
6.5	0.47	0.84	0.61	0.64	0.45	0.47	0.72	0.55	0.32	0.38	0.61	0.43	0.71	0.68	0.36	0.58	0.61	0.57	0.67	0.62
6.6	0.42	0.84	0.49	0.58	0.48	0.49	0.69	0.55	0.36	0.42	0.59	0.46	0.75	0.63	0.37	0.58	0.67	0.52	0.76	0.65
6.7	0.51	0.84	0.49	0.61	0.52	0.47	0.69	0.56	0.35	0.40	0.57	0.44	0.71	0.59	0.37	0.56	0.71	0.53	0.74	0.66
6.8	0.59	0.84	0.51	0.65	0.56	0.50	0.70	0.58	0.35	0.45	0.64	0.48	0.69	0.64	0.44	0.59	0.44	0.54	0.73	0.57
6.9	0.63	0.83	0.54	0.67	0.56	0.45	0.70	0.57	0.36	0.38	0.54	0.43	0.76	0.55	0.42	0.58	0.56	0.55	0.86	0.65
7.0	0.55	0.86	0.62	0.68	0.56	0.44	0.69	0.56	0.40	0.37	0.58	0.45	0.73	0.58	0.30	0.54	0.60	0.51	0.83	0.65
7.1	0.53	0.86	0.55	0.65	0.56	0.40	0.69	0.55	0.32	0.37	0.63	0.44	0.72	0.63	0.38	0.58	0.53	0.41	0.92	0.62
7.2	0.60	0.82	0.57	0.66	0.55	0.42	0.70	0.56	0.39	0.35	0.63	0.46	0.67	0.68	0.38	0.58	0.57	0.45	0.96	0.66
7.3	0.65	0.84	0.63	0.71	0.44	0.41	0.69	0.52	0.35	0.34	0.63	0.44	0.73	0.57	0.38	0.56	0.57	0.35	0.98	0.63
7.4	0.61	0.82	0.76	0.73	0.45	0.41	0.73	0.53	0.35	0.34	0.60	0.43	0.75	0.56	0.37	0.56	0.58	0.48	1.01	0.69
7.5	0.62	0.83	0.79	0.75	0.50	0.36	0.70	0.52	0.32	0.37	0.63	0.44	0.77	0.57	0.47	0.60	0.56	0.40	0.99	0.65
7.6	0.55	0.85	0.85	0.75	0.57	0.36	0.71	0.55	0.39	0.42	0.66	0.49	0.75	0.59	0.39	0.57	0.55	0.38	0.98	0.64
7.7	0.56	0.84	0.84	0.75	0.44	0.36	0.73	0.51	0.38	0.41	0.68	0.49	0.72	0.60	0.42	0.58	0.49	0.40	1.01	0.63
7.8	0.42	0.84	0.67	0.64	0.51	0.43	0.71	0.55	0.37	0.36	0.71	0.48	0.70	0.62	0.27	0.53	0.50	0.37	1.01	0.63
7.9	0.37	0.84	0.55	0.59	0.63	0.46	0.68	0.59	0.32	0.47	0.70	0.50	0.69	0.61	0.37	0.56	0.44	0.39	1.01	0.61
8.0	0.35	0.85	0.55	0.58	0.51	0.48	0.67	0.56	0.29	0.53	0.66	0.50	0.70	0.56	0.39	0.55	0.53	0.41	0.98	0.64
8.1	0.36	0.85	0.66	0.62	0.53	0.47	0.69	0.56	0.35	0.47	0.72	0.51	0.74	0.54	0.38	0.55	0.57	0.44	0.97	0.66
8.2	0.38	0.83	0.69	0.64	0.63	0.55	0.68	0.62	0.30	0.51	0.73	0.51	0.72	0.58	0.44	0.58	0.46	0.49	0.99	0.65
8.3	0.36	0.87	0.65	0.62	0.57	0.52	0.65	0.58	0.31	0.49	0.72	0.51	0.71	0.60	0.36	0.56	0.49	0.46	1.00	0.65
8.4	0.33	0.85	0.68	0.62	0.83	0.53	0.71	0.69	0.36	0.44	0.72	0.51	0.76	0.59	0.52	0.62	0.42	0.48	1.00	0.63
8.5	0.50	0.86	0.69	0.68	0.85	0.46	0.71	0.68	0.30	0.35	0.72	0.46	0.71	0.61	0.52	0.61	0.53	0.46	0.99	0.66
8.6	0.51	0.90	0.71	0.71	0.86	0.45	0.76	0.69	0.34	0.43	0.72	0.49	0.75	0.67	0.45	0.62	0.50	0.43	0.94	0.62
8.7	0.47	0.85	0.72	0.68	0.93	0.50	0.77	0.74	0.37	0.37	0.75	0.50	0.73	0.74	0.46	0.65	0.45	0.60	0.96	0.67
8.8	0.48	0.81	0.77	0.69	0.95	0.53	0.68	0.72	0.39	0.36	0.77	0.51	0.76	0.85	0.39	0.67	0.60	0.56	0.90	0.69
8.9	0.49	0.85	0.79	0.71	1.00	0.58	0.70	0.76	0.41	0.38	0.70	0.50	0.77	0.94	0.37	0.69	0.51	0.57	0.88	0.65
9.0	0.40	0.85	0.75	0.67	1.02	0.59	0.72	0.77	0.35	0.31	0.70	0.45	0.73	0.90	0.34	0.66	0.61	0.56	0.94	0.70
9.1	0.38	0.89	0.75	0.67	0.90	0.58	0.72	0.73	0.36	0.33	0.66	0.45	0.79	0.93	0.37	0.70	0.62	0.59	0.91	0.71
9.2	0.39	0.85	0.75	0.67	0.91	0.51	0.72	0.71	0.36	0.41	0.64	0.47	0.74	0.88	0.35	0.66	0.73	0.58	0.91	0.74
9.3	0.37	0.84	0.73	0.65	0.90	0.51	0.72	0.71	0.34	0.41	0.69	0.48	0.79	0.96	0.40	0.72	0.65	0.62	0.91	0.73
9.4	0.35	0.84	0.72	0.64	0.80	0.48	0.74	0.67	0.29	0.52	0.77	0.52	0.75	0.97	0.42	0.71	0.57	0.57	0.88	0.68
9.5	0.45	0.83	0.73	0.67	0.86	0.52	0.69	0.69	0.34	0.44	0.80	0.53	0.74	0.97	0.42	0.71	0.51	0.56	0.87	0.65
9.6	0.45	0.83	0.69	0.66	0.85	0.47	0.71	0.68	0.25	0.43	0.86	0.51	0.75	0.96	0.33	0.68	0.47	0.59	0.87	0.64
9.7	0.35	0.85	0.81	0.67	0.83	0.47	0.72	0.67	0.32	0.52	0.80	0.55	0.73	0.94	0.45	0.71	0.40	0.63	0.87	0.64
9.8	0.51	0.86	0.80	0.72	0.83	0.55	0.71	0.70	0.30	0.48	0.87	0.55	0.71	0.95	0.48	0.71	0.50	0.61	0.95	0.69
9.9	0.47	0.86	0.79	0.71	0.88	0.57	0.68	0.71	0.34	0.44	0.86	0.55	0.74	1.00	0.45	0.73	0.48	0.60	0.97	0.68
10.0	0.41	0.85	0.78	0.68	0.83	0.58	0.67	0.70	0.35	0.42	0.77	0.51	0.74	1.00	0.43	0.72	0.58	0.56	0.93	0.69
10.1	0.37	0.85	0.80	0.67	0.82	0.60	0.64	0.69	0.34	0.45	0.86	0.55	0.73	1.00	0.40	0.71	0.58	0.55	0.94	0.69
10.2	0.43	0.83	0.80	0.69	0.75	0.55	0.63	0.64	0.36	0.46	0.77	0.53	0.72	1.06	0.40	0.73	0.55	0.55	0.95	0.68
10.3	0.34	0.85	0.83	0.67	0.74	0.55	0.65	0.64	0.33	0.47	0.82	0.54	0.71	1.00	0.44	0.72	0.47	0.53	0.92	0.64
10.4	0.40	0.85	0.80	0.68	0.76	0.59	0.67	0.67	0.37	0.50	0.76	0.54	0.70	1.02	0.48	0.74	0.45	0.56	0.92	0.64
10.5	0.38	0.81	0.78	0.65	0.70	0.62	0.65	0.66	0.37	0.48	0.75	0.53	0.72	1.03	0.44	0.73	0.44	0.56	0.91	0.64
10.6	0.37	0.84	0.76	0.66	0.68	0.70	0.68	0.69	0.42	0.40	0.78	0.53	0.73	1.02	0.43	0.73	0.47	0.62	0.89	0.66
10.7	0.31	0.86	0.78	0.65	0.72	0.66	0.70	0.69	0.40	0.46	0.78	0.54	0.75	0.90	0.44	0.70	0.45	0.68	0.86	0.66
10.8	0.35	0.77	0.77	0.63	0.80	0.67	0.71	0.73	0.39	0.48	0.81	0.56	0.74	0.92	0.41	0.69	0.42	0.54	0.88	0.62
10.9	0.31	0.78	0.77	0.62	0.72	0.67	0.70	0.70	0.40	0.54	0.83	0.59	0.73	0.92	0.39	0.68	0.50	0.50	0.88	0.63
11.0	0.34	0.75	0.76	0.62	0.74	0.68	0.70	0.71	0.44	0.45	0.82	0.57	0.66	0.99	0.44	0.70	0.51	0.60	0.91	0.67
11.1	0.35	0.83	0.81	0.66	0.77	0.63	0.67	0.69	0.40	0.40	0.84	0.55	0.64	0.98	0.39	0.67	0.46	0.65	0.89	0.67
11.2	0.44	0.83	0.74	0.67	0.80	0.65	0.66	0.70	0.38	0.36	0.87	0.54	0.68	1.01	0.41	0.70	0.52	0.68	0.88	0.69
11.3	0.36	0.87	0.81	0.68	0.85	0.64	0.67	0.72	0.40	0.43	0.81	0.55	0.68	1.01	0.33	0.67	0.42	0.64	0.89	0.65
11.4	0.37	0.86	0.81	0.68	0.80	0.62	0.66	0.69	0.45	0.45	0.79	0.57	0.67	1.05	0.40	0.71	0.48	0.64	0.79	0.64
11.5	0.39	0.91	0.79	0.69	0.90	0.59	0.70	0.73	0.41	0.47	0.82	0.57	0.68	0.98	0.35	0.67	0.57	0.64	0.80	0.67
11.6	0.36	0.90	0.79	0.68	0.83	0.58	0.65	0.69	0.42	0.46	0.79	0.56	0.68	0.99	0.31	0.66	0.50	0.66	0.87	0.68
11.7	0.38	0.88	0.82	0.69	0.83	0.53	0.57	0.64	0.46	0.45	0.80	0.57	0.72	0.98	0.35	0.69	0.47	0.65	0.88	0.67
11.8	0.37	0.89	0.86	0.70	0.77	0.55	0.67	0.67	0.43	0.53	0.75	0.57	0.74	0.96	0.31	0.67	0.47	0.68	0.90	0.68
11.9	0.36	0.88	0.88	0.71	0.79	0.53	0.68	0.67	0.45	0.53	0.73	0.57	0.72	0.95	0.39	0.69	0.43	0.61	0.90	0.65
12.0	0.37	0.88	0.81	0.69	0.72	0.58	0.63	0.64	0.46	0.50	0.70	0.56	0.67	0.98	0.46	0.70	0.45	0.61	0.93	0.66
12.1	0.41	0.89	0.86	0.72	0.78	0.58	0.71	0.69	0.43	0.49	0.76	0.56	0.80	0.99	0.40	0.73	0.46	0.64	0.88	0.66
12.2	0.42	0.89	0.81	0.71	1.01	0.59	0.70	0.77	0.43	0.54	0.71	0.56	0.86	1.01	0.44	0.77	0.45	0.63	0.91	0.66
12.3	0.49	0.91	0.89	0.76	0.93	0.67	0.78	0.79	0.44	0.49	0.78	0.57	0.85	0.99	0.40	0.75	0.42	0.63	0.90	0.65
12.4	0.44	0.92	0.87	0.74	0.91	0.68	0.77	0.78	0.47	0.45	0.77	0.56	0.81	1.00	0.41	0.74	0.42	0.61	0.87	0.63
12.5	0.34	0.92	0.98	0.75	0.90	0.66	0.75	0.77	0.47	0.49	0.86	0.61	0.81	0.97	0.44	0.74	0.50	0.62	0.93	0.68
12.6	0.38	0.85	0.98	0.74	0.94	0.72	0.69	0.79	0.49	0.51	0.90	0.63	0.83	0.93	0.42	0.72	0.60	0.59	0.92	0.70
12.7	0.43	0.83	0.99	0.75	0.91	0.70	0.69	0.77	0.47	0.52	0.90	0.63	0.89	0.97	0.43	0.76	0.60	0.65	0.93	0.73
12.8	0.38	0.90	0.95	0.74	0.94	0.64	0.69	0.75	0.45	0.52	0.82	0.60	0.87	0.98	0.42	0.76	0.63	0.69	0.88	0.73
12.9	0.43	0.92	1.00	0.78	0.93	0.73	0.68	0.78	0.48	0.53	0.93	0.65	0.92	0.98	0.39	0.76	0.53	0.60	0.85	0.66
13.0	0.53	0.85	1.00	0.79	0.90	0.64	0.70	0.75	0.48	0.50	0.89	0.62	0.87	0.98	0.41	0.75	0.48	0.60	0.72	0.60
13.1	0.28	0.83	1.02	0.71	0.94	0.62	0.69	0.75	0.47	0.47	0.93	0.62	0.85	0.98	0.41	0.75	0.59	0.68	0.64	0.64
13.2	0.40	0.83	1.06	0.76	0.95	0.57	0.70	0.74	0.46	0.54	0.88	0.63	0.86	0.98	0.44	0.76	0.55	0.68	0.67	0.63
13.3	0.37	0.85	0.95	0.72	0.98	0.55	0.69	0.74	0.46	0.52	0.79	0.59	0.88	0.96	0.41	0.75	0.56	0.67	0.70	0.65
13.4	0.48	0.83	0.99	0.76	0.92	0.57	0.74	0.74	0.44	0.56	0.83	0.61	0.90	0.88	0.42	0.73	0.54	0.71	0.76	0.67
13.5	0.46	0.84	1.03	0.77	0.91	0.60	0.70	0.74	0.46	0.56	0.85	0.63	0.91	0.78	0.44	0.71	0.48	0.63	0.72	0.61
13.6	0.35	0.90	1.02	0.76	0.85	0.56	0.78	0.73	0.43	0.56	0.77	0.58	0.89	0.84	0.46	0.73	0.47	0.66	0.71	0.61
13.7	0.37	0.91	1.05	0.77	0.90	0.53	0.62	0.68	0.45	0.54	0.82	0.60	0.90	0.92	0.41	0.74	0.50	0.57	0.71	0.60
13.8	0.37	0.87	0.98	0.74	0.85	0.50	0.68	0.68	0.45	0.58	0.79	0.60	0.86	0.94	0.44	0.75	0.52	0.60	0.69	0.60
13.9	0.31	0.84	1.00	0.71	0.81	0.50	0.70	0.67	0.43	0.55	0.88	0.62	0.89	0.92	0.44	0.75	0.45	0.65	0.51	0.54
14.0	0.44	0.91	1.04	0.80	0.83	0.41	0.70	0.65	0.42	0.57	0.81	0.60	0.88	0.89	0.47	0.74	0.54	0.64	0.55	0.58
14.1	0.39	0.86	1.00	0.75	0.77	0.41	0.73	0.64	0.42	0.58	0.76	0.59	0.90	0.90	0.39	0.73	0.74	0.61	0.59	0.64
14.2	0.35	0.86	1.03	0.75	0.72	0.44	0.70	0.62	0.45	0.56	0.74	0.58	0.91	0.91	0.45	0.76	0.70	0.64	0.61	0.65
14.3	0.26	0.88	1.01	0.72	0.82	0.35	0.72	0.63	0.45	0.58	0.73	0.59	0.99	0.87	0.43	0.76	0.59	0.60	0.73	0.64
14.4	0.31	0.89	1.00	0.73	0.88	0.30	0.72	0.63	0.43	0.62	0.75	0.60	0.98	0.89	0.45	0.77	0.53	0.63	0.71	0.62
14.5	0.43	0.91	0.98	0.78	0.92	0.35	0.71	0.66	0.45	0.57	0.65	0.56	0.99	0.82	0.37	0.72	0.59	0.60	0.62	0.60
14.6	0.36	0.90	1.02	0.76	0.94	0.28	0.73	0.65	0.45	0.58	0.63	0.55	0.97	0.80	0.39	0.72	0.60	0.58	0.62	0.60
14.7	0.39	0.87	1.00	0.76	0.96	0.37	0.77	0.70	0.48	0.58	0.62	0.56	1.02	0.80	0.37	0.73	0.66	0.58	0.66	0.64
14.8	0.29	0.93	1.02	0.74	0.96	0.47	0.80	0.74	0.48	0.61	0.63	0.57	0.99	0.92	0.30	0.74	0.68	0.62	0.64	0.65
14.9	0.33	0.89	1.01	0.75	0.99	0.53	0.66	0.73	0.49	0.68	0.64	0.60	1.02	0.90	0.38	0.77	0.65	0.54	0.60	0.60
15.0	0.32	0.92	0.97	0.74	0.97	0.45	0.74	0.72	0.48	0.63	0.65	0.59	0.98	0.90	0.38	0.75	0.60	0.57	0.66	0.61
15.1	0.37	0.86	0.96	0.73	0.97	0.56	0.76	0.76	0.44	0.47	0.64	0.52	0.98	0.89	0.30	0.73	0.48	0.60	0.52	0.53
15.2	0.33	0.88	0.93	0.71	1.01	0.56	0.76	0.78	0.44	0.56	0.68	0.56	0.99	0.92	0.30	0.74	0.57	0.70	0.55	0.61
15.3	0.34	0.91	0.96	0.74	0.92	0.45	0.76	0.71	0.46	0.56	0.63	0.55	1.06	0.94	0.35	0.78	0.66	0.71	0.47	0.61
15.4	0.30	0.97	0.96	0.74	0.89	0.42	0.77	0.70	0.46	0.57	0.65	0.56	1.01	0.90	0.45	0.79	0.59	0.68	0.49	0.59
15.5	0.37	0.93	0.96	0.75	0.92	0.52	0.74	0.73	0.45	0.64	0.67	0.59	1.02	0.94	0.40	0.79	0.62	0.79	0.49	0.63
15.6	0.43	0.89	0.94	0.75	0.85	0.56	0.72	0.71	0.47	0.62	0.62	0.57	0.99	0.95	0.32	0.75	0.65	0.79	0.48	0.64
15.7	0.32	0.87	0.93	0.71	0.89	0.60	0.73	0.74	0.47	0.61	0.65	0.58	0.97	0.87	0.32	0.72	0.64	0.79	0.55	0.66
15.8	0.31	0.87	0.95	0.71	0.84	0.52	0.70	0.69	0.45	0.59	0.69	0.57	0.95	0.90	0.36	0.74	0.54	0.87	0.72	0.71
15.9	0.32	0.85	0.93	0.70	0.82	0.42	0.71	0.65	0.43	0.62	0.67	0.57	0.98	0.88	0.40	0.76	0.58	0.83	0.64	0.68
16.0	0.37	0.85	0.92	0.71	0.89	0.36	0.72	0.66	0.47	0.60	0.64	0.57	0.98	0.91	0.46	0.78	0.50	0.74	0.55	0.60
16.1	0.46	0.86	0.92	0.75	0.90	0.38	0.76	0.68	0.47	0.57	0.74	0.59	0.95	0.92	0.44	0.77	0.43	0.71	0.60	0.58
16.2	0.39	0.88	0.94	0.74	0.85	0.57	0.74	0.72	0.47	0.67	0.71	0.62	0.95	0.96	0.46	0.79	0.55	0.68	0.55	0.59
16.3	0.43	0.87	0.94	0.75	0.83	0.52	0.69	0.68	0.43	0.66	0.74	0.61	0.96	0.82	0.43	0.74	0.65	0.67	0.65	0.66
16.4	0.62	0.84	0.91	0.79	0.92	0.50	0.72	0.71	0.43	0.62	0.71	0.59	0.94	0.82	0.47	0.74	0.58	0.73	0.79	0.70
16.5	0.70	0.86	0.90	0.82	0.80	0.37	0.76	0.64	0.45	0.63	0.73	0.60	0.95	0.86	0.43	0.75	0.56	0.70	0.71	0.66
16.6	0.69	0.85	0.95	0.83	0.85	0.42	0.76	0.68	0.42	0.58	0.78	0.59	0.94	0.79	0.36	0.70	0.61	0.59	0.61	0.61
16.7	0.75	0.91	0.96	0.87	0.81	0.41	0.76	0.66	0.39	0.60	0.73	0.57	0.94	0.76	0.28	0.66	0.72	0.58	0.72	0.67
16.8	0.78	0.94	0.93	0.88	0.82	0.44	0.74	0.67	0.39	0.58	0.71	0.56	0.96	0.73	0.46	0.71	0.60	0.68	0.68	0.66
16.9	0.64	0.90	0.92	0.82	0.79	0.47	0.71	0.66	0.37	0.56	0.76	0.56	0.95	0.66	0.38	0.66	0.65	0.59	0.71	0.65
17.0	0.60	0.96	0.93	0.83	0.85	0.53	0.69	0.69	0.38	0.56	0.72	0.55	0.99	0.64	0.44	0.69	0.62	0.60	0.80	0.67
17.1	0.59	0.94	0.94	0.82	0.84	0.57	0.70	0.70	0.37	0.60	0.78	0.58	0.96	0.60	0.33	0.63	0.66	0.59	0.84	0.70
17.2	0.61	0.95	0.95	0.84	0.89	0.52	0.79	0.73	0.39	0.55	0.78	0.57	0.96	0.66	0.40	0.67	0.58	0.57	0.88	0.68
17.3	0.77	0.99	0.92	0.90	0.87	0.54	0.73	0.71	0.39	0.62	0.82	0.61	0.95	0.78	0.42	0.71	0.64	0.57	0.92	0.71
17.4	0.72	0.97	0.94	0.88	0.80	0.49	0.75	0.68	0.40	0.60	0.75	0.59	0.95	0.70	0.46	0.70	0.74	0.71	0.88	0.77
17.5	0.73	0.91	0.88	0.84	0.85	0.57	0.68	0.70	0.37	0.60	0.72	0.56	0.98	0.78	0.44	0.73	0.71	0.68	0.89	0.76
17.6	0.66	0.88	0.89	0.81	0.84	0.58	0.59	0.67	0.39	0.59	0.72	0.57	0.98	0.90	0.43	0.77	0.65	0.68	0.88	0.74
17.7	0.62	0.84	0.96	0.81	0.83	0.57	0.54	0.65	0.37	0.58	0.76	0.57	0.97	0.93	0.34	0.75	0.66	0.63	0.87	0.72
17.8	0.65	0.84	0.93	0.80	0.84	0.46	0.51	0.60	0.37	0.55	0.79	0.57	0.97	0.86	0.42	0.75	0.66	0.64	0.92	0.74
17.9	0.66	0.81	0.94	0.80	0.80	0.46	0.43	0.56	0.40	0.53	0.82	0.58	0.95	0.88	0.42	0.75	0.60	0.66	0.92	0.72
18.0	0.72	0.78	0.94	0.81	0.85	0.46	0.37	0.56	0.37	0.55	0.77	0.56	0.99	0.85	0.42	0.75	0.59	0.61	0.88	0.69
18.1	0.65	0.85	0.93	0.81	0.84	0.48	0.28	0.53	0.39	0.49	0.70	0.53	1.04	0.94	0.38	0.79	0.55	0.60	0.94	0.70
18.2	0.67	0.81	0.95	0.81	0.85	0.45	0.38	0.56	0.38	0.54	0.77	0.57	1.03	0.87	0.39	0.76	0.55	0.56	0.94	0.68
18.3	0.61	0.75	0.94	0.77	0.84	0.46	0.48	0.60	0.41	0.50	0.71	0.54	1.02	0.85	0.44	0.77	0.60	0.58	0.89	0.69
18.4	0.73	0.79	0.96	0.83	0.82	0.48	0.66	0.65	0.41	0.56	0.64	0.54	1.00	0.87	0.35	0.74	0.53	0.55	0.87	0.65
18.5	0.74	0.81	0.96	0.84	0.82	0.46	0.71	0.66	0.39	0.56	0.68	0.54	0.97	0.83	0.38	0.72	0.59	0.51	0.96	0.69
18.6	0.74	0.86	0.96	0.85	0.81	0.46	0.60	0.62	0.40	0.50	0.60	0.50	0.97	0.84	0.38	0.73	0.64	0.59	0.94	0.72
18.7	0.75	0.90	0.97	0.87	0.86	0.54	0.72	0.70	0.41	0.54	0.63	0.52	1.00	0.89	0.39	0.76	0.68	0.56	0.95	0.73
18.8	0.74	0.87	0.99	0.87	0.80	0.50	0.71	0.67	0.40	0.48	0.64	0.50	0.98	0.87	0.37	0.74	0.68	0.51	0.90	0.70
18.9	0.71	0.95	0.98	0.88	0.91	0.44	0.69	0.68	0.44	0.54	0.64	0.54	0.99	0.90	0.40	0.76	0.70	0.52	0.93	0.72
19.0	0.72	0.95	0.99	0.89	0.84	0.51	0.76	0.70	0.45	0.55	0.68	0.56	0.99	0.88	0.32	0.73	0.71	0.54	0.94	0.73
19.1	0.72	0.90	0.95	0.86	0.83	0.47	0.65	0.65	0.43	0.53	0.59	0.51	0.98	0.91	0.42	0.77	0.73	0.54	0.96	0.75
19.2	0.74	0.88	0.95	0.86	0.81	0.51	0.65	0.66	0.45	0.58	0.62	0.55	1.02	0.88	0.45	0.78	0.72	0.56	0.91	0.73
19.3	0.74	0.87	0.98	0.86	0.77	0.47	0.59	0.61	0.46	0.59	0.64	0.56	1.00	0.87	0.44	0.77	0.65	0.57	0.90	0.71
19.4	0.73	0.89	0.95	0.86	0.85	0.52	0.66	0.68	0.45	0.56	0.65	0.55	1.03	0.93	0.44	0.80	0.68	0.57	0.90	0.71
19.5	0.77	0.86	0.87	0.84	0.82	0.50	0.64	0.65	0.44	0.60	0.70	0.58	0.97	0.89	0.42	0.76	0.64	0.51	0.88	0.68
19.6	0.77	0.85	0.83	0.81	0.84	0.56	0.52	0.64	0.41	0.50	0.66	0.53	0.96	0.90	0.41	0.76	0.59	0.53	0.90	0.67
19.7	0.71	0.83	0.88	0.80	0.84	0.52	0.61	0.66	0.47	0.56	0.69	0.57	0.96	0.88	0.39	0.74	0.57	0.52	0.89	0.66
19.8	0.68	0.76	0.77	0.73	0.89	0.44	0.64	0.66	0.46	0.49	0.71	0.55	0.98	0.89	0.43	0.77	0.65	0.56	0.91	0.71
19.9	0.65	0.82	0.93	0.80	0.85	0.45	0.69	0.67	0.46	0.52	0.66	0.54	0.99	0.89	0.40	0.76	0.67	0.54	0.91	0.71
20.0	0.58	0.85	0.99	0.81	0.79	0.46	0.62	0.62	0.44	0.65	0.69	0.59	0.98	0.92	0.39	0.76	0.58	0.56	0.88	0.67
20.1	0.61	0.91	1.02	0.85	0.85	0.44	0.61	0.63	0.41	0.68	0.72	0.60	0.93	0.89	0.39	0.74	0.70	0.70	0.89	0.76
20.2	0.64	0.91	1.00	0.85	0.87	0.45	0.62	0.65	0.44	0.66	0.75	0.61	0.96	0.85	0.43	0.75	0.62	0.66	0.89	0.72
20.3	0.67	0.95	0.96	0.86	0.79	0.48	0.59	0.62	0.44	0.61	0.70	0.58	0.97	0.90	0.44	0.77	0.64	0.57	0.88	0.70
20.4	0.60	0.96	0.97	0.84	0.94	0.44	0.60	0.66	0.43	0.59	0.66	0.56	0.95	0.89	0.43	0.76	0.62	0.65	0.90	0.72
20.5	0.62	0.92	1.02	0.85	0.90	0.43	0.45	0.59	0.48	0.57	0.65	0.57	0.92	0.84	0.42	0.73	0.63	0.60	0.89	0.71
20.6	0.69	0.92	1.02	0.88	0.88	0.42	0.58	0.62	0.47	0.53	0.71	0.57	0.92	0.88	0.46	0.75	0.59	0.52	0.90	0.67
20.7	0.62	0.92	1.04	0.86	0.81	0.42	0.44	0.56	0.50	0.53	0.75	0.59	0.96	0.92	0.43	0.77	0.67	0.60	0.92	0.73
20.8	0.63	0.92	1.02	0.85	0.72	0.45	0.36	0.51	0.48	0.48	0.77	0.58	0.93	0.85	0.43	0.74	0.67	0.60	0.89	0.72
20.9	0.60	0.91	1.02	0.84	0.81	0.39	0.43	0.54	0.43	0.50	0.69	0.54	0.90	0.86	0.39	0.72	0.60	0.53	0.93	0.69
21.0	0.61	0.89	0.99	0.83	0.71	0.47	0.40	0.53	0.44	0.56	0.68	0.56	0.89	0.84	0.36	0.70	0.68	0.52	0.93	0.71
21.1	0.63	0.84	1.00	0.82	0.72	0.45	0.48	0.55	0.46	0.45	0.66	0.52	0.91	0.85	0.43	0.73	0.68	0.62	0.92	0.74
21.2	0.58	0.73	0.96	0.76	0.69	0.45	0.41	0.52	0.45	0.44	0.71	0.53	0.89	0.86	0.36	0.71	0.61	0.54	0.94	0.70
21.3	0.64	0.52	0.97	0.71	0.70	0.52	0.46	0.56	0.51	0.47	0.69	0.56	0.86	0.87	0.39	0.71	0.66	0.58	0.92	0.72
21.4	0.62	0.56	0.95	0.71	0.77	0.50	0.51	0.59	0.47	0.45	0.61	0.51	0.88	0.83	0.45	0.72	0.63	0.50	0.87	0.67
21.5	0.71	0.64	0.97	0.77	0.72	0.46	0.57	0.58	0.45	0.53	0.65	0.54	0.90	0.81	0.42	0.71	0.69	0.61	0.88	0.73
21.6	0.69	0.62	0.98	0.76	0.76	0.51	0.56	0.61	0.44	0.59	0.63	0.55	0.89	0.82	0.46	0.72	0.70	0.50	0.89	0.70
21.7	0.66	0.55	1.02	0.74	0.79	0.51	0.49	0.60	0.47	0.57	0.62	0.55	0.90	0.79	0.40	0.70	0.70	0.58	0.83	0.70
21.8	0.61	0.54	1.01	0.72	0.77	0.53	0.53	0.61	0.46	0.60	0.65	0.57	0.95	0.84	0.40	0.73	0.71	0.47	0.77	0.65
21.9	0.62	0.62	1.01	0.75	0.80	0.50	0.55	0.62	0.44	0.59	0.68	0.57	1.04	0.89	0.36	0.76	0.69	0.48	0.74	0.64
22.0	0.53	0.61	1.01	0.72	0.86	0.52	0.52	0.63	0.45	0.59	0.69	0.58	1.08	0.82	0.41	0.77	0.65	0.54	0.65	0.61
22.1	0.49	0.51	0.99	0.67	0.88	0.60	0.60	0.69	0.46	0.56	0.69	0.57	1.01	0.85	0.29	0.71	0.68	0.51	0.71	0.63
22.2	0.53	0.46	1.01	0.67	0.85	0.54	0.50	0.63	0.46	0.56	0.71	0.58	0.98	0.81	0.34	0.71	0.59	0.53	0.66	0.59
22.3	0.51	0.51	1.01	0.68	0.97	0.57	0.50	0.68	0.43	0.57	0.70	0.57	1.02	0.82	0.30	0.71	0.60	0.54	0.60	0.58
22.4	0.49	0.59	0.98	0.69	0.77	0.50	0.55	0.61	0.44	0.58	0.68	0.57	1.02	0.80	0.39	0.74	0.62	0.48	0.58	0.56
22.5	0.52	0.60	0.97	0.69	0.84	0.54	0.54	0.64	0.46	0.58	0.73	0.59	0.99	0.84	0.37	0.74	0.56	0.52	0.56	0.55
22.6	0.55	0.61	0.96	0.71	0.87	0.56	0.58	0.67	0.45	0.59	0.80	0.61	1.02	0.88	0.40	0.77	0.64	0.55	0.52	0.57
22.7	0.58	0.69	0.97	0.74	0.93	0.58	0.65	0.72	0.46	0.59	0.79	0.61	1.04	0.95	0.39	0.79	0.60	0.56	0.63	0.60
22.8	0.49	0.67	0.95	0.70	0.93	0.59	0.67	0.73	0.45	0.58	0.87	0.63	1.07	0.94	0.37	0.79	0.59	0.54	0.62	0.58
22.9	0.60	0.60	0.97	0.72	1.02	0.64	0.66	0.77	0.45	0.59	0.80	0.62	0.99	0.88	0.36	0.74	0.57	0.56	0.59	0.57
23.0	0.60	0.47	1.00	0.69	1.02	0.65	0.54	0.74	0.45	0.56	0.59	0.53	1.00	0.88	0.41	0.76	0.65	0.61	0.51	0.59
23.1	0.65	0.50	0.99	0.72	1.04	0.68	0.60	0.77	0.44	0.59	0.71	0.58	1.00	0.89	0.48	0.79	0.61	0.59	0.40	0.53
23.2	0.59	0.60	0.98	0.72	0.99	0.69	0.57	0.75	0.46	0.61	0.74	0.60	1.02	0.92	0.45	0.80	0.52	0.60	0.39	0.50
23.3	0.62	0.50	1.02	0.72	1.07	0.59	0.55	0.74	0.46	0.58	0.87	0.64	1.01	0.96	0.42	0.80	0.62	0.73	0.49	0.61
23.4	0.60	0.57	1.01	0.73	1.08	0.65	0.58	0.77	0.47	0.58	0.79	0.61	1.04	0.93	0.50	0.82	0.62	0.72	0.45	0.60
23.5	0.69	0.58	0.98	0.75	1.08	0.59	0.59	0.76	0.42	0.56	0.72	0.57	1.10	0.89	0.42	0.80	0.58	0.58	0.47	0.54
23.6	0.67	0.53	1.01	0.74	1.06	0.56	0.55	0.72	0.45	0.54	0.85	0.62	1.12	0.97	0.48	0.86	0.57	0.59	0.42	0.53
23.7	0.75	0.61	0.99	0.78	1.00	0.65	0.49	0.71	0.39	0.62	0.78	0.60	1.11	0.92	0.56	0.87	0.56	0.51	0.53	0.54
23.8	0.66	0.57	0.99	0.74	1.02	0.71	0.50	0.74	0.42	0.55	0.83	0.60	1.12	0.95	0.45	0.84	0.64	0.47	0.50	0.53
23.9	0.67	0.54	1.01	0.74	0.92	0.60	0.51	0.68	0.46	0.58	0.83	0.62	1.06	0.88	0.44	0.80	0.54	0.50	0.55	0.53
24.0	0.69	0.47	1.01	0.72	0.92	0.64	0.54	0.70	0.41	0.58	0.78	0.59	0.98	0.89	0.44	0.77	0.64	0.51	0.60	0.58
24.1	0.61	0.45	1.03	0.70	0.97	0.66	0.51	0.71	0.43	0.58	0.87	0.63	0.96	0.85	0.43	0.75	0.56	0.53	0.67	0.58
24.2	0.66	0.39	1.00	0.68	0.97	0.60	0.57	0.71	0.43	0.56	0.92	0.64	1.01	0.85	0.52	0.79	0.52	0.53	0.42	0.49
24.3	0.69	0.45	1.01	0.72	1.00	0.70	0.44	0.71	0.44	0.56	0.87	0.62	1.00	0.82	0.49	0.77	0.49	0.47	0.55	0.51
24.4	0.64	0.44	0.98	0.69	1.03	0.60	0.44	0.69	0.44	0.58	0.84	0.62	0.96	0.86	0.33	0.72	0.53	0.49	0.60	0.54
24.5	0.58	0.41	0.99	0.66	0.94	0.62	0.41	0.66	0.44	0.58	0.89	0.64	1.00	0.85	0.33	0.73	0.51	0.51	0.66	0.56
24.6	0.61	0.54	0.98	0.71	0.90	0.61	0.44	0.65	0.44	0.59	0.87	0.64	0.99	0.85	0.39	0.75	0.55	0.53	0.62	0.57
24.7	0.50	0.49	1.00	0.67	0.92	0.62	0.47	0.67	0.46	0.58	0.86	0.63	1.02	0.80	0.44	0.76	0.59	0.50	0.57	0.55
24.8	0.60	0.58	1.03	0.74	0.90	0.61	0.44	0.65	0.42	0.61	0.91	0.65	0.99	0.80	0.40	0.73	0.63	0.52	0.68	0.61
24.9	0.63	0.52	1.00	0.72	0.88	0.66	0.46	0.67	0.45	0.67	0.93	0.68	0.99	0.83	0.48	0.76	0.60	0.51	0.57	0.56
25.0	0.61	0.56	0.97	0.72	0.92	0.58	0.43	0.64	0.44	0.65	0.89	0.66	0.99	0.87	0.56	0.81	0.65	0.49	0.66	0.60
25.1	0.65	0.54	1.03	0.74	0.86	0.63	0.49	0.66	0.41	0.60	0.91	0.64	1.08	0.89	0.53	0.83	0.61	0.49	0.63	0.58
25.2	0.72	0.57	1.03	0.77	0.85	0.62	0.42	0.63	0.44	0.64	0.92	0.66	1.04	0.94	0.55	0.84	0.65	0.50	0.62	0.59
25.3	0.66	0.61	1.02	0.76	0.98	0.61	0.35	0.65	0.44	0.62	0.92	0.66	1.05	0.97	0.60	0.87	0.57	0.54	0.50	0.54
25.4	0.75	0.59	1.02	0.79	1.02	0.59	0.34	0.65	0.44	0.53	0.94	0.63	0.98	0.96	0.42	0.79	0.67	0.54	0.54	0.59
25.5	0.67	0.50	1.02	0.73	1.07	0.59	0.35	0.67	0.42	0.58	0.91	0.64	0.96	0.96	0.47	0.80	0.66	0.50	0.48	0.55
25.6	0.69	0.49	1.01	0.73	1.08	0.58	0.39	0.68	0.42	0.70	0.90	0.67	0.96	0.93	0.45	0.78	0.65	0.51	0.63	0.60
25.7	0.71	0.65	0.98	0.78	1.11	0.63	0.33	0.69	0.44	0.64	0.90	0.66	0.99	0.95	0.52	0.82	0.66	0.49	0.69	0.61
25.8	0.70	0.52	1.02	0.75	1.08	0.61	0.40	0.69	0.47	0.59	0.88	0.65	1.00	0.95	0.62	0.86	0.68	0.53	0.67	0.63
25.9	0.71	0.53	1.01	0.75	1.07	0.63	0.39	0.70	0.43	0.60	0.89	0.64	1.06	0.96	0.52	0.85	0.67	0.45	0.64	0.58
26.0	0.75	0.49	1.02	0.75	1.09	0.61	0.42	0.71	0.44	0.61	0.90	0.65	0.98	0.89	0.51	0.79	0.68	0.54	0.65	0.62
26.1	0.79	0.53	1.04	0.79	1.02	0.63	0.46	0.71	0.43	0.58	0.82	0.61	1.03	0.87	0.56	0.82	0.68	0.53	0.67	0.63
26.2	0.77	0.58	1.00	0.78	1.01	0.62	0.46	0.70	0.46	0.54	0.88	0.63	1.02	0.93	0.60	0.85	0.70	0.49	0.59	0.59
26.3	0.72	0.54	1.01	0.76	1.06	0.63	0.38	0.69	0.44	0.58	0.87	0.63	0.98	0.90	0.43	0.77	0.67	0.50	0.51	0.56
26.4	0.72	0.49	1.00	0.74	1.10	0.69	0.39	0.73	0.43	0.58	0.83	0.61	1.06	0.83	0.50	0.80	0.72	0.53	0.65	0.63
26.5	0.80	0.71	1.00	0.84	1.13	0.64	0.39	0.72	0.44	0.57	0.92	0.64	1.06	0.88	0.48	0.81	0.66	0.55	0.63	0.61
26.6	0.74	0.68	1.02	0.81	1.11	0.67	0.39	0.72	0.42	0.57	0.83	0.60	1.04	0.81	0.52	0.79	0.71	0.54	0.66	0.64
26.7	0.62	0.69	1.03	0.78	1.21	0.63	0.34	0.73	0.45	0.57	0.88	0.63	1.01	0.83	0.54	0.79	0.69	0.54	0.64	0.62
26.8	0.77	0.76	1.03	0.85	1.15	0.58	0.35	0.69	0.46	0.58	0.84	0.63	0.98	0.88	0.54	0.80	0.67	0.49	0.58	0.58
26.9	0.71	0.61	1.01	0.78	1.10	0.60	0.33	0.68	0.41	0.55	0.81	0.59	0.96	0.87	0.61	0.81	0.68	0.60	0.52	0.60
27.0	0.68	0.51	1.01	0.73	1.07	0.60	0.41	0.69	0.45	0.55	0.83	0.61	0.98	0.89	0.53	0.80	0.62	0.56	0.57	0.58
27.1	0.75	0.52	0.96	0.75	1.10	0.62	0.39	0.70	0.46	0.54	0.80	0.60	0.99	0.82	0.63	0.82	0.66	0.61	0.47	0.58
27.2	0.63	0.53	0.97	0.71	1.13	0.62	0.39	0.71	0.45	0.54	0.76	0.59	1.03	0.84	0.67	0.85	0.67	0.70	0.57	0.65
27.3	0.75	0.58	0.97	0.77	1.11	0.65	0.48	0.75	0.44	0.59	0.79	0.61	0.96	0.92	0.64	0.84	0.66	0.75	0.53	0.64
27.4	0.70	0.56	0.97	0.74	1.08	0.66	0.47	0.73	0.44	0.56	0.79	0.60	1.00	0.85	0.75	0.87	0.61	0.70	0.57	0.63
27.5	0.68	0.64	1.01	0.77	1.07	0.65	0.46	0.73	0.48	0.60	0.81	0.63	1.03	0.89	0.80	0.90	0.76	0.66	0.47	0.63
27.6	0.64	0.75	0.98	0.79	1.08	0.66	0.40	0.71	0.44	0.58	0.77	0.60	1.05	0.84	0.86	0.92	0.68	0.74	0.52	0.65
27.7	0.67	0.57	1.00	0.75	1.09	0.64	0.40	0.71	0.48	0.65	0.75	0.63	1.02	0.87	0.84	0.91	0.62	0.77	0.51	0.63
27.8	0.65	0.68	0.99	0.77	1.08	0.63	0.51	0.74	0.47	0.64	0.83	0.65	1.04	0.83	0.97	0.94	0.72	0.74	0.51	0.66
27.9	0.57	0.69	0.98	0.75	1.08	0.66	0.43	0.72	0.47	0.74	0.75	0.65	0.98	0.83	0.88	0.89	0.67	0.76	0.56	0.66
28.0	0.61	0.72	0.97	0.76	1.12	0.65	0.55	0.77	0.45	0.69	0.83	0.66	0.99	0.80	0.80	0.86	0.68	0.75	0.56	0.66
28.1	0.64	0.66	0.98	0.76	1.11	0.64	0.53	0.76	0.47	0.68	0.81	0.65	1.03	0.81	0.83	0.89	0.66	0.73	0.63	0.67
28.2	0.63	0.66	0.98	0.75	1.10	0.60	0.58	0.76	0.44	0.69	0.84	0.66	1.02	0.87	0.79	0.90	0.63	0.74	0.57	0.64
28.3	0.59	0.67	0.99	0.75	1.19	0.58	0.59	0.78	0.43	0.68	0.86	0.66	1.01	0.86	0.84	0.90	0.66	0.70	0.62	0.66
28.4	0.63	0.72	0.98	0.78	1.15	0.61	0.52	0.76	0.44	0.72	0.82	0.66	1.08	0.94	0.93	0.99	0.71	0.66	0.59	0.65
28.5	0.60	0.71	0.96	0.76	1.17	0.57	0.53	0.76	0.44	0.71	0.80	0.65	1.08	0.90	0.74	0.90	0.67	0.66	0.58	0.63
28.6	0.58	0.70	0.94	0.74	1.14	0.58	0.57	0.76	0.46	0.71	0.81	0.66	1.03	0.86	0.68	0.86	0.68	0.64	0.46	0.59
28.7	0.62	0.66	0.95	0.74	1.14	0.60	0.49	0.75	0.44	0.67	0.77	0.63	0.98	0.90	0.75	0.88	0.71	0.65	0.40	0.59
28.8	0.72	0.65	0.96	0.78	1.14	0.59	0.48	0.74	0.44	0.68	0.82	0.65	0.99	0.82	0.87	0.89	0.70	0.65	0.57	0.64
28.9	0.67	0.64	0.98	0.76	1.14	0.60	0.49	0.74	0.45	0.68	0.77	0.63	0.99	0.87	1.02	0.96	0.72	0.64	0.41	0.59
29.0	0.62	0.62	0.95	0.73	1.08	0.59	0.43	0.70	0.45	0.65	0.79	0.63	0.96	0.88	0.83	0.89	0.71	0.68	0.48	0.62
29.1	0.63	0.68	0.95	0.76	1.10	0.58	0.52	0.73	0.45	0.61	0.78	0.61	0.97	0.95	0.70	0.87	0.72	0.70	0.43	0.62
29.2	0.63	0.66	0.97	0.75	1.09	0.61	0.48	0.72	0.46	0.64	0.80	0.63	0.97	0.96	0.67	0.87	0.69	0.68	0.49	0.62
29.3	0.56	0.74	0.95	0.75	0.98	0.62	0.46	0.68	0.45	0.63	0.78	0.62	0.95	0.93	0.71	0.86	0.71	0.65	0.54	0.63
29.4	0.57	0.64	0.97	0.73	0.98	0.61	0.31	0.63	0.46	0.64	0.73	0.61	0.99	0.88	0.73	0.87	0.69	0.60	0.61	0.63
29.5	0.63	0.61	0.98	0.74	0.96	0.66	0.39	0.67	0.44	0.63	0.74	0.60	0.97	0.88	0.86	0.90	0.66	0.63	0.67	0.66
29.6	0.60	0.63	0.95	0.72	0.98	0.63	0.36	0.66	0.44	0.68	0.78	0.64	0.95	0.85	0.80	0.87	0.65	0.62	0.74	0.67
29.7	0.66	0.65	0.98	0.76	0.99	0.61	0.40	0.66	0.48	0.63	0.83	0.64	1.03	0.88	0.78	0.90	0.70	0.64	0.78	0.71
29.8	0.60	0.67	0.97	0.75	1.02	0.63	0.42	0.69	0.45	0.63	0.79	0.62	1.02	0.85	0.80	0.89	0.70	0.66	0.84	0.74
29.9	0.62	0.65	0.94	0.74	1.00	0.61	0.33	0.65	0.46	0.61	0.80	0.62	1.03	0.87	0.71	0.87	0.69	0.73	0.86	0.76
30.0	0.57	0.65	0.96	0.73	0.92	0.67	0.34	0.64	0.47	0.63	0.82	0.64	1.07	0.91	0.74	0.91	0.56	0.63	0.84	0.68
30.1	0.74	0.61	0.95	0.77	0.96	0.65	0.34	0.65	0.46	0.61	0.78	0.62	1.08	0.86	0.68	0.88	0.69	0.66	0.86	0.73
30.2	0.62	0.65	0.96	0.74	1.00	0.67	0.36	0.68	0.47	0.65	0.81	0.64	1.01	0.91	0.58	0.83	0.71	0.57	0.85	0.71
30.3	0.73	0.73	0.95	0.80	0.94	0.60	0.38	0.64	0.47	0.64	0.78	0.63	1.01	0.89	0.62	0.84	0.67	0.52	0.85	0.68
30.4	0.61	0.77	0.92	0.77	1.00	0.57	0.39	0.66	0.42	0.64	0.77	0.61	1.02	0.90	0.62	0.85	0.72	0.52	0.93	0.72
30.5	0.68	0.68	0.94	0.77	1.00	0.57	0.35	0.64	0.45	0.64	0.78	0.62	1.03	0.96	0.69	0.89	0.68	0.56	0.88	0.71
30.6	0.57	0.75	0.91	0.74	1.00	0.60	0.37	0.66	0.47	0.64	0.79	0.64	0.99	0.92	0.69	0.87	0.61	0.65	0.81	0.69
30.7	0.61	0.72	0.92	0.75	1.06	0.59	0.37	0.67	0.47	0.65	0.78	0.63	1.02	0.90	0.75	0.89	0.65	0.62	0.91	0.73
30.8	0.65	0.78	0.96	0.80	1.08	0.66	0.40	0.71	0.43	0.64	0.74	0.60	1.01	0.89	0.60	0.83	0.65	0.56	0.88	0.70
30.9	0.60	0.81	1.03	0.81	1.13	0.61	0.57	0.77	0.42	0.64	0.74	0.60	0.99	0.82	0.70	0.84	0.64	0.55	0.92	0.70
31.0	0.57	0.72	0.97	0.75	1.16	0.63	0.50	0.77	0.44	0.64	0.80	0.63	0.98	0.81	0.65	0.82	0.63	0.57	0.91	0.70
31.1	0.59	0.67	0.97	0.75	1.10	0.62	0.34	0.69	0.43	0.66	0.75	0.61	0.96	0.84	0.67	0.82	0.54	0.58	0.93	0.68
31.2	0.63	0.76	0.96	0.78	1.10	0.61	0.38	0.69	0.43	0.61	0.79	0.61	0.98	0.89	0.65	0.84	0.60	0.55	0.95	0.70
31.3	0.62	0.61	0.97	0.74	1.14	0.59	0.44	0.72	0.43	0.60	0.80	0.61	0.98	0.88	0.72	0.86	0.69	0.46	0.89	0.68
31.4	0.57	0.62	0.98	0.72	1.04	0.60	0.50	0.72	0.43	0.57	0.78	0.59	0.99	0.85	0.80	0.88	0.69	0.59	0.86	0.71
31.5	0.59	0.76	0.99	0.78	1.06	0.59	0.47	0.71	0.44	0.66	0.78	0.63	0.99	0.93	0.77	0.90	0.69	0.57	0.92	0.73
31.6	0.63	0.76	1.00	0.80	1.02	0.63	0.45	0.70	0.45	0.60	0.75	0.60	0.96	0.89	0.78	0.88	0.67	0.57	0.92	0.72
31.7	0.62	0.85	0.99	0.82	1.02	0.71	0.37	0.70	0.46	0.58	0.69	0.58	0.97	0.86	0.73	0.86	0.65	0.57	0.91	0.71
31.8	0.58	0.81	0.98	0.79	1.05	0.67	0.44	0.72	0.41	0.59	0.79	0.60	0.99	0.85	0.73	0.86	0.61	0.54	0.91	0.68
31.9	0.59	0.83	0.95	0.79	0.96	0.65	0.46	0.69	0.43	0.50	0.78	0.57	1.01	0.87	0.67	0.85	0.62	0.52	0.89	0.68
32.0	0.56	0.84	0.97	0.79	0.97	0.68	0.64	0.76	0.42	0.52	0.83	0.59	0.99	0.90	0.71	0.87	0.59	0.58	0.91	0.70
32.1	0.59	0.76	0.98	0.77	1.01	0.62	0.65	0.76	0.42	0.50	0.81	0.58	1.01	0.82	0.69	0.84	0.67	0.54	0.93	0.71
32.2	0.60	0.85	0.98	0.81	1.02	0.66	0.64	0.77	0.41	0.54	0.80	0.59	1.01	0.91	0.71	0.88	0.64	0.63	0.88	0.72
32.3	0.61	0.85	1.01	0.82	1.11	0.64	0.73	0.83	0.41	0.59	0.74	0.58	1.01	0.87	0.78	0.88	0.68	0.63	0.93	0.75
32.4	0.61	0.83	0.97	0.81	1.07	0.63	0.76	0.82	0.45	0.61	0.70	0.59	1.00	0.89	0.75	0.88	0.65	0.58	0.92	0.72
32.5	0.61	0.87	0.95	0.81	1.05	0.64	0.71	0.80	0.45	0.66	0.65	0.59	0.99	0.91	0.76	0.89	0.67	0.52	0.92	0.70
32.6	0.62	0.81	0.99	0.81	1.04	0.62	0.69	0.78	0.45	0.57	0.77	0.60	0.98	0.91	0.75	0.88	0.62	0.58	0.89	0.70
32.7	0.61	0.79	0.97	0.79	1.04	0.64	0.60	0.76	0.45	0.60	0.73	0.59	1.00	0.89	0.64	0.84	0.72	0.55	0.91	0.72
32.8	0.58	0.81	0.95	0.78	1.01	0.65	0.54	0.73	0.46	0.58	0.71	0.58	0.95	0.91	0.66	0.84	0.73	0.53	0.93	0.73
32.9	0.60	0.75	0.95	0.77	1.05	0.71	0.49	0.75	0.45	0.55	0.79	0.60	0.97	0.91	0.61	0.83	0.69	0.50	0.94	0.71
33.0	0.62	0.80	0.99	0.80	1.06	0.66	0.61	0.78	0.47	0.57	0.78	0.61	0.95	0.94	0.58	0.82	0.76	0.52	0.93	0.74
33.1	0.60	0.81	0.99	0.80	1.05	0.66	0.61	0.77	0.46	0.60	0.72	0.59	0.95	0.93	0.60	0.83	0.73	0.53	0.92	0.72
33.2	0.65	0.83	0.97	0.82	1.18	0.64	0.46	0.76	0.45	0.60	0.74	0.60	0.95	0.88	0.54	0.79	0.72	0.53	0.92	0.73
33.3	0.61	0.90	0.99	0.83	1.18	0.61	0.42	0.74	0.46	0.61	0.74	0.60	0.97	0.93	0.53	0.81	0.71	0.61	0.90	0.74
33.4	0.59	0.94	0.96	0.83	1.19	0.63	0.40	0.74	0.46	0.59	0.72	0.59	0.97	0.94	0.59	0.83	0.67	0.58	0.88	0.71
33.5	0.63	0.81	0.97	0.80	1.23	0.59	0.32	0.71	0.44	0.54	0.76	0.58	0.96	0.89	0.54	0.80	0.69	0.58	0.94	0.74
33.6	0.59	0.77	0.94	0.77	1.18	0.59	0.42	0.73	0.45	0.60	0.71	0.58	0.96	0.92	0.56	0.81	0.73	0.59	0.91	0.74
33.7	0.61	0.78	0.95	0.78	1.10	0.69	0.51	0.77	0.47	0.61	0.75	0.61	0.95	0.92	0.61	0.83	0.68	0.51	0.92	0.70
33.8	0.63	0.59	0.98	0.73	1.13	0.67	0.47	0.76	0.48	0.57	0.73	0.59	0.96	0.89	0.68	0.84	0.64	0.62	0.89	0.72
33.9	0.61	0.52	0.96	0.70	1.20	0.64	0.43	0.75	0.47	0.63	0.72	0.61	0.96	0.92	0.74	0.87	0.69	0.61	0.93	0.74
34.0	0.63	0.71	0.97	0.77	1.22	0.67	0.39	0.76	0.47	0.61	0.73	0.60	0.93	0.88	0.94	0.92	0.70	0.58	0.94	0.74
34.1	0.72	0.74	0.94	0.80	1.16	0.60	0.43	0.73	0.48	0.54	0.72	0.58	0.97	0.89	0.98	0.95	0.75	0.64	0.90	0.76
34.2	0.78	0.77	0.97	0.84	1.19	0.66	0.41	0.75	0.48	0.57	0.71	0.59	0.94	0.93	0.81	0.89	0.73	0.58	0.91	0.74
34.3	0.70	0.72	0.98	0.80	1.11	0.65	0.41	0.72	0.43	0.66	0.73	0.61	0.97	0.81	0.85	0.88	0.74	0.59	0.91	0.75
34.4	0.67	0.76	0.98	0.80	1.11	0.64	0.40	0.71	0.44	0.62	0.77	0.61	0.96	0.81	0.96	0.91	0.77	0.68	0.94	0.80
34.5	0.69	0.74	0.98	0.80	1.05	0.65	0.31	0.67	0.43	0.56	0.75	0.58	0.96	0.80	0.92	0.89	0.75	0.65	0.92	0.77
34.6	0.74	0.85	0.97	0.86	1.09	0.65	0.38	0.71	0.43	0.53	0.73	0.56	1.00	0.82	0.94	0.92	0.75	0.68	0.88	0.77
34.7	0.67	0.84	0.99	0.83	1.19	0.66	0.32	0.72	0.44	0.57	0.75	0.58	0.97	0.85	0.77	0.87	0.67	0.80	0.90	0.79
34.8	0.63	0.84	0.99	0.82	1.12	0.66	0.38	0.72	0.44	0.55	0.69	0.56	0.95	0.87	0.73	0.85	0.75	0.76	0.91	0.81
34.9	0.64	0.84	1.00	0.83	1.18	0.66	0.36	0.74	0.44	0.57	0.72	0.58	0.96	0.83	0.76	0.85	0.69	0.64	0.90	0.74
35.0	0.57	0.82	0.99	0.79	1.24	0.66	0.33	0.74	0.45	0.57	0.75	0.59	0.97	0.86	0.78	0.87	0.66	0.77	0.84	0.76
35.1	0.64	0.88	0.96	0.83	1.29	0.61	0.39	0.76	0.45	0.63	0.74	0.61	0.95	0.87	0.63	0.82	0.69	0.76	0.84	0.76
35.2	0.62	0.86	0.96	0.81	1.28	0.61	0.35	0.74	0.47	0.59	0.72	0.60	0.98	0.88	0.68	0.85	0.70	0.65	0.84	0.73
35.3	0.64	0.85	0.93	0.81	1.28	0.70	0.30	0.76	0.45	0.67	0.74	0.62	0.99	0.89	0.66	0.85	0.69	0.80	0.87	0.79
35.4	0.68	0.80	0.97	0.82	1.26	0.66	0.33	0.75	0.43	0.67	0.74	0.61	0.95	0.91	0.64	0.84	0.69	0.78	0.84	0.77
35.5	0.77	0.67	0.97	0.80	1.28	0.63	0.37	0.76	0.44	0.62	0.72	0.60	0.99	0.89	0.69	0.85	0.69	0.83	0.90	0.81
35.6	0.76	0.76	0.97	0.83	1.25	0.63	0.36	0.74	0.46	0.61	0.75	0.61	0.98	0.93	0.73	0.88	0.72	0.71	0.88	0.77
35.7	0.81	0.60	0.96	0.79	1.25	0.63	0.42	0.77	0.46	0.59	0.75	0.60	0.99	0.95	0.69	0.88	0.70	0.75	0.85	0.77
35.8	0.59	0.69	0.97	0.75	1.26	0.58	0.43	0.76	0.45	0.63	0.75	0.61	0.97	0.93	0.72	0.87	0.71	0.89	0.82	0.80
35.9	0.59	0.74	0.96	0.76	1.25	0.58	0.48	0.77	0.43	0.63	0.77	0.61	0.95	0.94	0.72	0.87	0.71	0.83	0.85	0.80
36.0	0.52	0.76	0.94	0.74	1.26	0.57	0.41	0.75	0.42	0.67	0.77	0.62	0.94	0.94	0.80	0.89	0.73	0.83	0.89	0.82
36.1	0.55	0.76	0.95	0.75	1.24	0.60	0.47	0.77	0.44	0.51	0.74	0.56	0.98	0.96	0.79	0.91	0.64	0.71	0.89	0.75
36.2	0.59	0.65	0.95	0.73	1.22	0.66	0.48	0.78	0.43	0.50	0.74	0.56	0.97	0.92	0.75	0.88	0.72	0.65	0.90	0.76
36.3	0.68	0.70	0.96	0.78	1.21	0.60	0.46	0.75	0.42	0.52	0.74	0.56	0.97	0.91	0.71	0.86	0.66	0.66	0.92	0.75
36.4	0.70	0.68	1.00	0.80	1.21	0.61	0.44	0.75	0.39	0.48	0.78	0.55	0.97	0.85	0.68	0.83	0.71	0.62	0.90	0.74
36.5	0.73	0.74	0.93	0.80	1.24	0.62	0.42	0.76	0.37	0.49	0.80	0.55	0.99	0.85	0.70	0.85	0.71	0.62	0.93	0.75
36.6	0.81	0.76	0.96	0.85	1.25	0.60	0.42	0.75	0.38	0.52	0.79	0.56	0.98	0.88	0.74	0.87	0.73	0.66	0.95	0.78
36.7	0.64	0.77	0.94	0.78	1.17	0.63	0.45	0.75	0.38	0.48	0.79	0.55	1.02	0.82	0.71	0.85	0.72	0.76	0.94	0.81
36.8	0.67	0.77	0.98	0.81	1.11	0.60	0.44	0.71	0.43	0.53	0.79	0.59	1.04	0.88	0.74	0.88	0.71	0.77	0.95	0.81
36.9	0.70	0.77	0.95	0.81	1.18	0.64	0.46	0.76	0.42	0.61	0.77	0.60	0.98	0.84	0.77	0.86	0.62	0.79	0.93	0.78
37.0	0.67	0.75	0.96	0.79	1.16	0.63	0.46	0.75	0.38	0.61	0.78	0.59	1.03	0.86	0.82	0.90	0.61	0.76	0.97	0.78
37.1	0.70	0.79	0.95	0.81	1.08	0.61	0.47	0.72	0.35	0.66	0.79	0.60	0.94	0.87	0.85	0.89	0.61	0.69	0.94	0.75
37.2	0.60	0.77	0.94	0.77	1.09	0.61	0.42	0.70	0.42	0.56	0.79	0.59	0.96	0.86	0.80	0.87	0.66	0.67	0.94	0.75
37.3	0.67	0.78	0.92	0.79	1.07	0.61	0.40	0.69	0.36	0.60	0.79	0.58	0.97	0.87	0.79	0.88	0.67	0.72	0.95	0.78
37.4	0.79	0.79	0.84	0.81	1.12	0.65	0.41	0.73	0.39	0.57	0.74	0.57	0.92	0.88	0.80	0.87	0.66	0.66	0.94	0.76
37.5	0.67	0.77	0.89	0.78	1.12	0.58	0.44	0.71	0.38	0.62	0.81	0.61	0.98	0.96	0.87	0.94	0.62	0.64	0.92	0.73
37.6	0.63	0.79	0.91	0.78	1.17	0.57	0.50	0.75	0.39	0.58	0.78	0.58	0.99	0.96	0.86	0.94	0.62	0.63	0.92	0.72
37.7	0.61	0.81	0.99	0.80	1.05	0.61	0.50	0.72	0.42	0.62	0.80	0.61	0.99	0.94	0.72	0.88	0.63	0.64	0.95	0.74
37.8	0.62	0.82	0.99	0.81	1.10	0.64	0.49	0.74	0.40	0.59	0.79	0.59	0.97	0.93	0.84	0.91	0.67	0.68	0.93	0.76
37.9	0.65	0.83	1.00	0.83	1.01	0.63	0.44	0.69	0.43	0.62	0.77	0.61	0.98	0.90	0.85	0.91	0.67	0.68	0.94	0.76
38.0	0.70	0.84	1.00	0.85	1.07	0.57	0.44	0.69	0.48	0.67	0.74	0.63	1.03	0.91	0.97	0.97	0.68	0.62	0.95	0.75
38.1	0.75	0.86	1.00	0.87	1.06	0.60	0.37	0.68	0.46	0.63	0.75	0.61	1.00	0.96	1.10	1.02	0.70	0.70	0.94	0.78
38.2	0.73	0.89	0.97	0.86	1.05	0.63	0.43	0.70	0.44	0.64	0.76	0.61	1.02	0.99	1.05	1.02	0.67	0.66	0.95	0.76
38.3	0.66	0.94	0.96	0.85	0.99	0.60	0.45	0.68	0.47	0.67	0.73	0.63	0.98	0.92	0.91	0.94	0.65	0.63	0.92	0.74
38.4	0.75	0.89	0.92	0.85	0.96	0.65	0.45	0.68	0.45	0.62	0.79	0.62	0.96	0.88	0.92	0.92	0.62	0.68	0.92	0.74
38.5	0.84	0.88	0.99	0.90	1.00	0.63	0.55	0.73	0.50	0.61	0.74	0.61	0.99	0.93	0.91	0.94	0.64	0.66	0.94	0.75
38.6	0.61	0.93	1.01	0.85	1.00	0.58	0.58	0.72	0.51	0.60	0.76	0.62	0.95	0.95	0.88	0.93	0.59	0.65	0.93	0.72
38.7	0.69	0.92	1.01	0.88	1.01	0.58	0.59	0.73	0.45	0.57	0.76	0.59	0.95	0.94	1.11	1.00	0.55	0.71	0.88	0.72
38.8	0.72	0.91	0.99	0.88	0.97	0.59	0.44	0.67	0.43	0.51	0.78	0.57	0.98	0.97	1.20	1.05	0.54	0.72	0.93	0.73
38.9	0.73	0.87	0.91	0.84	0.97	0.61	0.50	0.69	0.45	0.47	0.80	0.57	0.99	0.92	1.10	1.00	0.62	0.69	0.96	0.76
39.0	0.73	0.87	0.91	0.84	0.97	0.59	0.59	0.72	0.45	0.51	0.77	0.58	1.01	0.91	1.09	1.00	0.53	0.70	0.95	0.73
39.1	0.76	0.90	0.89	0.85	1.03	0.59	0.49	0.71	0.47	0.54	0.79	0.60	0.96	0.94	1.05	0.98	0.56	0.66	0.93	0.72
39.2	0.72	0.93	0.88	0.85	1.04	0.60	0.54	0.73	0.46	0.54	0.79	0.60	0.92	0.93	1.05	0.97	0.59	0.69	0.95	0.74
39.3	0.70	0.89	0.92	0.84	1.03	0.63	0.54	0.73	0.41	0.57	0.77	0.58	0.89	0.88	1.13	0.97	0.66	0.74	0.97	0.79
39.4	0.68	0.91	0.87	0.82	1.10	0.60	0.56	0.75	0.38	0.55	0.80	0.58	0.97	0.90	1.13	1.00	0.71	0.69	0.98	0.79
39.5	0.69	0.85	0.78	0.78	1.14	0.64	0.66	0.81	0.38	0.59	0.81	0.59	0.95	0.91	1.11	0.99	0.68	0.82	0.99	0.83
39.6	0.68	0.92	0.89	0.83	1.09	0.61	0.53	0.74	0.37	0.57	0.79	0.58	0.96	0.88	1.06	0.96	0.72	0.79	1.00	0.84
39.7	0.67	0.88	0.87	0.81	1.12	0.63	0.50	0.75	0.41	0.57	0.79	0.59	1.00	0.89	1.01	0.96	0.69	0.80	1.00	0.83
39.8	0.61	0.89	0.79	0.76	1.06	0.56	0.52	0.71	0.41	0.59	0.83	0.61	1.04	0.90	0.99	0.98	0.68	0.79	1.01	0.83
39.9	0.68	0.85	0.81	0.78	1.06	0.60	0.54	0.73	0.38	0.54	0.81	0.58	1.06	0.90	1.05	1.00	0.69	0.75	1.00	0.81
40.0	0.70	0.89	0.83	0.81	0.99	0.58	0.55	0.71	0.37	0.59	0.81	0.59	0.98	0.90	1.02	0.97	0.72	0.84	0.97	0.84
40.1	0.63	0.89	0.93	0.82	1.15	0.58	0.48	0.74	0.40	0.62	0.84	0.62	1.01	0.94	1.04	1.00	0.74	0.88	0.96	0.86
40.2	0.65	0.94	0.85	0.81	1.17	0.64	0.45	0.75	0.44	0.52	0.84	0.60	0.97	0.89	1.06	0.97	0.73	0.81	0.98	0.84
40.3	0.66	0.85	0.94	0.82	1.13	0.56	0.49	0.72	0.47	0.55	0.85	0.62	0.95	0.91	1.03	0.97	0.73	0.81	0.98	0.84
40.4	0.71	0.90	0.91	0.84	1.19	0.58	0.41	0.73	0.47	0.57	0.77	0.60	0.97	0.90	1.01	0.96	0.71	0.80	0.97	0.83
40.5	0.76	0.90	0.91	0.86	1.07	0.59	0.37	0.68	0.44	0.57	0.79	0.60	0.94	0.93	1.02	0.96	0.73	0.85	0.99	0.86
40.6	0.74	0.92	0.90	0.85	1.10	0.60	0.47	0.73	0.44	0.55	0.83	0.61	0.94	0.89	0.93	0.92	0.64	0.85	0.99	0.83
40.7	0.68	0.89	0.89	0.82	1.09	0.59	0.41	0.70	0.41	0.57	0.90	0.63	0.99	0.89	0.96	0.94	0.70	0.84	0.99	0.85
40.8	0.70	0.92	0.94	0.85	1.22	0.63	0.34	0.73	0.48	0.53	0.95	0.65	1.01	0.91	1.02	0.98	0.73	0.83	0.95	0.84
40.9	0.68	0.89	0.93	0.83	1.23	0.64	0.35	0.74	0.42	0.56	0.81	0.60	1.05	0.93	1.09	1.02	0.67	0.77	0.96	0.80
41.0	0.64	0.91	0.94	0.83	1.37	0.61	0.39	0.79	0.42	0.58	0.88	0.63	1.09	0.91	1.00	1.00	0.74	0.79	0.99	0.84
41.1	0.68	0.90	0.91	0.83	1.30	0.59	0.34	0.75	0.43	0.53	0.90	0.62	1.08	0.94	1.00	1.01	0.65	0.75	0.98	0.79
41.2	0.70	0.94	0.93	0.85	1.32	0.58	0.39	0.76	0.43	0.51	0.99	0.65	1.11	0.91	1.15	1.05	0.66	0.78	0.96	0.80
41.3	0.71	0.91	0.94	0.85	1.24	0.60	0.37	0.74	0.41	0.50	0.98	0.63	1.08	0.89	1.22	1.06	0.56	0.80	0.96	0.77
41.4	0.67	0.86	0.92	0.82	1.29	0.57	0.45	0.77	0.38	0.49	0.95	0.61	1.11	0.87	1.16	1.04	0.61	0.74	0.98	0.78
41.5	0.72	0.87	0.94	0.84	1.25	0.59	0.54	0.79	0.42	0.51	0.95	0.63	1.08	0.82	1.13	1.01	0.55	0.77	0.98	0.77
41.6	0.75	0.89	0.92	0.85	1.24	0.62	0.45	0.77	0.45	0.56	0.99	0.67	1.07	0.87	1.20	1.05	0.50	0.73	0.94	0.72
41.7	0.78	0.86	0.92	0.85	1.19	0.59	0.47	0.75	0.42	0.51	0.96	0.63	1.07	0.83	1.20	1.03	0.52	0.74	0.97	0.74
41.8	0.84	0.94	0.93	0.90	1.21	0.57	0.46	0.75	0.48	0.60	0.91	0.66	1.10	0.84	1.19	1.04	0.47	0.76	0.94	0.72
41.9	0.68	0.93	0.91	0.84	1.21	0.61	0.58	0.80	0.47	0.57	0.96	0.67	1.06	0.84	1.09	1.00	0.53	0.76	0.94	0.74
42.0	0.68	0.97	0.92	0.86	1.15	0.61	0.57	0.78	0.47	0.56	1.00	0.68	1.05	0.82	1.04	0.97	0.53	0.76	0.95	0.75
42.1	0.61	1.02	0.88	0.84	1.22	0.61	0.64	0.82	0.49	0.54	0.96	0.67	1.07	0.84	1.08	1.00	0.62	0.71	0.97	0.77
42.2	0.69	0.98	0.89	0.85	1.17	0.66	0.53	0.78	0.48	0.62	1.03	0.71	1.09	0.89	0.99	0.99	0.57	0.68	0.98	0.75
42.3	0.64	0.95	0.90	0.83	1.20	0.67	0.43	0.77	0.48	0.60	0.93	0.67	1.09	0.90	1.16	1.05	0.62	0.67	0.97	0.76
42.4	0.62	0.92	0.92	0.82	1.16	0.66	0.53	0.78	0.46	0.57	0.93	0.65	1.10	0.89	1.14	1.04	0.61	0.66	0.99	0.75
42.5	0.62	0.94	0.93	0.83	1.11	0.63	0.49	0.74	0.46	0.59	0.97	0.67	1.09	0.88	1.08	1.02	0.62	0.69	0.96	0.76
42.6	0.64	0.88	0.92	0.81	1.05	0.59	0.55	0.73	0.47	0.64	0.96	0.69	1.10	0.85	1.08	1.01	0.61	0.68	0.96	0.75
42.7	0.62	0.89	0.92	0.81	1.07	0.58	0.48	0.71	0.44	0.61	0.94	0.66	1.11	0.87	1.13	1.03	0.55	0.71	0.96	0.74
42.8	0.63	0.94	0.91	0.82	1.12	0.60	0.49	0.74	0.46	0.59	0.96	0.67	1.11	0.84	1.08	1.01	0.68	0.72	0.98	0.79
42.9	0.65	0.88	0.92	0.82	1.10	0.65	0.48	0.74	0.50	0.62	1.00	0.71	1.07	0.84	1.02	0.98	0.61	0.73	1.00	0.78
43.0	0.69	0.85	0.91	0.81	1.13	0.61	0.40	0.71	0.50	0.60	0.98	0.69	1.10	0.87	1.06	1.01	0.53	0.70	0.97	0.74
43.1	0.69	0.90	0.93	0.84	1.19	0.58	0.42	0.73	0.46	0.61	0.96	0.68	1.07	0.86	1.07	1.00	0.61	0.68	0.96	0.75
43.2	0.64	0.84	0.94	0.81	1.19	0.61	0.49	0.76	0.47	0.58	1.01	0.69	1.09	0.88	1.07	1.01	0.49	0.68	0.94	0.70
43.3	0.68	0.86	0.94	0.83	1.24	0.62	0.53	0.80	0.51	0.61	1.00	0.71	1.09	0.92	1.08	1.03	0.50	0.72	0.92	0.71
43.4	0.73	0.86	0.94	0.84	1.24	0.61	0.60	0.81	0.48	0.59	0.98	0.68	1.09	0.89	1.10	1.02	0.49	0.75	0.96	0.73
43.5	0.66	0.88	0.93	0.82	1.24	0.61	0.53	0.79	0.46	0.60	1.01	0.69	1.08	0.91	1.13	1.04	0.53	0.74	0.96	0.75
43.6	0.76	0.90	0.88	0.85	1.38	0.63	0.49	0.83	0.45	0.66	0.92	0.68	1.08	0.86	1.05	0.99	0.63	0.75	0.98	0.79
43.7	0.79	0.86	0.84	0.83	1.30	0.62	0.55	0.82	0.48	0.70	0.94	0.71	1.06	0.85	1.05	0.98	0.60	0.73	0.97	0.77
43.8	0.76	0.73	0.93	0.81	1.38	0.63	0.54	0.85	0.45	0.67	0.90	0.67	1.09	0.90	1.03	1.00	0.49	0.73	0.97	0.73
43.9	0.79	0.74	0.92	0.82	1.37	0.62	0.54	0.84	0.47	0.65	0.92	0.68	1.07	0.88	0.98	0.98	0.55	0.75	0.94	0.75
44.0	0.71	0.76	0.94	0.80	1.32	0.60	0.50	0.81	0.46	0.65	0.91	0.67	1.06	0.96	1.06	1.03	0.50	0.74	0.97	0.74
44.1	0.68	0.80	0.93	0.80	1.28	0.61	0.53	0.81	0.44	0.59	0.91	0.65	1.11	0.96	1.06	1.04	0.52	0.80	0.97	0.76
44.2	0.69	0.71	0.95	0.78	1.34	0.59	0.59	0.84	0.46	0.63	0.96	0.68	1.12	0.99	1.01	1.04	0.61	0.84	0.96	0.80
44.3	0.65	0.85	0.92	0.81	1.36	0.62	0.58	0.86	0.45	0.67	0.91	0.68	1.12	0.89	0.99	1.00	0.53	0.80	0.97	0.76
44.4	0.74	0.75	0.94	0.81	1.35	0.57	0.56	0.83	0.49	0.63	0.91	0.68	1.12	0.91	1.00	1.01	0.52	0.82	0.91	0.75
44.5	0.68	0.74	0.93	0.78	1.37	0.60	0.61	0.86	0.48	0.64	0.87	0.66	1.16	0.92	1.00	1.03	0.51	0.77	0.95	0.74
44.6	0.63	0.80	0.95	0.80	1.33	0.67	0.61	0.87	0.47	0.61	0.83	0.64	1.15	0.93	1.01	1.03	0.52	0.79	0.97	0.76
44.7	0.75	0.80	0.93	0.82	1.26	0.66	0.63	0.85	0.48	0.54	0.91	0.64	1.13	0.92	0.98	1.01	0.50	0.80	0.94	0.75
44.8	0.71	0.88	0.95	0.85	1.27	0.65	0.60	0.84	0.43	0.59	0.94	0.66	1.12	0.90	0.97	1.00	0.47	0.82	0.93	0.74
44.9	0.73	0.89	0.94	0.85	1.22	0.58	0.61	0.80	0.47	0.56	0.93	0.65	1.13	0.90	0.92	0.98	0.47	0.81	0.93	0.74
45.0	0.82	0.83	0.94	0.86	1.25	0.65	0.57	0.82	0.46	0.57	0.90	0.64	1.13	0.87	0.95	0.98	0.53	0.85	0.95	0.78
45.1	0.80	0.73	0.94	0.82	1.29	0.65	0.63	0.86	0.49	0.60	0.90	0.66	1.14	0.89	0.90	0.98	0.55	0.87	0.95	0.79
45.2	0.75	0.73	0.92	0.80	1.30	0.60	0.58	0.83	0.46	0.57	0.93	0.65	1.13	0.91	0.93	0.99	0.54	0.86	0.95	0.78
45.3	0.73	0.69	0.95	0.79	1.31	0.68	0.55	0.85	0.45	0.57	0.91	0.64	1.12	0.90	0.95	0.99	0.65	0.87	0.96	0.83
45.4	0.81	0.61	0.93	0.78	1.25	0.68	0.59	0.84	0.48	0.61	0.92	0.67	1.11	0.92	0.94	0.99	0.63	0.87	0.97	0.83
45.5	0.78	0.66	0.94	0.79	1.29	0.66	0.62	0.86	0.42	0.55	0.93	0.63	1.13	0.92	0.92	0.99	0.67	0.87	0.95	0.83
45.6	0.76	0.69	0.92	0.79	1.26	0.61	0.64	0.84	0.47	0.55	0.86	0.63	1.12	0.88	0.95	0.98	0.75	0.80	0.97	0.84
45.7	0.77	0.73	0.94	0.81	1.22	0.60	0.67	0.83	0.46	0.57	0.91	0.65	1.14	0.93	0.94	1.01	0.75	0.75	0.97	0.82
45.8	0.85	0.80	0.92	0.86	1.21	0.61	0.61	0.81	0.48	0.61	0.90	0.66	1.15	0.88	0.95	0.99	0.75	0.76	0.97	0.83
45.9	0.82	0.76	0.93	0.84	1.14	0.66	0.62	0.81	0.46	0.61	0.94	0.67	1.13	0.85	1.12	1.03	0.74	0.81	0.95	0.83
46.0	0.81	0.74	0.94	0.83	1.09	0.56	0.49	0.71	0.47	0.60	0.93	0.67	1.15	0.83	1.03	1.00	0.63	0.75	0.97	0.79
46.1	0.80	0.77	0.94	0.84	1.13	0.58	0.64	0.79	0.46	0.58	0.92	0.65	1.12	0.83	0.91	0.95	0.73	0.77	0.97	0.82
46.2	0.73	0.75	0.94	0.81	1.17	0.58	0.60	0.78	0.47	0.57	0.95	0.66	1.12	0.82	1.00	0.98	0.74	0.77	0.96	0.82
46.3	0.79	0.82	0.93	0.85	1.15	0.57	0.52	0.75	0.45	0.55	0.92	0.64	1.17	0.90	0.96	1.01	0.75	0.77	0.97	0.83
46.4	0.87	0.89	0.93	0.90	1.16	0.55	0.52	0.75	0.48	0.52	0.92	0.64	1.17	0.96	0.97	1.03	0.76	0.74	0.97	0.82
46.5	0.80	0.87	0.91	0.86	1.23	0.60	0.62	0.82	0.49	0.52	0.94	0.65	1.17	0.88	0.98	1.01	0.74	0.74	0.96	0.81
46.6	0.83	0.87	0.92	0.88	1.21	0.60	0.53	0.78	0.45	0.53	1.04	0.67	1.19	0.83	1.00	1.01	0.67	0.73	0.98	0.79
46.7	0.87	0.86	0.93	0.89	1.18	0.63	0.52	0.78	0.49	0.54	1.00	0.68	1.22	0.87	1.07	1.05	0.65	0.75	0.99	0.80
46.8	0.83	0.86	0.92	0.87	1.12	0.59	0.48	0.73	0.43	0.57	1.02	0.67	1.19	0.84	1.00	1.01	0.66	0.74	0.96	0.79
46.9	0.85	0.85	0.88	0.86	1.21	0.62	0.56	0.80	0.45	0.54	1.00	0.66	1.15	0.86	0.97	0.99	0.70	0.73	0.96	0.79
47.0	0.85	0.86	0.91	0.87	1.28	0.62	0.62	0.84	0.43	0.57	0.95	0.65	1.15	0.88	1.02	1.02	0.69	0.79	0.97	0.81
47.1	0.80	0.87	0.91	0.86	1.23	0.56	0.53	0.77	0.46	0.56	0.99	0.67	1.16	0.88	1.04	1.03	0.72	0.76	0.96	0.81
47.2	0.84	0.86	0.92	0.88	1.26	0.61	0.54	0.80	0.46	0.55	0.96	0.66	1.18	0.88	0.99	1.01	0.74	0.74	0.96	0.81
47.3	0.84	0.87	0.94	0.88	1.23	0.68	0.52	0.81	0.43	0.54	0.93	0.63	1.15	0.86	0.99	1.00	0.76	0.78	0.95	0.83
47.4	0.80	0.88	0.92	0.87	1.23	0.65	0.46	0.78	0.45	0.52	0.93	0.63	1.17	0.86	0.99	1.01	0.72	0.80	0.97	0.83
47.5	0.81	0.88	0.92	0.87	1.29	0.60	0.42	0.77	0.44	0.52	0.92	0.63	1.18	0.83	0.99	1.00	0.72	0.83	0.96	0.84
47.6	0.80	0.92	0.89	0.87	1.27	0.65	0.37	0.76	0.53	0.55	0.92	0.67	1.20	0.87	1.00	1.02	0.73	0.80	0.94	0.82
47.7	0.70	0.94	0.86	0.83	1.15	0.64	0.48	0.76	0.60	0.53	0.94	0.69	1.21	0.92	0.99	1.04	0.65	0.84	0.96	0.82
47.8	0.73	0.92	0.96	0.87	1.25	0.57	0.49	0.77	0.52	0.52	0.89	0.64	1.22	0.92	1.02	1.05	0.67	0.80	0.96	0.81
47.9	0.74	0.87	0.95	0.86	1.29	0.59	0.40	0.76	0.42	0.56	0.92	0.63	1.20	0.88	0.91	1.00	0.64	0.90	0.98	0.84
48.0	0.66	0.87	0.94	0.82	1.23	0.58	0.43	0.75	0.41	0.55	0.96	0.64	1.20	0.88	0.91	1.00	0.67	0.89	0.97	0.84
48.1	0.71	0.86	0.94	0.84	1.22	0.58	0.54	0.78	0.44	0.51	0.91	0.62	1.18	0.85	0.98	1.00	0.63	0.86	0.96	0.82
48.2	0.72	0.85	0.92	0.83	1.17	0.60	0.51	0.76	0.54	0.50	0.96	0.67	1.19	0.84	0.98	1.00	0.57	0.82	0.98	0.79
48.3	0.68	0.86	0.94	0.83	1.16	0.59	0.38	0.71	0.52	0.53	0.90	0.65	1.20	0.93	1.02	1.05	0.62	0.83	0.97	0.81
48.4	0.63	0.83	0.91	0.79	1.19	0.58	0.39	0.72	0.49	0.54	0.92	0.65	1.18	0.90	0.93	1.01	0.68	0.84	0.95	0.82
48.5	0.61	0.89	0.93	0.81	1.14	0.61	0.44	0.73	0.57	0.52	0.92	0.67	1.19	0.94	1.00	1.04	0.69	0.88	0.98	0.85
48.6	0.66	0.86	0.92	0.82	1.17	0.58	0.41	0.72	0.48	0.48	0.99	0.65	1.17	0.97	1.03	1.05	0.60	0.87	0.97	0.81
48.7	0.65	0.86	0.93	0.81	1.20	0.58	0.39	0.72	0.48	0.55	0.99	0.67	1.15	0.95	1.04	1.05	0.60	0.88	0.96	0.81
48.8	0.65	0.85	0.92	0.81	1.20	0.59	0.44	0.75	0.50	0.53	1.00	0.68	1.19	0.91	0.95	1.02	0.59	0.85	0.99	0.81
48.9	0.70	0.74	0.92	0.79	1.18	0.58	0.41	0.72	0.52	0.53	0.94	0.66	1.18	0.93	1.04	1.05	0.65	0.90	0.95	0.83
49.0	0.73	0.77	0.91	0.81	1.19	0.59	0.40	0.73	0.47	0.52	0.95	0.65	1.15	0.91	1.05	1.04	0.66	0.78	0.97	0.81
49.1	0.75	0.76	0.93	0.82	1.08	0.59	0.50	0.72	0.52	0.53	0.90	0.65	1.17	0.91	1.04	1.04	0.63	0.87	0.97	0.83
49.2	0.73	0.80	0.90	0.81	1.09	0.60	0.49	0.72	0.43	0.52	0.91	0.62	1.18	0.89	0.98	1.02	0.53	0.83	0.96	0.77
49.3	0.70	0.79	0.94	0.81	1.15	0.60	0.50	0.75	0.41	0.52	0.91	0.61	1.18	0.91	0.98	1.02	0.56	0.82	0.97	0.78
49.4	0.71	0.76	0.90	0.79	1.16	0.59	0.50	0.75	0.38	0.50	0.88	0.59	1.19	0.91	0.95	1.02	0.59	0.85	0.98	0.81
49.5	0.66	0.82	0.93	0.80	1.25	0.54	0.46	0.75	0.44	0.50	0.96	0.63	1.19	0.89	0.97	1.02	0.63	0.86	0.97	0.82
49.6	0.73	0.81	0.91	0.82	1.30	0.58	0.47	0.78	0.45	0.47	0.88	0.60	1.17	0.88	0.94	1.00	0.63	0.91	0.97	0.84
49.7	0.74	0.79	0.94	0.82	1.27	0.58	0.48	0.78	0.45	0.49	0.89	0.61	1.14	0.90	0.94	0.99	0.68	0.91	0.97	0.85
49.8	0.70	0.82	0.93	0.82	1.24	0.56	0.56	0.79	0.44	0.46	0.89	0.60	1.20	0.92	0.93	1.01	0.66	0.86	0.97	0.83
49.9	0.73	0.84	0.93	0.83	1.32	0.61	0.54	0.82	0.43	0.53	0.86	0.61	1.22	0.91	0.95	1.03	0.67	0.83	0.97	0.83
50.0	0.72	0.86	0.92	0.83	1.32	0.59	0.54	0.81	0.40	0.52	0.87	0.60	1.21	0.91	0.95	1.02	0.69	0.85	0.96	0.84
50.1	0.71	0.83	0.92	0.82	1.31	0.62	0.56	0.83	0.49	0.49	0.95	0.64	1.21	0.90	0.98	1.03	0.66	0.83	0.96	0.81
50.2	0.70	0.85	0.90	0.82	1.32	0.61	0.40	0.78	0.51	0.50	0.91	0.64	1.21	0.90	0.96	1.02	0.69	0.86	0.96	0.84
50.3	0.73	0.84	0.93	0.83	1.35	0.56	0.43	0.78	0.42	0.54	0.90	0.62	1.20	0.90	0.99	1.03	0.68	0.81	0.96	0.82
50.4	0.71	0.86	0.90	0.82	1.30	0.59	0.40	0.76	0.44	0.53	0.95	0.64	1.20	0.91	0.99	1.03	0.66	0.83	0.97	0.82
50.5	0.71	0.85	0.92	0.83	1.36	0.56	0.39	0.77	0.36	0.50	0.93	0.60	1.18	0.90	1.01	1.03	0.64	0.84	0.97	0.82
50.6	0.71	0.85	0.93	0.83	1.28	0.55	0.43	0.75	0.39	0.50	0.97	0.62	1.20	0.89	1.00	1.03	0.66	0.82	0.96	0.81
50.7	0.73	0.86	0.91	0.83	1.22	0.53	0.53	0.76	0.50	0.52	0.93	0.65	1.21	0.91	1.02	1.05	0.69	0.85	0.96	0.83
50.8	0.71	0.88	0.91	0.83	1.18	0.58	0.68	0.81	0.47	0.50	0.98	0.65	1.19	0.90	0.98	1.02	0.65	0.86	0.97	0.83
50.9	0.74	0.93	0.93	0.87	1.18	0.48	0.66	0.77	0.43	0.52	1.02	0.66	1.16	0.91	1.06	1.05	0.58	0.88	0.97	0.81
51.0	0.74	0.96	0.91	0.87	1.26	0.41	0.70	0.79	0.42	0.52	1.03	0.66	1.17	0.90	1.04	1.04	0.55	0.83	0.95	0.78
51.1	0.76	1.01	0.93	0.90	1.29	0.49	0.72	0.83	0.44	0.56	1.00	0.67	1.15	0.90	0.98	1.01	0.61	0.85	0.98	0.81
51.2	0.74	0.98	0.94	0.89	1.31	0.48	0.56	0.78	0.41	0.51	0.97	0.63	1.13	0.90	1.06	1.03	0.64	0.85	0.96	0.82
51.3	0.70	0.93	0.91	0.85	1.25	0.53	0.63	0.80	0.52	0.53	0.94	0.66	1.12	0.89	1.05	1.02	0.56	0.81	0.95	0.77
51.4	0.67	0.98	0.93	0.86	1.27	0.52	0.64	0.81	0.51	0.50	1.02	0.68	1.12	0.89	1.06	1.03	0.51	0.85	0.97	0.78
51.5	0.57	0.97	0.89	0.81	1.31	0.50	0.72	0.84	0.48	0.48	1.14	0.70	1.10	0.89	1.02	1.00	0.60	0.85	0.97	0.81
51.6	0.62	0.98	0.91	0.84	1.27	0.45	0.61	0.78	0.41	0.49	1.13	0.68	1.14	0.91	0.99	1.01	0.61	0.85	0.97	0.81
51.7	0.64	1.00	0.91	0.85	1.26	0.50	0.71	0.82	0.40	0.48	1.01	0.63	1.13	0.91	0.99	1.01	0.67	0.87	0.96	0.84
51.8	0.60	0.99	0.93	0.84	1.33	0.50	0.65	0.83	0.39	0.49	1.03	0.64	1.17	0.90	1.00	1.02	0.68	0.89	0.96	0.84
51.9	0.57	0.88	0.92	0.79	1.33	0.48	0.54	0.78	0.35	0.50	1.01	0.62	1.13	0.89	1.02	1.01	0.74	0.85	0.95	0.85
52.0	0.54	0.96	0.93	0.81	1.33	0.49	0.62	0.81	0.38	0.53	1.00	0.64	1.13	0.90	1.02	1.02	0.69	0.85	0.97	0.84
52.1	0.69	0.97	0.92	0.86	1.32	0.46	0.41	0.73	0.34	0.52	1.01	0.62	1.17	0.90	1.01	1.03	0.74	0.89	0.97	0.87
52.2	0.60	1.02	0.93	0.85	1.25	0.42	0.45	0.70	0.42	0.51	1.00	0.64	1.14	0.88	0.99	1.00	0.74	0.89	0.98	0.87
52.3	0.71	1.04	0.92	0.89	1.23	0.39	0.44	0.69	0.40	0.52	1.04	0.65	1.13	0.89	0.99	1.00	0.72	0.87	0.96	0.85
52.4	0.78	1.01	0.95	0.91	1.27	0.46	0.45	0.73	0.37	0.53	1.01	0.64	1.16	0.90	0.98	1.01	0.65	0.84	0.95	0.81
52.5	0.71	0.99	0.94	0.88	1.32	0.41	0.46	0.73	0.43	0.54	1.03	0.66	1.15	0.90	0.99	1.01	0.58	0.85	0.98	0.80
52.6	0.72	1.01	0.95	0.89	1.33	0.43	0.46	0.74	0.57	0.54	1.03	0.71	1.15	0.90	1.01	1.02	0.65	0.89	0.98	0.84
52.7	0.65	1.00	0.93	0.86	1.38	0.45	0.49	0.77	0.46	0.55	1.02	0.68	1.12	0.88	1.03	1.01	0.70	0.88	0.98	0.85
52.8	0.68	0.98	0.90	0.85	1.35	0.47	0.53	0.79	0.48	0.56	1.01	0.68	1.13	0.89	0.97	1.00	0.73	0.87	0.98	0.86
52.9	0.73	0.96	0.91	0.87	1.35	0.44	0.54	0.78	0.47	0.55	0.99	0.67	1.12	0.89	1.01	1.01	0.73	0.80	0.96	0.83
53.0	0.63	1.01	0.91	0.85	1.30	0.47	0.57	0.78	0.47	0.53	1.00	0.67	1.13	0.92	1.03	1.03	0.71	0.83	0.98	0.84
53.1	0.64	1.01	0.91	0.85	1.20	0.45	0.47	0.71	0.40	0.51	0.97	0.63	1.15	0.89	1.05	1.03	0.68	0.85	0.96	0.83
53.2	0.75	0.99	0.94	0.90	1.20	0.49	0.57	0.75	0.42	0.54	0.93	0.63	1.14	0.88	1.10	1.04	0.72	0.80	0.95	0.83
53.3	0.75	0.98	0.93	0.88	1.27	0.46	0.55	0.76	0.47	0.53	0.92	0.64	1.19	0.89	1.09	1.05	0.72	0.82	0.94	0.83
53.4	0.78	0.99	0.91	0.89	1.22	0.45	0.49	0.72	0.39	0.53	0.96	0.63	1.16	0.86	1.08	1.03	0.73	0.78	0.95	0.82
53.5	0.74	1.01	0.91	0.89	1.18	0.42	0.59	0.73	0.48	0.51	0.87	0.62	1.16	0.86	1.08	1.03	0.70	0.81	0.95	0.82
53.6	0.77	0.99	0.94	0.90	1.11	0.52	0.47	0.70	0.56	0.50	0.94	0.67	1.14	0.88	1.10	1.04	0.68	0.79	0.96	0.81
53.7	0.75	0.93	0.91	0.86	1.13	0.45	0.41	0.66	0.62	0.49	0.90	0.67	1.14	0.87	1.09	1.04	0.61	0.85	0.95	0.80
53.8	0.72	0.88	0.94	0.85	1.12	0.47	0.45	0.68	0.40	0.49	0.96	0.62	1.14	0.88	1.06	1.03	0.66	0.82	0.96	0.81
53.9	0.69	0.89	0.93	0.84	1.01	0.51	0.42	0.65	0.53	0.48	0.99	0.67	1.13	0.88	0.99	1.00	0.63	0.83	0.97	0.81
54.0	0.73	0.95	0.71	0.79	1.02	0.51	0.49	0.68	0.63	0.48	1.02	0.71	1.14	0.88	0.98	1.00	0.66	0.86	0.97	0.83
54.1	0.73	0.75	0.78	0.75	1.05	0.52	0.40	0.66	0.66	0.52	1.02	0.73	1.13	0.88	0.97	0.99	0.56	0.87	0.95	0.79
54.2	0.70	0.81	0.80	0.77	1.08	0.54	0.39	0.67	0.69	0.55	1.06	0.77	1.15	0.90	0.96	1.00	0.57	0.86	0.95	0.79
54.3	0.74	0.79	0.78	0.77	1.16	0.63	0.40	0.73	0.47	0.55	1.03	0.68	1.16	0.92	0.93	1.00	0.64	0.85	0.88	0.79
54.4	0.72	0.88	0.90	0.83	1.16	0.71	0.40	0.75	0.57	0.55	1.02	0.71	1.17	0.90	0.86	0.98	0.62	0.86	0.96	0.81
54.5	0.69	0.89	0.93	0.84	1.23	0.61	0.36	0.73	0.57	0.50	1.09	0.72	1.20	0.89	0.84	0.97	0.65	0.84	0.96	0.82
54.6	0.66	0.91	0.93	0.83	1.31	0.54	0.38	0.74	0.67	0.52	1.05	0.75	1.16	0.89	0.87	0.97	0.65	0.83	0.96	0.81
54.7	0.68	0.90	0.93	0.84	1.30	0.59	0.38	0.76	0.53	0.53	1.09	0.72	1.16	0.88	0.88	0.97	0.61	0.80	0.95	0.78
54.8	0.69	0.88	0.93	0.84	1.18	0.60	0.42	0.73	0.51	0.53	1.08	0.71	1.17	0.91	0.95	1.01	0.67	0.78	0.95	0.80
54.9	0.67	0.86	0.92	0.82	1.14	0.54	0.61	0.77	0.50	0.54	1.18	0.74	1.16	0.91	0.96	1.01	0.67	0.81	0.95	0.81
55.0	0.63	0.87	0.92	0.81	1.13	0.55	0.63	0.77	0.57	0.47	1.16	0.73	1.16	0.88	0.91	0.98	0.67	0.80	0.97	0.81
55.1	0.66	0.91	0.94	0.83	1.17	0.48	0.60	0.75	0.48	0.55	0.98	0.67	1.15	0.92	0.92	1.00	0.66	0.81	0.93	0.80
55.2	0.69	0.87	0.92	0.83	1.14	0.51	0.58	0.74	0.62	0.53	0.95	0.70	1.14	0.90	0.95	1.00	0.61	0.82	0.91	0.78
55.3	0.63	0.86	0.93	0.80	1.27	0.55	0.64	0.82	0.46	0.59	1.03	0.69	1.11	0.92	0.91	0.98	0.63	0.84	0.89	0.79
55.4	0.62	0.87	0.93	0.81	1.26	0.54	0.59	0.80	0.46	0.53	0.97	0.65	1.16	0.89	0.88	0.98	0.64	0.88	0.89	0.80
55.5	0.64	0.89	0.92	0.82	1.17	0.54	0.54	0.75	0.52	0.55	1.04	0.70	1.13	0.92	0.86	0.97	0.68	0.90	0.91	0.83
55.6	0.72	0.91	0.92	0.85	1.22	0.52	0.55	0.76	0.56	0.55	1.05	0.72	1.12	0.89	0.85	0.95	0.69	0.83	0.91	0.81
55.7	0.72	0.90	0.94	0.85	1.19	0.48	0.42	0.70	0.51	0.52	0.99	0.67	1.14	0.91	0.90	0.98	0.73	0.84	0.92	0.83
55.8	0.69	0.89	0.93	0.84	1.21	0.46	0.45	0.71	0.46	0.59	1.00	0.68	1.13	0.93	0.90	0.99	0.68	0.87	0.92	0.82
55.9	0.73	0.90	0.89	0.84	1.24	0.50	0.49	0.74	0.68	0.61	1.06	0.78	1.14	0.94	0.89	0.99	0.68	0.84	0.91	0.81
56.0	0.66	0.88	0.93	0.82	1.24	0.61	0.47	0.77	0.84	0.56	0.99	0.80	1.13	0.94	0.86	0.98	0.69	0.82	0.94	0.82
56.1	0.70	0.88	0.94	0.84	1.32	0.71	0.46	0.83	0.62	0.56	1.04	0.74	1.12	0.93	0.87	0.98	0.73	0.82	0.94	0.83
56.2	0.72	0.88	0.91	0.84	1.30	0.64	0.45	0.80	0.61	0.67	0.99	0.76	1.13	0.95	0.89	0.99	0.72	0.75	0.94	0.80
56.3	0.72	0.91	0.93	0.85	1.26	0.57	0.46	0.76	0.62	0.63	0.98	0.74	1.11	0.98	0.88	0.99	0.74	0.79	0.92	0.82
56.4	0.71	0.87	0.91	0.83	1.17	0.56	0.49	0.74	0.61	0.60	0.93	0.71	1.12	0.97	1.00	1.03	0.73	0.81	0.94	0.83
56.5	0.72	0.87	0.92	0.84	1.20	0.56	0.47	0.74	0.56	0.62	0.96	0.71	1.12	0.90	0.91	0.98	0.77	0.84	0.91	0.84
56.6	0.67	0.87	0.94	0.83	1.19	0.59	0.48	0.75	0.60	0.63	0.99	0.74	1.14	0.92	1.01	1.02	0.79	0.83	0.93	0.85
56.7	0.65	0.87	0.92	0.82	1.19	0.64	0.44	0.76	0.69	0.71	0.98	0.79	1.14	0.90	1.05	1.03	0.79	0.83	0.90	0.84
56.8	0.65	0.87	0.91	0.81	1.24	0.66	0.48	0.79	0.72	0.72	0.98	0.81	1.13	0.91	1.08	1.04	0.76	0.83	0.93	0.84
56.9	0.61	0.91	0.91	0.81	1.24	0.63	0.44	0.77	0.75	0.68	0.93	0.79	1.13	0.93	0.99	1.02	0.79	0.79	0.92	0.83
57.0	0.63	0.92	0.92	0.82	1.30	0.70	0.46	0.82	0.66	0.73	1.04	0.81	1.16	0.92	1.04	1.04	0.75	0.76	0.91	0.80
57.1	0.66	0.93	0.93	0.84	1.21	0.55	0.47	0.74	0.62	0.68	1.03	0.78	1.15	0.93	1.06	1.05	0.75	0.78	0.91	0.81
57.2	0.69	0.95	0.96	0.87	1.23	0.59	0.47	0.76	0.56	0.64	1.06	0.75	1.15	0.91	1.04	1.03	0.77	0.77	0.95	0.83
57.3	0.68	0.89	0.93	0.83	1.23	0.58	0.53	0.78	0.52	0.59	1.06	0.72	1.12	0.93	1.00	1.02	0.75	0.78	0.95	0.82
57.4	0.68	0.89	0.95	0.84	1.16	0.51	0.53	0.74	0.68	0.71	1.09	0.82	1.15	0.95	0.93	1.01	0.74	0.79	0.94	0.82
57.5	0.67	0.91	0.96	0.85	1.21	0.56	0.56	0.78	0.65	0.56	1.08	0.77	1.13	0.90	0.95	0.99	0.76	0.77	0.93	0.82
57.6	0.72	0.93	0.95	0.87	1.10	0.56	0.57	0.74	0.62	0.53	1.06	0.74	1.13	0.92	0.98	1.01	0.72	0.80	0.91	0.81
57.7	0.74	0.94	0.94	0.87	1.07	0.56	0.58	0.74	0.64	0.52	1.08	0.75	1.14	0.90	0.96	1.00	0.75	0.78	0.90	0.81
57.8	0.68	0.90	0.95	0.84	1.10	0.55	0.59	0.75	0.54	0.54	1.09	0.72	1.14	0.89	0.95	0.99	0.73	0.76	0.91	0.80
57.9	0.65	0.91	0.96	0.84	1.14	0.63	0.61	0.79	0.52	0.54	1.07	0.71	1.13	0.97	1.05	1.05	0.74	0.78	0.93	0.82
58.0	0.65	0.91	0.99	0.85	1.11	0.60	0.57	0.76	0.46	0.54	1.08	0.69	1.13	0.92	1.03	1.03	0.74	0.79	0.93	0.82
58.1	0.67	0.93	0.97	0.86	1.11	0.61	0.62	0.78	0.47	0.56	1.07	0.70	1.13	0.86	1.11	1.04	0.71	0.81	0.96	0.83
58.2	0.67	0.95	0.98	0.87	1.08	0.61	0.61	0.77	0.47	0.58	1.09	0.71	1.15	0.86	1.12	1.04	0.72	0.79	0.89	0.80
58.3	0.68	0.90	0.96	0.85	1.09	0.57	0.62	0.76	0.53	0.58	1.09	0.73	1.15	0.80	1.04	1.00	0.73	0.80	0.93	0.82
58.4	0.64	0.92	0.97	0.84	1.09	0.60	0.62	0.77	0.44	0.65	1.11	0.74	1.13	0.76	1.08	0.99	0.72	0.80	0.92	0.81
58.5	0.65	0.92	0.95	0.84	1.15	0.60	0.59	0.78	0.64	0.61	1.11	0.79	1.13	0.80	1.07	1.00	0.75	0.80	0.93	0.83
58.6	0.67	0.92	0.90	0.83	1.13	0.61	0.54	0.76	0.65	0.64	1.12	0.80	1.11	0.83	1.08	1.01	0.70	0.80	0.93	0.81
58.7	0.65	0.95	0.94	0.85	1.13	0.60	0.51	0.74	0.58	0.59	1.13	0.77	1.13	0.87	1.03	1.01	0.68	0.79	0.93	0.80
58.8	0.65	0.95	0.93	0.84	1.10	0.61	0.48	0.73	0.54	0.59	1.10	0.74	1.14	0.93	0.99	1.02	0.69	0.76	0.92	0.79
58.9	0.66	0.88	0.93	0.83	1.15	0.54	0.54	0.74	0.54	0.63	1.12	0.76	1.13	0.89	1.06	1.03	0.73	0.80	0.91	0.81
59.0	0.66	0.89	0.95	0.83	1.29	0.50	0.47	0.75	0.44	0.62	1.16	0.74	1.15	0.88	1.05	1.03	0.75	0.76	0.92	0.81
59.1	0.71	0.91	0.94	0.85	1.32	0.47	0.51	0.76	0.43	0.65	1.17	0.75	1.14	0.86	1.03	1.01	0.79	0.76	0.94	0.83
59.2	0.76	0.90	0.94	0.86	1.22	0.46	0.56	0.75	0.46	0.61	1.17	0.75	1.14	0.86	1.09	1.03	0.77	0.80	0.94	0.84
59.3	0.82	0.89	0.92	0.88	1.16	0.56	0.51	0.75	0.45	0.59	1.14	0.73	1.13	0.84	1.08	1.02	0.77	0.79	0.93	0.83
59.4	0.83	0.95	0.95	0.91	1.26	0.57	0.63	0.82	0.48	0.63	1.18	0.76	1.12	0.86	1.04	1.01	0.79	0.76	0.94	0.83
59.5	0.96	0.92	0.92	0.93	1.20	0.58	0.57	0.78	0.57	0.65	1.20	0.81	1.12	0.88	1.07	1.02	0.79	0.81	0.95	0.85
59.6	0.91	0.93	0.97	0.94	1.17	0.52	0.53	0.74	0.51	0.62	1.18	0.77	1.13	0.87	1.04	1.01	0.77	0.82	0.94	0.85
59.7	0.85	0.94	0.94	0.91	1.17	0.61	0.52	0.77	0.43	0.64	1.19	0.75	1.13	0.88	1.01	1.01	0.76	0.81	0.93	0.84
59.8	0.87	0.93	0.95	0.92	1.24	0.54	0.49	0.76	0.45	0.61	1.18	0.75	1.14	0.85	1.01	1.00	0.78	0.81	0.92	0.83
59.9	0.82	0.94	0.95	0.90	1.22	0.57	0.45	0.75	0.48	0.61	1.19	0.76	1.16	0.91	0.95	1.01	0.75	0.82	0.93	0.83
60.0	0.89	0.94	0.99	0.94	1.21	0.64	0.52	0.79	0.46	0.62	1.13	0.74	1.13	0.97	0.94	1.01	0.77	0.78	0.94	0.83
60.1	0.90	0.96	1.00	0.95	1.27	0.49	0.48	0.75	0.50	0.64	1.07	0.74	1.15	0.86	1.01	1.01	0.80	0.77	0.96	0.84
60.2	0.66	0.95	0.99	0.87	1.35	0.56	0.47	0.79	0.54	0.65	1.12	0.77	1.15	0.88	0.99	1.01	0.75	0.78	0.94	0.82
60.3	0.62	0.92	0.98	0.84	1.36	0.44	0.43	0.75	0.49	0.63	1.12	0.74	1.16	0.88	1.05	1.03	0.75	0.80	0.95	0.83
60.4	0.64	0.92	0.95	0.84	1.38	0.41	0.37	0.72	0.44	0.59	1.14	0.73	1.16	0.88	0.98	1.01	0.76	0.78	0.95	0.83
60.5	0.67	0.90	0.90	0.83	1.29	0.41	0.53	0.74	0.49	0.61	1.13	0.74	1.13	0.96	0.98	1.02	0.75	0.79	0.97	0.84
60.6	0.76	0.90	0.93	0.86	1.27	0.38	0.53	0.73	0.47	0.67	1.12	0.75	1.13	0.91	0.95	1.00	0.71	0.80	0.96	0.82
60.7	0.87	0.84	0.92	0.88	1.32	0.41	0.54	0.76	0.47	0.64	1.16	0.76	1.11	0.89	1.01	1.01	0.74	0.80	0.96	0.83
60.8	0.85	0.83	0.94	0.87	1.33	0.45	0.50	0.76	0.54	0.62	1.17	0.78	1.11	0.93	1.03	1.03	0.78	0.76	0.96	0.83
60.9	0.94	0.84	0.94	0.91	1.32	0.50	0.45	0.76	0.64	0.64	1.19	0.82	1.13	0.87	1.03	1.01	0.74	0.73	0.96	0.81
61.0	0.86	0.85	0.97	0.89	1.36	0.46	0.47	0.76	0.55	0.66	1.16	0.79	1.13	0.92	1.05	1.03	0.77	0.77	0.97	0.84
61.1	0.86	0.86	0.95	0.89	1.34	0.40	0.49	0.74	0.55	0.67	1.13	0.78	1.11	0.92	1.06	1.03	0.79	0.70	0.94	0.81
61.2	0.87	0.84	0.95	0.89	1.27	0.35	0.54	0.72	0.43	0.63	1.12	0.72	1.10	0.92	1.07	1.03	0.77	0.73	0.96	0.82
61.3	0.84	0.84	0.94	0.87	1.29	0.33	0.54	0.72	0.42	0.65	1.13	0.74	1.11	0.90	0.93	0.98	0.73	0.71	0.94	0.80
61.4	0.79	0.85	0.96	0.86	1.32	0.43	0.44	0.73	0.49	0.63	1.18	0.77	1.12	0.91	1.01	1.01	0.73	0.58	0.95	0.75
61.5	0.77	0.86	1.01	0.88	1.31	0.43	0.46	0.73	0.55	0.66	1.13	0.78	1.13	0.92	1.06	1.04	0.73	0.61	0.94	0.76
61.6	0.86	0.84	0.95	0.89	1.28	0.44	0.43	0.72	0.44	0.64	1.15	0.74	1.11	0.92	1.01	1.02	0.74	0.56	0.95	0.75
61.7	0.93	0.86	0.97	0.92	1.27	0.42	0.42	0.70	0.40	0.64	1.11	0.72	1.12	0.91	0.96	1.00	0.74	0.59	1.00	0.78
61.8	0.99	0.82	1.01	0.94	1.27	0.52	0.44	0.74	0.48	0.65	1.11	0.75	1.11	0.91	1.03	1.02	0.74	0.57	1.00	0.77
61.9	0.81	0.83	0.98	0.87	1.27	0.53	0.44	0.75	0.50	0.62	1.11	0.74	1.11	0.91	1.06	1.02	0.75	0.67	0.97	0.79
62.0	0.77	0.84	0.94	0.85	1.28	0.51	0.47	0.75	0.50	0.55	1.12	0.72	1.11	0.90	1.07	1.03	0.73	0.70	0.98	0.80
62.1	0.71	0.83	1.02	0.85	1.25	0.48	0.47	0.73	0.45	0.56	1.12	0.71	1.14	0.95	1.14	1.07	0.73	0.71	0.98	0.81
62.2	0.61	0.85	0.98	0.81	1.28	0.43	0.54	0.75	0.54	0.57	1.09	0.73	1.14	0.91	1.18	1.07	0.73	0.61	0.99	0.78
62.3	0.65	0.85	1.02	0.84	1.29	0.45	0.53	0.75	0.54	0.54	1.08	0.72	1.15	0.92	1.08	1.05	0.74	0.67	0.96	0.79
62.4	0.81	0.83	1.02	0.88	1.30	0.43	0.52	0.75	0.51	0.57	1.08	0.72	1.17	0.93	1.16	1.09	0.73	0.71	0.98	0.81
62.5	0.78	0.82	0.99	0.86	1.30	0.52	0.55	0.79	0.42	0.62	1.08	0.71	1.15	0.97	1.19	1.10	0.74	0.67	0.98	0.80
62.6	0.82	0.83	0.99	0.88	1.25	0.50	0.54	0.76	0.40	0.52	1.08	0.67	1.17	0.94	1.14	1.08	0.69	0.71	0.94	0.78
62.7	0.76	0.87	0.98	0.87	1.21	0.50	0.49	0.74	0.40	0.53	1.09	0.67	1.15	0.96	1.19	1.10	0.72	0.73	0.97	0.81
62.8	0.80	0.79	0.98	0.86	1.24	0.53	0.45	0.74	0.42	0.52	1.14	0.70	1.15	0.92	1.21	1.09	0.74	0.74	0.98	0.82
62.9	0.94	0.84	0.99	0.92	1.24	0.50	0.47	0.74	0.40	0.54	1.12	0.69	1.14	0.94	1.23	1.10	0.72	0.69	0.95	0.79
63.0	1.01	0.81	1.00	0.94	1.20	0.50	0.41	0.70	0.45	0.57	1.14	0.72	1.16	0.90	1.19	1.08	0.73	0.66	0.92	0.77
63.1	0.98	0.82	0.96	0.92	1.18	0.55	0.41	0.71	0.46	0.58	1.04	0.69	1.17	0.91	1.26	1.11	0.74	0.70	0.92	0.79
63.2	0.94	0.84	0.91	0.90	1.11	0.53	0.52	0.72	0.38	0.63	1.05	0.69	1.15	0.91	1.22	1.09	0.76	0.68	0.90	0.78
63.3	0.89	0.85	0.92	0.88	1.16	0.53	0.46	0.72	0.42	0.69	1.13	0.74	1.17	0.93	1.18	1.09	0.74	0.69	0.88	0.77
63.4	0.83	0.86	0.91	0.86	1.12	0.46	0.46	0.68	0.44	0.68	1.15	0.76	1.14	0.93	1.16	1.08	0.77	0.66	0.89	0.78
63.5	0.84	0.84	0.92	0.87	1.15	0.42	0.45	0.67	0.37	0.64	1.14	0.72	1.12	0.93	1.08	1.04	0.77	0.71	0.90	0.80
63.6	0.84	0.84	0.92	0.87	1.15	0.44	0.42	0.67	0.39	0.65	1.16	0.73	1.16	0.90	0.99	1.02	0.79	0.66	0.88	0.78
63.7	0.87	0.90	0.93	0.90	1.17	0.46	0.48	0.70	0.35	0.64	1.12	0.70	1.17	0.93	0.99	1.03	0.75	0.65	0.89	0.76
63.8	0.86	0.90	0.94	0.90	1.18	0.45	0.51	0.71	0.45	0.64	1.11	0.73	1.16	0.88	0.94	0.99	0.75	0.65	0.89	0.77
63.9	0.91	0.90	0.91	0.91	1.19	0.46	0.49	0.71	0.44	0.58	1.14	0.72	1.15	0.91	1.03	1.03	0.74	0.69	0.88	0.77
64.0	0.88	0.84	0.93	0.88	1.19	0.48	0.49	0.72	0.45	0.63	1.11	0.73	1.16	0.96	1.00	1.04	0.78	0.65	0.90	0.78
64.1	0.92	0.97	0.94	0.94	1.17	0.57	0.49	0.75	0.44	0.61	1.08	0.71	1.12	0.90	1.06	1.03	0.77	0.72	0.89	0.80
64.2	0.94	0.99	0.94	0.96	1.19	0.60	0.57	0.79	0.36	0.62	1.08	0.69	1.14	0.93	1.07	1.05	0.75	0.73	0.88	0.79
64.3	0.94	0.97	0.93	0.95	1.23	0.60	0.46	0.76	0.39	0.60	1.11	0.70	1.19	0.96	1.08	1.08	0.77	0.73	0.88	0.79
64.4	0.89	0.95	0.94	0.93	1.21	0.66	0.48	0.78	0.44	0.59	1.11	0.71	1.19	0.92	1.00	1.04	0.75	0.68	0.88	0.77
64.5	0.85	0.90	0.93	0.89	1.18	0.57	0.55	0.77	0.43	0.61	1.12	0.72	1.17	0.86	1.11	1.05	0.74	0.71	0.91	0.78
64.6	0.89	0.90	0.94	0.91	1.19	0.54	0.42	0.72	0.44	0.61	1.11	0.72	1.16	0.85	1.11	1.04	0.79	0.74	0.91	0.81
64.7	0.82	0.88	0.93	0.88	1.15	0.61	0.44	0.73	0.46	0.55	1.11	0.71	1.14	0.88	1.06	1.03	0.78	0.72	0.92	0.81
64.8	0.80	0.91	0.92	0.88	1.18	0.55	0.44	0.72	0.49	0.51	1.05	0.68	1.14	0.83	1.16	1.04	0.77	0.70	0.90	0.79
64.9	0.82	0.90	0.93	0.88	1.12	0.55	0.50	0.72	0.49	0.61	1.05	0.72	1.15	0.87	1.06	1.02	0.73	0.66	0.90	0.77
65.0	0.77	0.92	0.94	0.88	1.17	0.60	0.48	0.75	0.45	0.61	1.01	0.69	1.15	0.84	1.11	1.03	0.72	0.69	0.91	0.77
65.1	0.78	0.91	0.91	0.87	1.17	0.60	0.42	0.73	0.42	0.56	1.01	0.67	1.12	0.85	1.10	1.02	0.74	0.69	0.91	0.78
65.2	0.66	0.96	0.92	0.85	1.15	0.56	0.47	0.72	0.45	0.57	1.01	0.68	1.09	0.90	1.13	1.04	0.79	0.72	0.90	0.80
65.3	0.65	0.93	0.94	0.84	1.21	0.66	0.42	0.76	0.52	0.52	1.04	0.69	1.15	0.90	1.16	1.07	0.79	0.69	0.90	0.79
65.4	0.66	0.89	0.94	0.83	1.15	0.63	0.45	0.74	0.54	0.54	1.01	0.70	1.17	0.86	1.12	1.05	0.76	0.67	0.89	0.77
65.5	0.66	0.93	0.94	0.84	1.16	0.59	0.48	0.74	0.51	0.59	1.00	0.70	1.11	0.88	1.06	1.02	0.72	0.75	0.90	0.79
65.6	0.67	0.86	0.93	0.82	1.26	0.62	0.41	0.77	0.50	0.59	0.99	0.69	1.13	0.93	1.16	1.07	0.71	0.73	0.87	0.77
65.7	0.66	0.79	0.94	0.80	1.18	0.59	0.43	0.74	0.50	0.57	1.04	0.70	1.14	0.97	1.18	1.10	0.68	0.80	0.87	0.78
65.8	0.71	0.91	0.94	0.86	1.19	0.61	0.51	0.77	0.48	0.56	1.02	0.69	1.11	0.92	1.13	1.05	0.72	0.74	0.88	0.78
65.9	0.73	0.90	0.93	0.85	1.15	0.57	0.49	0.74	0.50	0.52	1.04	0.69	1.14	0.93	1.17	1.08	0.75	0.73	0.90	0.79
66.0	0.82	0.90	0.94	0.89	1.16	0.58	0.50	0.75	0.48	0.48	1.07	0.68	1.13	0.95	1.20	1.09	0.75	0.70	0.88	0.78
66.1	0.73	0.86	0.94	0.84	1.15	0.59	0.52	0.75	0.52	0.47	1.01	0.67	1.12	0.98	1.25	1.11	0.69	0.69	0.87	0.75
66.2	0.76	0.87	0.90	0.84	1.18	0.59	0.55	0.77	0.54	0.44	1.03	0.67	1.14	0.88	1.14	1.05	0.69	0.69	0.90	0.76
66.3	0.69	0.88	0.94	0.84	1.18	0.61	0.58	0.79	0.57	0.51	0.98	0.69	1.12	0.84	1.10	1.02	0.73	0.64	0.90	0.76
66.4	0.80	0.91	0.93	0.88	1.14	0.67	0.57	0.80	0.59	0.48	0.99	0.68	1.17	0.87	1.03	1.02	0.72	0.68	0.94	0.78
66.5	0.82	0.91	0.93	0.89	1.17	0.63	0.57	0.79	0.57	0.47	0.99	0.67	1.16	0.84	1.07	1.02	0.74	0.77	0.89	0.80
66.6	0.89	0.86	0.92	0.89	1.17	0.67	0.60	0.81	0.58	0.52	0.99	0.70	1.15	0.88	1.13	1.05	0.76	0.73	0.91	0.80
66.7	0.82	0.89	0.93	0.88	1.15	0.73	0.56	0.81	0.59	0.60	0.98	0.72	1.16	0.77	1.12	1.02	0.78	0.76	0.89	0.81
66.8	0.70	0.88	0.94	0.84	1.19	0.74	0.58	0.84	0.55	0.46	0.94	0.65	1.18	0.80	1.13	1.04	0.75	0.64	0.91	0.77
66.9	0.77	0.92	0.91	0.87	1.21	0.72	0.51	0.81	0.54	0.46	0.97	0.66	1.19	0.76	1.13	1.03	0.76	0.53	0.89	0.73
67.0	0.72	0.93	0.93	0.86	1.25	0.74	0.54	0.85	0.50	0.48	1.05	0.68	1.17	0.84	1.16	1.06	0.71	0.60	0.89	0.73
67.1	0.83	0.94	0.91	0.90	1.22	0.72	0.53	0.82	0.51	0.47	1.04	0.68	1.19	0.71	1.15	1.01	0.64	0.58	0.87	0.70
67.2	0.89	0.91	0.91	0.90	1.23	0.77	0.43	0.81	0.49	0.48	1.05	0.67	1.22	0.82	1.10	1.04	0.57	0.54	0.93	0.68
67.3	0.89	0.91	0.91	0.90	1.29	0.77	0.40	0.82	0.53	0.49	1.11	0.71	1.19	0.86	1.08	1.04	0.65	0.49	0.94	0.69
67.4	0.89	0.90	0.92	0.90	1.26	0.76	0.42	0.81	0.47	0.47	1.12	0.69	1.19	0.79	1.09	1.02	0.62	0.50	0.93	0.68
67.5	0.77	0.81	0.90	0.83	1.24	0.89	0.43	0.85	0.48	0.53	1.11	0.70	1.15	0.90	1.08	1.04	0.67	0.51	0.95	0.71
67.6	0.69	0.83	0.91	0.81	1.19	0.88	0.56	0.88	0.54	0.48	1.12	0.71	1.17	0.64	1.15	0.99	0.65	0.50	0.94	0.70
67.7	0.80	0.82	0.91	0.84	1.21	0.94	0.46	0.87	0.57	0.43	1.09	0.70	1.18	0.67	1.02	0.96	0.71	0.51	0.91	0.71
67.8	0.86	0.83	0.93	0.88	1.20	0.91	0.54	0.88	0.56	0.45	1.10	0.71	1.19	0.73	1.00	0.97	0.73	0.55	0.91	0.73
67.9	0.77	0.84	0.91	0.84	1.23	0.93	0.62	0.93	0.55	0.45	1.12	0.71	1.16	0.67	0.99	0.94	0.78	0.52	0.86	0.72
68.0	0.91	0.83	0.90	0.88	1.21	0.91	0.73	0.95	0.54	0.43	1.12	0.70	1.18	0.74	1.02	0.98	0.78	0.50	0.86	0.71
68.1	0.83	0.82	0.93	0.86	1.30	0.90	0.69	0.96	0.53	0.49	1.11	0.71	1.18	0.73	0.97	0.96	0.79	0.48	0.90	0.72
68.2	0.87	0.82	0.94	0.87	1.33	0.93	0.61	0.96	0.54	0.50	1.10	0.71	1.18	0.68	0.98	0.94	0.77	0.58	0.88	0.75
68.3	0.84	0.83	0.95	0.87	1.30	0.93	0.50	0.91	0.54	0.46	1.07	0.69	1.20	0.71	1.00	0.97	0.77	0.51	0.88	0.72
68.4	0.74	0.84	0.94	0.84	1.27	0.93	0.57	0.92	0.58	0.47	1.08	0.71	1.19	0.69	1.00	0.96	0.77	0.57	0.90	0.74
68.5	0.75	0.84	0.95	0.85	1.28	0.92	0.61	0.94	0.58	0.48	1.07	0.71	1.17	0.74	1.01	0.97	0.77	0.52	0.88	0.72
68.6	0.80	0.89	0.94	0.88	1.30	0.92	0.66	0.96	0.51	0.49	1.16	0.72	1.20	0.75	1.04	1.00	0.78	0.55	0.89	0.74
68.7	0.82	0.89	0.95	0.89	1.31	0.92	0.62	0.95	0.47	0.43	1.14	0.68	1.18	0.78	1.04	1.00	0.75	0.61	0.88	0.75
68.8	0.78	0.87	0.96	0.87	1.28	0.92	0.50	0.90	0.46	0.46	1.10	0.67	1.15	0.79	1.10	1.02	0.78	0.56	0.91	0.75
68.9	0.80	0.86	0.96	0.87	1.27	0.91	0.57	0.92	0.48	0.48	1.09	0.68	1.19	0.80	1.14	1.04	0.78	0.55	0.89	0.74
69.0	0.78	0.85	0.95	0.86	1.23	0.92	0.56	0.90	0.40	0.47	1.10	0.65	1.14	0.82	1.20	1.05	0.79	0.52	0.89	0.73
69.1	0.83	0.85	0.96	0.88	1.23	0.92	0.59	0.91	0.47	0.49	1.07	0.67	1.15	0.89	1.16	1.07	0.74	0.61	0.89	0.75
69.2	0.80	0.83	0.94	0.86	1.20	0.92	0.52	0.88	0.50	0.51	1.08	0.70	1.13	0.91	1.23	1.09	0.77	0.56	0.89	0.74
69.3	0.83	0.83	0.97	0.88	1.23	0.90	0.61	0.91	0.60	0.53	1.10	0.74	1.16	0.88	1.18	1.07	0.78	0.70	0.91	0.80
69.4	0.84	0.89	0.96	0.90	1.17	0.92	0.53	0.87	0.55	0.50	1.09	0.71	1.16	0.92	1.18	1.09	0.78	0.61	0.95	0.78
69.5	0.85	0.84	0.94	0.88	1.17	0.94	0.46	0.86	0.48	0.51	1.12	0.70	1.14	0.90	1.30	1.12	0.76	0.56	0.95	0.76
69.6	0.85	0.84	0.94	0.88	1.15	0.91	0.57	0.88	0.53	0.47	1.12	0.70	1.13	0.92	1.30	1.12	0.73	0.54	0.94	0.74
69.7	0.90	0.83	0.94	0.89	1.17	0.91	0.58	0.88	0.48	0.47	1.02	0.66	1.13	0.91	1.28	1.11	0.73	0.55	0.93	0.74
69.8	0.89	0.90	0.86	0.88	1.16	0.92	0.48	0.85	0.49	0.49	1.04	0.67	1.12	0.89	1.26	1.09	0.70	0.60	0.94	0.74
69.9	0.84	0.85	0.92	0.87	1.23	0.91	0.46	0.87	0.51	0.47	1.02	0.67	1.13	0.90	1.32	1.12	0.75	0.56	0.94	0.75
70.0	0.80	0.82	0.94	0.85	1.18	0.91	0.52	0.87	0.54	0.52	1.03	0.70	1.14	0.90	1.29	1.11	0.76	0.61	0.95	0.77
70.1	0.82	0.88	0.95	0.88	1.17	0.91	0.46	0.85	0.55	0.53	1.01	0.69	1.13	0.89	1.26	1.09	0.74	0.64	0.94	0.77
70.2	0.83	0.89	0.93	0.88	1.18	0.90	0.49	0.85	0.45	0.56	1.00	0.67	1.12	0.85	1.28	1.09	0.74	0.72	0.92	0.79
70.3	0.86	0.90	0.95	0.90	1.19	0.90	0.51	0.87	0.49	0.58	1.02	0.70	1.15	0.78	1.25	1.06	0.78	0.68	0.91	0.79
70.4	0.81	0.92	0.94	0.89	1.17	0.92	0.57	0.88	0.47	0.56	0.97	0.67	1.16	0.86	1.27	1.10	0.76	0.68	0.89	0.78
70.5	0.80	0.89	0.95	0.88	1.24	0.90	0.46	0.87	0.48	0.57	0.95	0.67	1.15	0.86	1.28	1.09	0.76	0.86	0.88	0.83
70.6	0.87	0.86	0.94	0.89	1.22	0.92	0.52	0.89	0.50	0.53	1.03	0.68	1.10	0.86	1.27	1.08	0.77	0.74	0.89	0.80
70.7	0.84	0.92	0.93	0.90	1.20	0.91	0.57	0.90	0.45	0.52	1.02	0.66	1.11	0.89	1.27	1.09	0.73	0.64	0.91	0.76
70.8	0.86	0.91	0.95	0.91	1.20	0.91	0.68	0.93	0.46	0.53	0.99	0.66	1.11	0.86	1.25	1.07	0.78	0.58	0.90	0.75
70.9	0.84	0.95	0.98	0.92	1.25	0.92	0.77	0.98	0.47	0.54	0.97	0.66	1.11	0.98	1.24	1.11	0.76	0.69	0.78	0.74
71.0	0.84	0.98	0.95	0.92	1.23	0.91	0.59	0.91	0.50	0.59	0.98	0.69	1.11	0.92	1.21	1.08	0.72	0.61	0.83	0.72
71.1	0.86	0.98	0.95	0.93	1.25	0.93	0.60	0.93	0.46	0.55	1.03	0.68	1.13	0.90	1.13	1.05	0.76	0.76	0.82	0.78
71.2	0.86	0.97	0.97	0.93	1.26	0.94	0.53	0.91	0.48	0.54	1.10	0.71	1.12	0.88	1.09	1.03	0.80	0.69	0.83	0.77
71.3	0.87	1.02	0.97	0.95	1.30	0.92	0.69	0.97	0.48	0.52	1.13	0.71	1.10	0.92	1.12	1.04	0.76	0.58	0.85	0.73
71.4	0.87	0.97	1.01	0.95	1.32	0.94	0.58	0.95	0.49	0.51	1.13	0.71	1.08	0.86	1.03	0.99	0.70	0.55	0.86	0.70
71.5	0.86	0.90	1.00	0.92	1.25	0.89	0.59	0.91	0.52	0.49	1.15	0.72	1.08	0.90	1.01	1.00	0.71	0.51	0.86	0.69
71.6	0.84	0.89	1.00	0.91	1.21	0.89	0.53	0.88	0.54	0.59	1.12	0.75	1.11	0.85	1.01	0.99	0.72	0.56	0.83	0.70
71.7	0.84	0.90	0.97	0.91	1.34	0.89	0.56	0.93	0.55	0.58	1.16	0.77	1.12	0.85	1.02	0.99	0.78	0.60	0.74	0.71
71.8	0.85	0.86	1.00	0.90	1.30	0.84	0.54	0.89	0.52	0.57	1.12	0.74	1.09	0.85	1.06	1.00	0.76	0.64	0.85	0.75
71.9	0.85	0.93	1.01	0.93	1.28	0.91	0.57	0.92	0.56	0.55	1.14	0.75	1.09	0.89	1.11	1.03	0.80	0.54	0.82	0.72
72.0	0.81	0.95	1.01	0.92	1.31	0.88	0.53	0.91	0.55	0.52	1.15	0.74	1.10	0.93	1.05	1.03	0.76	0.56	0.76	0.69
72.1	0.90	0.97	0.98	0.95	1.41	0.92	0.60	0.98	0.54	0.55	1.17	0.75	1.11	0.90	1.04	1.02	0.77	0.54	0.79	0.70
72.2	0.87	0.95	0.96	0.93	1.47	0.93	0.67	1.02	0.54	0.55	1.18	0.76	1.10	0.93	1.04	1.03	0.78	0.56	0.85	0.73
72.3	0.87	0.94	0.97	0.93	1.46	0.93	0.66	1.02	0.57	0.53	1.18	0.76	1.11	1.01	1.04	1.05	0.76	0.60	0.82	0.73
72.4	0.86	0.94	0.96	0.92	1.44	0.92	0.58	0.98	0.52	0.53	1.19	0.75	1.10	0.96	1.08	1.05	0.76	0.57	0.87	0.73
72.5	0.89	0.92	0.98	0.93	1.49	0.89	0.59	0.99	0.45	0.50	1.20	0.72	1.09	0.97	1.07	1.04	0.75	0.53	0.82	0.70
72.6	0.91	0.95	1.02	0.96	1.39	0.89	0.57	0.95	0.50	0.45	1.16	0.70	1.12	0.94	1.08	1.04	0.77	0.58	0.79	0.71
72.7	0.88	0.96	0.98	0.94	1.42	0.88	0.56	0.95	0.47	0.50	1.19	0.72	1.09	0.89	1.05	1.01	0.76	0.64	0.81	0.74
72.8	0.88	0.98	1.00	0.95	1.37	0.91	0.55	0.94	0.57	0.54	1.17	0.76	1.10	0.90	1.02	1.01	0.77	0.54	0.87	0.73
72.9	0.88	0.83	0.98	0.90	1.30	0.96	0.52	0.93	0.46	0.53	1.18	0.72	1.11	0.90	1.00	1.00	0.73	0.59	0.85	0.72
73.0	0.90	0.86	0.99	0.92	1.31	0.93	0.50	0.91	0.43	0.52	1.20	0.72	1.07	0.90	0.97	0.98	0.80	0.54	0.87	0.74
73.1	0.88	0.86	0.99	0.91	1.35	0.86	0.51	0.91	0.47	0.46	1.19	0.71	1.09	0.98	0.95	1.01	0.78	0.76	0.90	0.81
73.2	0.93	0.83	1.00	0.92	1.36	0.91	0.48	0.92	0.44	0.55	1.20	0.73	1.10	0.99	0.94	1.01	0.79	0.64	0.93	0.78
73.3	0.91	0.83	0.99	0.91	1.33	0.91	0.48	0.91	0.45	0.51	1.21	0.72	1.09	0.96	0.96	1.00	0.78	0.57	0.91	0.75
73.4	0.89	0.78	0.96	0.88	1.28	0.90	0.50	0.89	0.42	0.51	1.20	0.71	1.13	0.98	0.99	1.03	0.76	0.52	0.91	0.73
73.5	0.94	0.83	0.96	0.91	1.28	0.89	0.55	0.91	0.45	0.47	1.25	0.72	1.10	0.98	1.03	1.04	0.76	0.51	0.93	0.73
73.6	1.02	0.82	0.95	0.93	1.34	0.91	0.51	0.92	0.47	0.43	1.25	0.72	1.10	0.90	1.00	1.00	0.71	0.56	0.90	0.73
73.7	1.00	0.77	0.98	0.92	1.27	0.92	0.50	0.90	0.57	0.45	1.28	0.76	1.07	0.92	1.01	1.00	0.74	0.63	0.93	0.77
73.8	0.97	0.84	0.93	0.92	1.28	0.92	0.54	0.91	0.56	0.39	1.28	0.74	1.09	1.00	1.10	1.06	0.69	0.59	0.91	0.73
73.9	0.99	0.88	0.96	0.94	1.40	0.92	0.67	1.00	0.61	0.40	1.23	0.75	1.06	0.95	1.05	1.02	0.74	0.51	0.92	0.72
74.0	0.99	0.87	0.97	0.94	1.44	0.90	0.72	1.02	0.63	0.41	1.24	0.76	1.05	0.99	1.01	1.02	0.72	0.56	0.89	0.72
74.1	0.95	0.89	1.00	0.95	1.48	0.97	0.70	1.05	0.61	0.42	1.24	0.76	1.09	1.00	1.03	1.04	0.74	0.55	0.90	0.73
74.2	0.96	0.82	0.99	0.93	1.48	0.93	0.60	1.00	0.62	0.45	1.24	0.77	1.05	0.98	1.07	1.03	0.73	0.57	0.86	0.72
74.3	0.96	0.82	0.97	0.92	1.48	0.87	0.66	1.00	0.61	0.42	1.28	0.77	1.04	1.02	1.07	1.04	0.74	0.62	0.90	0.75
74.4	0.94	0.82	0.97	0.91	1.53	0.89	0.78	1.07	0.60	0.45	1.27	0.77	1.03	0.97	1.03	1.01	0.78	0.62	0.89	0.76
74.5	0.93	0.83	0.96	0.91	1.50	0.87	0.73	1.04	0.59	0.43	1.25	0.76	1.05	0.97	1.00	1.01	0.78	0.64	0.88	0.77
74.6	0.92	0.82	0.96	0.90	1.46	0.88	0.76	1.03	0.59	0.44	1.25	0.76	1.05	0.95	1.04	1.02	0.80	0.56	0.90	0.75
74.7	0.86	0.89	0.97	0.90	1.48	0.90	0.67	1.02	0.59	0.47	1.23	0.76	1.05	1.00	1.05	1.03	0.82	0.57	0.93	0.77
74.8	0.86	0.87	0.97	0.90	1.46	0.92	0.64	1.01	0.56	0.43	1.27	0.75	1.07	1.01	1.01	1.03	0.76	0.56	0.93	0.75
74.9	0.85	0.88	0.95	0.89	1.38	0.91	0.61	0.97	0.57	0.44	1.25	0.75	1.07	1.09	0.98	1.05	0.79	0.64	0.90	0.77
75.0	0.89	0.89	0.97	0.92	1.41	0.91	0.65	0.99	0.61	0.43	1.24	0.76	1.04	1.08	0.93	1.02	0.80	0.58	0.91	0.76
75.1	0.85	0.92	0.95	0.91	1.40	0.87	0.66	0.98	0.60	0.48	1.29	0.79	1.03	1.10	0.93	1.02	0.77	0.54	0.89	0.74
75.2	0.87	0.89	0.94	0.90	1.46	0.91	0.66	1.01	0.62	0.46	1.22	0.77	1.03	1.11	0.95	1.03	0.77	0.55	0.91	0.75
75.3	0.85	0.89	0.95	0.90	1.51	0.91	0.69	1.03	0.67	0.46	1.23	0.78	1.09	1.08	0.94	1.04	0.77	0.64	0.91	0.78
75.4	0.84	0.86	0.96	0.89	1.54	0.93	0.63	1.03	0.62	0.50	1.26	0.79	1.10	1.05	0.96	1.04	0.79	0.60	0.89	0.76
75.5	0.82	0.89	0.95	0.89	1.52	0.93	0.66	1.04	0.76	0.50	1.22	0.83	1.11	1.07	0.97	1.05	0.79	0.69	0.90	0.79
75.6	0.85	0.86	0.97	0.89	1.48	0.88	0.66	1.01	0.70	0.48	1.26	0.81	1.04	1.08	0.99	1.04	0.80	0.74	0.89	0.81
75.7	0.84	0.81	0.98	0.88	1.51	0.91	0.62	1.01	0.58	0.52	1.24	0.78	1.11	1.10	1.02	1.07	0.79	0.66	0.89	0.78
75.8	0.85	0.83	0.98	0.88	1.45	0.89	0.64	0.99	0.71	0.52	1.24	0.83	1.07	1.05	1.11	1.08	0.77	0.72	0.91	0.80
75.9	0.89	0.89	1.00	0.93	1.46	0.90	0.68	1.01	0.60	0.50	1.21	0.77	1.07	1.05	1.05	1.06	0.77	0.70	0.86	0.78
76.0	0.85	0.89	0.98	0.91	1.45	0.88	0.65	0.99	0.63	0.51	1.22	0.79	1.18	1.04	1.03	1.08	0.78	0.51	0.87	0.72
76.1	0.86	0.86	0.96	0.89	1.45	0.87	0.67	1.00	0.64	0.47	1.25	0.79	1.15	1.04	1.03	1.07	0.79	0.61	0.88	0.76
76.2	0.83	0.90	0.95	0.89	1.44	0.88	0.62	0.98	0.67	0.50	1.25	0.80	1.21	1.04	1.02	1.09	0.78	0.63	0.84	0.75
76.3	0.81	0.89	0.94	0.88	1.40	0.87	0.57	0.95	0.67	0.47	1.27	0.80	1.18	1.07	0.98	1.08	0.79	0.56	0.83	0.73
76.4	0.81	0.90	0.93	0.88	1.36	0.88	0.58	0.94	0.89	0.48	1.22	0.86	1.19	1.09	0.98	1.08	0.79	0.56	0.88	0.75
76.5	0.86	0.86	0.88	0.87	1.41	0.90	0.65	0.99	0.79	0.49	1.24	0.84	1.16	1.04	0.97	1.06	0.77	0.49	0.88	0.71
76.6	0.82	0.82	0.91	0.85	1.40	0.91	0.61	0.98	0.71	0.48	1.22	0.80	1.17	0.99	0.99	1.05	0.77	0.54	0.84	0.71
76.7	0.85	0.85	0.94	0.88	1.40	0.91	0.63	0.98	0.70	0.48	1.22	0.80	1.14	0.98	0.98	1.03	0.72	0.58	0.88	0.73
76.8	0.89	0.83	0.94	0.89	1.44	0.86	0.61	0.97	0.59	0.47	1.20	0.75	1.12	0.95	0.96	1.01	0.68	0.62	0.77	0.69
76.9	0.86	0.84	0.91	0.87	1.43	0.85	0.63	0.97	0.70	0.49	1.17	0.79	1.17	0.98	1.01	1.05	0.73	0.59	0.80	0.71
77.0	0.89	0.82	0.94	0.88	1.38	0.86	0.64	0.96	0.63	0.49	1.17	0.76	1.07	1.00	1.03	1.04	0.75	0.54	0.86	0.71
77.1	0.88	0.85	0.96	0.90	1.50	0.87	0.61	0.99	0.61	0.48	1.19	0.76	1.11	0.99	1.01	1.04	0.77	0.56	0.76	0.70
77.2	0.81	0.87	0.93	0.87	1.54	0.87	0.64	1.02	0.68	0.50	1.19	0.79	1.11	1.00	1.02	1.04	0.76	0.54	0.85	0.72
77.3	0.78	0.86	0.93	0.85	1.51	0.87	0.65	1.01	0.63	0.49	1.21	0.78	1.10	0.94	1.01	1.01	0.75	0.56	0.84	0.71
77.4	0.79	0.85	0.95	0.86	1.44	0.87	0.67	0.99	0.61	0.52	1.19	0.77	1.06	0.93	0.99	0.99	0.76	0.54	0.85	0.71
77.5	0.83	0.85	0.92	0.87	1.43	0.88	0.58	0.96	0.68	0.54	1.18	0.80	1.11	0.92	0.99	1.01	0.73	0.51	0.85	0.70
77.6	0.81	0.88	0.95	0.88	1.34	0.86	0.60	0.93	0.62	0.55	1.15	0.77	1.15	0.86	0.99	1.00	0.72	0.54	0.87	0.71
77.7	0.87	0.88	0.98	0.91	1.45	0.88	0.59	0.97	0.54	0.54	1.20	0.76	1.09	0.88	0.99	0.99	0.68	0.53	0.87	0.69
77.8	0.93	0.90	0.93	0.92	1.49	0.87	0.63	1.00	0.68	0.56	1.17	0.80	1.01	0.87	0.96	0.95	0.70	0.53	0.86	0.70
77.9	0.81	0.89	0.91	0.87	1.48	0.83	0.59	0.97	0.67	0.57	1.15	0.80	1.07	0.98	0.97	1.01	0.75	0.51	0.83	0.70
78.0	0.84	0.91	0.94	0.90	1.47	0.87	0.58	0.97	0.58	0.52	1.16	0.75	1.06	0.96	0.97	0.99	0.76	0.48	0.86	0.70
78.1	0.83	0.94	0.93	0.90	1.43	0.87	0.59	0.97	0.66	0.53	1.17	0.79	1.10	1.01	0.96	1.02	0.76	0.49	0.86	0.71
78.2	0.84	0.96	0.95	0.92	1.44	0.87	0.62	0.97	0.63	0.56	1.16	0.78	1.12	1.01	1.01	1.04	0.74	0.53	0.86	0.71
78.3	0.93	0.93	0.93	0.93	1.33	0.87	0.63	0.94	0.61	0.54	1.14	0.76	1.10	0.97	0.97	1.01	0.72	0.52	0.85	0.69
78.4	0.89	0.89	1.00	0.93	1.26	0.88	0.61	0.92	0.73	0.56	1.17	0.82	1.09	0.98	0.98	1.02	0.76	0.55	0.86	0.72
78.5	0.90	0.91	1.00	0.94	1.29	0.87	0.63	0.93	0.81	0.52	1.18	0.84	1.13	1.03	0.96	1.04	0.73	0.54	0.85	0.71
78.6	0.83	0.95	1.00	0.93	1.29	0.86	0.65	0.93	0.87	0.55	1.16	0.86	1.20	0.97	0.98	1.05	0.76	0.53	0.86	0.71
78.7	0.87	0.96	1.02	0.95	1.37	0.87	0.69	0.98	0.73	0.55	1.18	0.82	1.15	1.01	0.93	1.03	0.75	0.57	0.86	0.73
78.8	0.79	0.95	1.00	0.91	1.30	0.86	0.69	0.95	0.86	0.57	1.17	0.87	1.13	1.00	0.96	1.03	0.76	0.55	0.87	0.73
78.9	0.76	0.95	0.95	0.88	1.30	0.87	0.73	0.97	0.81	0.57	1.16	0.85	1.11	1.01	0.94	1.02	0.75	0.54	0.88	0.72
79.0	0.78	0.89	0.91	0.86	1.37	0.87	0.72	0.98	0.64	0.57	1.14	0.78	1.14	1.03	0.93	1.03	0.75	0.55	0.83	0.71
79.1	0.79	0.88	0.96	0.88	1.33	0.88	0.62	0.95	0.59	0.53	1.13	0.75	1.17	1.06	0.96	1.06	0.74	0.60	0.84	0.73
79.2	0.82	0.84	0.92	0.86	1.21	0.87	0.65	0.91	0.60	0.52	1.15	0.76	1.14	1.04	0.96	1.05	0.73	0.57	0.85	0.72
79.3	0.79	0.87	0.91	0.86	1.32	0.86	0.66	0.95	0.59	0.54	1.12	0.75	1.15	0.89	0.96	1.00	0.73	0.59	0.82	0.71
79.4	0.75	0.88	0.90	0.85	1.41	0.87	0.70	0.99	0.52	0.51	1.13	0.72	1.12	0.94	0.95	1.01	0.74	0.63	0.84	0.74
79.5	0.77	0.88	0.95	0.87	1.41	0.82	0.62	0.95	0.57	0.55	1.12	0.75	1.17	1.01	0.97	1.05	0.72	0.64	0.80	0.72
79.6	0.79	0.92	0.93	0.88	1.45	0.85	0.67	0.99	0.62	0.53	1.13	0.76	1.14	1.04	0.99	1.06	0.76	0.63	0.79	0.73
79.7	0.81	0.91	0.96	0.89	1.42	0.85	0.71	0.99	0.66	0.52	1.13	0.77	1.17	1.00	0.98	1.05	0.72	0.67	0.80	0.73
79.8	0.88	0.92	0.94	0.91	1.38	0.87	0.69	0.98	0.59	0.51	1.14	0.75	1.10	1.04	0.98	1.04	0.75	0.68	0.79	0.74
79.9	0.89	0.91	0.92	0.90	1.47	0.87	0.65	0.99	0.64	0.54	1.15	0.78	1.09	1.05	0.99	1.05	0.75	0.70	0.79	0.75
80.0	0.86	0.92	0.91	0.90	1.46	0.88	0.65	1.00	0.54	0.57	1.15	0.75	1.14	1.00	0.96	1.03	0.70	0.67	0.88	0.75
80.1	0.87	0.93	0.94	0.91	1.40	0.88	0.64	0.98	0.36	0.50	1.08	0.65	1.19	1.03	0.95	1.06	0.77	0.64	0.83	0.74
80.2	0.85	0.93	0.86	0.88	1.43	0.90	0.66	0.99	0.38	0.60	1.08	0.69	1.14	1.04	0.95	1.04	0.74	0.60	0.87	0.74
80.3	0.83	0.92	0.91	0.89	1.34	0.87	0.63	0.95	0.39	0.60	1.09	0.69	1.18	1.03	0.96	1.06	0.74	0.61	0.83	0.73
80.4	0.85	0.92	0.88	0.89	1.34	0.90	0.66	0.96	0.39	0.65	1.09	0.71	1.13	0.91	0.93	0.99	0.70	0.57	0.83	0.70
80.5	0.80	0.90	0.86	0.85	1.32	0.88	0.64	0.95	0.41	0.60	1.09	0.70	1.17	0.93	0.94	1.01	0.71	0.56	0.84	0.70
80.6	0.87	0.91	0.94	0.90	1.26	0.91	0.64	0.94	0.43	0.50	1.13	0.69	1.20	0.91	0.96	1.02	0.74	0.52	0.84	0.70
80.7	0.81	0.91	0.93	0.88	1.26	0.87	0.61	0.91	0.48	0.41	1.14	0.68	1.21	0.89	0.94	1.01	0.72	0.57	0.82	0.71
80.8	0.84	0.92	0.93	0.90	1.31	0.86	0.60	0.93	0.56	0.44	1.11	0.70	1.20	0.97	0.98	1.05	0.73	0.65	0.84	0.74
80.9	0.84	0.93	0.92	0.90	1.32	0.87	0.63	0.94	0.53	0.46	1.14	0.71	1.21	0.94	0.97	1.04	0.75	0.58	0.88	0.74
81.0	0.82	0.91	0.90	0.88	1.40	0.87	0.62	0.96	0.45	0.44	1.09	0.66	1.22	0.97	0.97	1.05	0.74	0.68	0.91	0.77
81.1	0.87	0.91	0.94	0.91	1.37	0.86	0.65	0.96	0.48	0.46	1.11	0.69	1.18	0.94	0.94	1.02	0.74	0.55	0.89	0.73
81.2	0.90	0.91	0.97	0.92	1.33	0.89	0.64	0.95	0.43	0.47	1.13	0.68	1.17	1.06	0.98	1.07	0.71	0.58	0.85	0.71
81.3	0.88	0.91	0.97	0.92	1.36	0.88	0.57	0.94	0.42	0.43	1.12	0.66	1.12	1.05	0.98	1.05	0.69	0.69	0.83	0.74
81.4	0.93	0.92	0.93	0.93	1.42	0.88	0.63	0.98	0.45	0.49	1.15	0.69	1.10	1.03	0.98	1.04	0.71	0.58	0.84	0.71
81.5	1.00	0.94	0.95	0.96	1.41	0.88	0.64	0.98	0.50	0.52	1.13	0.72	1.15	1.04	0.99	1.06	0.69	0.57	0.79	0.69
81.6	0.90	0.93	0.91	0.91	1.42	0.89	0.63	0.98	0.58	0.52	1.13	0.74	1.14	1.04	1.01	1.06	0.70	0.62	0.82	0.71
81.7	0.84	0.93	0.90	0.89	1.34	0.88	0.61	0.95	0.65	0.52	1.10	0.76	1.13	1.03	1.01	1.06	0.70	0.86	0.84	0.80
81.8	0.83	0.93	0.94	0.90	1.37	0.88	0.66	0.97	0.71	0.52	1.11	0.78	1.09	1.05	1.07	1.07	0.70	0.71	0.85	0.75
81.9	0.83	0.93	0.93	0.90	1.35	0.89	0.60	0.95	0.55	0.62	1.11	0.76	1.13	1.04	1.08	1.08	0.72	0.70	0.85	0.75
82.0	0.83	0.93	0.95	0.90	1.36	0.87	0.63	0.95	0.66	0.62	1.14	0.81	1.09	1.02	1.07	1.06	0.73	0.55	0.82	0.70
82.1	0.90	0.94	0.95	0.93	1.41	0.89	0.61	0.97	0.68	0.58	1.14	0.80	1.10	0.97	1.07	1.05	0.70	0.59	0.83	0.71
82.2	1.01	0.95	0.92	0.96	1.32	0.89	0.63	0.95	0.69	0.52	1.14	0.78	1.11	0.98	1.11	1.07	0.69	0.60	0.80	0.69
82.3	0.94	0.94	0.86	0.91	1.33	0.90	0.59	0.94	0.70	0.51	1.14	0.78	1.08	0.98	1.11	1.06	0.70	0.61	0.79	0.70
82.4	0.96	0.96	0.95	0.95	1.43	0.85	0.56	0.95	0.56	0.51	1.12	0.73	1.08	1.01	1.12	1.07	0.70	0.63	0.85	0.72
82.5	0.91	0.95	1.02	0.96	1.47	0.89	0.56	0.98	0.53	0.54	1.13	0.73	1.11	0.97	1.12	1.07	0.77	0.60	0.82	0.73
82.6	0.98	0.96	1.02	0.99	1.45	0.91	0.61	0.99	0.47	0.63	1.15	0.75	1.04	0.92	1.21	1.05	0.78	0.66	0.82	0.75
82.7	1.02	0.97	1.04	1.01	1.45	0.88	0.61	0.98	0.49	0.57	1.16	0.74	1.08	1.02	1.21	1.10	0.73	0.60	0.83	0.72
82.8	1.02	0.96	1.01	1.00	1.41	0.89	0.67	0.99	0.47	0.56	1.17	0.73	1.03	0.93	1.28	1.08	0.74	0.61	0.83	0.73
82.9	1.05	0.96	1.00	1.01	1.44	0.88	0.64	0.99	0.43	0.58	1.15	0.72	1.07	1.00	1.23	1.10	0.75	0.59	0.81	0.72
83.0	1.03	0.97	1.01	1.01	1.43	0.89	0.69	1.00	0.46	0.52	1.19	0.72	1.06	0.94	1.19	1.06	0.77	0.68	0.83	0.76
83.1	1.05	0.94	0.97	0.98	1.42	0.89	0.72	1.01	0.52	0.54	1.17	0.74	1.04	0.97	1.29	1.10	0.75	0.57	0.84	0.72
83.2	1.06	0.89	0.98	0.98	1.43	0.88	0.62	0.98	0.48	0.50	1.17	0.72	1.08	0.96	1.26	1.10	0.76	0.57	0.89	0.74
83.3	1.08	0.95	0.94	0.99	1.42	0.88	0.62	0.97	0.45	0.52	1.19	0.72	1.11	1.03	1.28	1.14	0.75	0.61	0.87	0.75
83.4	1.01	0.95	0.92	0.96	1.43	0.89	0.71	1.01	0.49	0.51	1.17	0.72	1.04	0.94	1.31	1.10	0.75	0.59	0.94	0.76
83.5	1.02	0.97	0.93	0.97	1.44	0.91	0.65	1.00	0.45	0.55	1.19	0.73	0.99	0.97	1.24	1.07	0.77	0.61	0.88	0.75
83.6	1.00	0.97	0.92	0.96	1.45	0.87	0.70	1.01	0.54	0.49	1.17	0.73	0.99	0.96	1.25	1.07	0.76	0.56	0.87	0.73
83.7	0.98	0.93	0.92	0.94	1.50	0.89	0.74	1.04	0.60	0.47	1.18	0.75	0.95	0.94	1.28	1.06	0.78	0.63	0.91	0.77
83.8	1.00	0.97	0.90	0.96	1.49	0.90	0.72	1.04	0.58	0.54	1.18	0.77	0.97	0.92	1.34	1.08	0.69	0.68	0.85	0.74
83.9	0.98	0.98	0.91	0.96	1.45	0.89	0.69	1.01	0.66	0.51	1.16	0.78	0.97	0.94	1.34	1.08	0.68	0.61	0.84	0.71
84.0	0.92	0.96	0.91	0.93	1.50	0.89	0.65	1.01	0.66	0.59	1.13	0.79	0.99	0.91	1.34	1.08	0.68	0.65	0.82	0.72
84.1	0.92	0.95	0.93	0.93	1.47	0.87	0.74	1.02	0.55	0.57	1.16	0.76	1.06	0.89	1.26	1.07	0.69	0.66	0.85	0.73
84.2	0.98	0.96	0.94	0.96	1.44	0.87	0.62	0.98	0.57	0.59	1.17	0.77	0.99	0.92	1.21	1.04	0.67	0.64	0.82	0.71
84.3	0.97	0.98	0.94	0.96	1.40	0.85	0.71	0.99	0.53	0.62	1.13	0.76	0.97	0.96	1.13	1.02	0.68	0.66	0.86	0.74
84.4	1.04	0.96	0.92	0.97	1.37	0.85	0.65	0.96	0.46	0.70	1.12	0.76	1.04	0.97	1.13	1.05	0.70	0.62	0.85	0.72
84.5	1.05	0.98	0.93	0.99	1.33	0.90	0.62	0.95	0.48	0.63	1.13	0.74	0.97	0.99	1.16	1.04	0.69	0.59	0.83	0.70
84.6	1.03	0.96	0.91	0.97	1.36	0.86	0.62	0.95	0.52	0.64	1.14	0.77	0.92	0.96	1.15	1.01	0.67	0.58	0.82	0.69
84.7	1.04	0.96	0.93	0.98	1.37	0.84	0.65	0.95	0.72	0.59	1.15	0.82	0.96	0.98	1.03	0.99	0.59	0.56	0.86	0.67
84.8	0.99	0.96	0.95	0.97	1.34	0.87	0.74	0.99	0.69	0.65	1.15	0.83	0.94	0.96	1.00	0.97	0.72	0.60	0.78	0.70
84.9	1.02	0.95	0.91	0.96	1.42	0.88	0.70	1.00	0.64	0.65	1.17	0.82	0.93	0.96	1.00	0.96	0.66	0.58	0.76	0.67
85.0	1.01	0.93	0.92	0.95	1.42	0.90	0.74	1.02	0.74	0.55	1.17	0.82	0.96	0.98	1.02	0.98	0.58	0.55	0.78	0.64
85.1	1.03	0.94	0.92	0.96	1.45	0.90	0.80	1.05	0.80	0.51	1.18	0.83	0.93	0.97	1.04	0.98	0.60	0.56	0.81	0.66
85.2	1.05	0.95	0.92	0.97	1.44	0.86	0.76	1.02	0.64	0.53	1.21	0.79	0.92	0.93	1.02	0.96	0.61	0.58	0.74	0.64
85.3	1.05	0.93	0.92	0.97	1.41	0.87	0.73	1.00	0.70	0.56	1.20	0.82	0.97	0.99	1.05	1.00	0.61	0.60	0.76	0.66
85.4	1.03	0.91	0.93	0.96	1.36	0.89	0.67	0.97	0.65	0.60	1.19	0.81	1.01	0.97	1.03	1.00	0.64	0.56	0.77	0.66
85.5	1.06	0.92	0.92	0.97	1.27	0.89	0.77	0.97	0.60	0.54	1.18	0.77	1.01	0.95	1.03	1.00	0.58	0.54	0.82	0.65
85.6	1.06	0.94	0.93	0.98	1.25	0.89	0.77	0.97	0.60	0.56	1.20	0.79	1.03	0.94	1.09	1.02	0.65	0.60	0.82	0.69
85.7	1.04	0.94	0.94	0.97	1.22	0.88	0.71	0.93	0.64	0.52	1.20	0.79	1.06	0.93	1.11	1.04	0.66	0.59	0.80	0.68
85.8	1.04	0.99	0.92	0.98	1.25	0.89	0.90	1.01	0.56	0.55	1.20	0.77	0.97	0.93	1.16	1.02	0.69	0.62	0.83	0.71
85.9	1.04	0.96	0.87	0.96	1.27	0.87	0.77	0.97	0.62	0.54	1.22	0.80	1.02	0.95	1.14	1.04	0.62	0.56	0.88	0.69
86.0	1.03	0.91	0.94	0.96	1.32	0.87	0.80	1.00	0.66	0.49	1.20	0.79	1.04	0.94	1.12	1.03	0.63	0.54	0.89	0.69
86.1	1.04	0.90	0.94	0.96	1.27	0.89	0.75	0.97	0.68	0.54	1.22	0.82	1.00	0.97	1.12	1.03	0.63	0.59	0.91	0.71
86.2	1.04	0.91	0.95	0.97	1.29	0.86	0.82	0.99	0.69	0.51	1.21	0.81	0.98	0.93	1.11	1.01	0.67	0.58	0.88	0.71
86.3	1.04	0.84	0.96	0.95	1.23	0.88	0.86	0.99	0.71	0.45	1.21	0.79	0.99	0.83	1.05	0.96	0.67	0.62	0.92	0.74
86.4	1.03	0.92	0.94	0.96	1.26	0.89	0.78	0.98	0.74	0.43	1.21	0.79	0.98	0.87	1.03	0.96	0.64	0.57	0.95	0.72
86.5	1.00	0.90	0.95	0.95	1.21	0.87	0.79	0.95	0.76	0.48	1.22	0.82	0.96	0.91	1.08	0.98	0.55	0.55	0.93	0.68
86.6	1.03	0.90	0.97	0.96	1.25	0.88	0.97	1.03	0.78	0.46	1.22	0.82	1.03	0.94	1.06	1.01	0.54	0.55	0.94	0.68
86.7	1.03	0.87	0.97	0.95	1.28	0.91	0.80	0.99	0.78	0.45	1.18	0.80	1.05	0.90	1.00	0.98	0.58	0.54	0.94	0.69
86.8	1.04	0.90	0.95	0.96	1.25	0.88	0.93	1.02	0.76	0.56	1.16	0.83	0.98	0.95	1.11	1.02	0.67	0.63	0.87	0.73
86.9	1.03	0.92	0.91	0.96	1.28	0.90	0.92	1.03	0.71	0.57	1.18	0.82	0.99	0.93	1.14	1.02	0.59	0.54	0.87	0.67
87.0	1.02	0.93	0.93	0.96	1.31	0.85	0.91	1.02	0.66	0.55	1.23	0.81	1.03	0.93	1.18	1.05	0.52	0.63	0.82	0.66
87.1	1.02	0.93	0.85	0.94	1.40	0.86	0.96	1.07	0.61	0.61	1.16	0.80	1.00	0.93	1.18	1.04	0.61	0.66	0.88	0.72
87.2	1.03	0.93	0.87	0.95	1.40	0.87	0.94	1.07	0.70	0.58	1.15	0.81	0.95	0.87	1.18	1.00	0.70	0.68	0.92	0.77
87.3	1.03	0.92	0.93	0.96	1.43	0.89	0.89	1.07	0.71	0.64	1.16	0.83	0.98	0.95	1.17	1.03	0.75	0.62	0.86	0.74
87.4	1.05	0.92	0.94	0.97	1.49	0.90	0.96	1.12	0.59	0.68	1.15	0.81	0.95	1.01	1.15	1.03	0.67	0.60	0.81	0.69
87.5	1.05	0.93	0.92	0.97	1.45	0.88	0.89	1.07	0.55	0.64	1.20	0.79	0.95	1.03	1.16	1.04	0.68	0.63	0.84	0.72
87.6	1.04	0.95	0.90	0.96	1.48	0.90	0.86	1.08	0.69	0.69	1.16	0.85	0.95	0.97	1.15	1.02	0.84	0.60	0.82	0.75
87.7	1.04	0.94	0.91	0.97	1.48	0.89	0.90	1.09	0.58	0.62	1.17	0.79	0.95	0.97	1.10	1.01	0.81	0.57	0.85	0.74
87.8	1.04	0.93	0.92	0.96	1.46	0.88	0.89	1.08	0.58	0.53	1.16	0.76	0.97	1.02	1.14	1.04	0.75	0.63	0.82	0.73
87.9	1.03	0.92	0.95	0.97	1.45	0.89	0.89	1.08	0.58	0.48	1.18	0.74	0.96	0.94	1.17	1.03	0.75	0.62	0.79	0.72
88.0	1.02	0.92	0.98	0.97	1.48	0.88	0.85	1.07	0.75	0.54	1.23	0.84	0.95	1.01	1.13	1.03	0.75	0.59	0.82	0.72
88.1	0.99	0.95	0.95	0.96	1.42	0.89	0.84	1.05	0.62	0.57	1.21	0.80	0.90	1.00	1.02	0.97	0.76	0.57	0.77	0.70
88.2	0.99	0.93	0.96	0.96	1.38	0.87	0.72	0.99	0.59	0.49	1.21	0.76	0.91	0.99	1.09	1.00	0.76	0.57	0.79	0.70
88.3	1.03	0.94	0.89	0.95	1.39	0.85	0.74	0.99	0.64	0.57	1.20	0.80	0.90	1.00	1.14	1.01	0.70	0.56	0.83	0.70
88.4	1.00	0.93	0.90	0.94	1.39	0.90	0.64	0.98	0.65	0.49	1.22	0.79	0.89	0.97	1.11	0.99	0.78	0.61	0.82	0.74
88.5	1.01	0.93	0.95	0.96	1.42	0.89	0.59	0.97	0.73	0.50	1.20	0.81	0.86	0.97	1.14	0.99	0.66	0.59	0.88	0.71
88.6	1.05	0.93	0.95	0.97	1.43	0.87	0.70	1.00	0.74	0.60	1.16	0.84	0.82	0.93	1.12	0.96	0.63	0.57	0.84	0.68
88.7	1.04	0.95	0.91	0.97	1.42	0.86	0.73	1.00	0.69	0.56	1.16	0.80	0.84	0.92	1.08	0.95	0.60	0.59	0.82	0.67
88.8	1.04	0.93	0.91	0.96	1.45	0.86	0.75	1.02	0.65	0.49	1.13	0.75	0.82	0.93	1.09	0.95	0.61	0.59	0.81	0.67
88.9	1.03	0.95	0.92	0.97	1.45	0.90	0.72	1.02	0.67	0.49	1.19	0.79	0.86	0.99	1.06	0.97	0.72	0.62	0.76	0.70
89.0	1.03	0.94	0.93	0.97	1.35	0.87	0.85	1.02	0.63	0.50	1.17	0.77	0.77	0.95	1.10	0.94	0.70	0.59	0.79	0.69
89.1	1.01	0.93	0.90	0.95	1.42	0.88	0.85	1.05	0.60	0.51	1.22	0.78	0.84	0.92	1.17	0.98	0.74	0.62	0.84	0.73
89.2	1.08	0.95	0.89	0.97	1.41	0.89	0.87	1.06	0.73	0.53	1.21	0.82	0.92	0.93	1.22	1.02	0.66	0.63	0.79	0.69
89.3	1.04	0.95	0.89	0.96	1.39	0.88	0.90	1.06	0.73	0.44	1.20	0.79	0.93	0.95	1.20	1.03	0.66	0.55	0.82	0.68
89.4	1.03	0.93	0.94	0.97	1.36	0.88	0.92	1.05	0.74	0.59	1.16	0.83	0.90	0.96	1.23	1.03	0.77	0.56	0.83	0.72
89.5	1.03	0.96	0.92	0.97	1.38	0.89	0.83	1.04	0.74	0.67	1.19	0.87	0.88	0.91	1.13	0.97	0.67	0.58	0.81	0.68
89.6	1.04	0.95	0.91	0.97	1.36	0.89	0.76	1.00	0.69	0.57	1.21	0.82	0.94	0.92	1.09	0.99	0.61	0.55	0.79	0.65
89.7	1.06	0.97	0.89	0.97	1.36	0.89	0.78	1.01	0.73	0.60	1.16	0.83	0.97	0.97	1.10	1.01	0.61	0.61	0.88	0.70
89.8	1.06	0.97	0.93	0.99	1.40	0.89	0.72	1.00	0.74	0.46	1.19	0.80	0.97	1.02	1.07	1.02	0.60	0.66	0.84	0.70
89.9	1.02	0.97	0.93	0.97	1.46	0.89	0.61	0.99	0.72	0.45	1.19	0.79	0.97	1.01	1.08	1.02	0.63	0.63	0.87	0.71
90.0	1.04	0.98	0.94	0.98	1.36	0.88	0.67	0.97	0.76	0.55	1.21	0.84	0.97	1.04	1.14	1.05	0.54	0.62	0.87	0.67
90.1	1.04	0.97	0.93	0.98	1.37	0.92	0.61	0.97	0.74	0.55	1.18	0.82	0.98	1.07	1.16	1.07	0.64	0.56	0.87	0.69
90.2	0.95	0.98	0.94	0.95	1.35	0.91	0.70	0.99	0.80	0.47	1.24	0.83	1.02	1.08	1.18	1.10	0.63	0.54	0.84	0.67
90.3	0.93	0.99	0.94	0.95	1.27	0.86	0.61	0.91	0.86	0.51	1.21	0.86	1.02	1.08	1.25	1.12	0.64	0.63	0.84	0.70
90.4	0.94	0.97	0.96	0.96	1.30	0.88	0.65	0.95	0.87	0.50	1.19	0.85	0.99	1.04	1.30	1.11	0.65	0.62	0.85	0.70
90.5	0.94	0.94	0.93	0.94	1.32	0.88	0.85	1.02	0.83	0.49	1.19	0.84	1.03	1.06	1.29	1.13	0.62	0.60	0.81	0.68
90.6	0.94	0.95	0.95	0.95	1.23	0.88	0.67	0.93	0.83	0.62	1.20	0.88	1.03	1.04	1.30	1.12	0.62	0.63	0.81	0.69
90.7	0.92	0.95	0.95	0.94	1.19	0.88	0.66	0.91	0.82	0.67	1.20	0.90	1.03	1.04	1.25	1.11	0.69	0.61	0.84	0.71
90.8	0.97	0.93	0.93	0.94	1.18	0.91	0.67	0.92	0.81	0.78	1.17	0.92	1.04	1.07	1.22	1.11	0.51	0.58	0.79	0.63
90.9	0.97	0.93	0.96	0.95	1.17	0.89	0.62	0.89	0.88	0.75	1.20	0.94	1.02	1.09	1.11	1.07	0.53	0.63	0.84	0.66
91.0	1.01	0.91	1.02	0.98	1.17	0.88	0.64	0.90	0.89	0.73	1.16	0.93	1.05	1.09	1.14	1.09	0.49	0.64	0.84	0.66
91.1	1.00	0.86	1.02	0.96	1.21	0.91	0.67	0.93	0.82	0.78	1.14	0.91	1.00	1.08	1.09	1.06	0.52	0.63	0.86	0.67
91.2	1.01	0.89	1.01	0.97	1.26	0.91	0.61	0.93	0.83	0.77	1.18	0.93	1.01	1.11	1.17	1.10	0.48	0.64	0.86	0.66
91.3	0.94	0.88	0.97	0.93	1.27	0.90	0.62	0.93	0.80	0.80	1.21	0.94	1.05	1.08	1.16	1.10	0.49	0.64	0.87	0.66
91.4	0.91	0.87	0.98	0.92	1.32	0.89	0.67	0.96	0.80	0.75	1.23	0.92	1.03	1.04	1.17	1.08	0.49	0.62	0.88	0.66
91.5	0.92	0.89	0.94	0.92	1.27	0.85	0.65	0.92	0.79	0.78	1.22	0.93	1.04	1.05	1.14	1.08	0.49	0.65	0.83	0.66
91.6	0.94	0.86	0.96	0.92	1.28	0.87	0.62	0.92	0.78	0.78	1.20	0.92	0.98	1.09	1.23	1.10	0.56	0.63	0.81	0.67
91.7	0.91	0.86	1.01	0.93	1.29	0.90	0.60	0.93	0.81	0.76	1.24	0.94	0.99	1.12	1.14	1.08	0.46	0.63	0.83	0.64
91.8	0.91	0.91	0.97	0.93	1.24	0.91	0.69	0.95	0.82	0.73	1.21	0.92	0.99	1.12	1.12	1.08	0.54	0.69	0.84	0.69
91.9	0.98	0.92	0.95	0.95	1.24	0.91	0.54	0.89	0.79	0.76	1.22	0.92	0.99	1.04	1.12	1.05	0.54	0.69	0.84	0.69
92.0	0.96	0.91	0.96	0.94	1.24	0.89	0.62	0.92	0.83	0.69	1.23	0.92	1.00	1.06	1.13	1.06	0.47	0.64	0.85	0.65
92.1	0.96	0.86	0.96	0.93	1.27	0.87	0.53	0.89	0.82	0.72	1.24	0.93	0.98	1.07	1.10	1.05	0.47	0.65	0.86	0.66
92.2	0.94	0.81	0.95	0.90	1.23	0.89	0.63	0.91	0.81	0.69	1.23	0.91	0.99	1.07	1.13	1.07	0.49	0.68	0.82	0.66
92.3	0.99	0.79	0.93	0.90	1.24	0.89	0.63	0.92	0.80	0.72	1.22	0.91	1.00	1.08	1.17	1.08	0.53	0.63	0.80	0.65
92.4	0.95	0.83	0.90	0.89	1.25	0.88	0.61	0.91	0.80	0.69	1.23	0.91	1.01	1.14	1.19	1.11	0.50	0.64	0.83	0.66
92.5	0.97	0.86	0.88	0.90	1.25	0.94	0.62	0.94	0.84	0.72	1.21	0.93	0.99	1.15	1.20	1.11	0.49	0.64	0.78	0.63
92.6	1.03	0.85	0.93	0.94	1.26	0.90	0.58	0.92	0.80	0.71	1.17	0.90	1.00	1.17	1.16	1.11	0.55	0.64	0.82	0.67
92.7	1.02	0.88	1.02	0.98	1.32	0.90	0.62	0.95	0.79	0.68	1.17	0.88	1.00	1.15	1.16	1.10	0.53	0.67	0.79	0.66
92.8	1.00	0.92	0.99	0.97	1.27	0.91	0.58	0.92	0.83	0.69	1.15	0.89	0.94	1.18	1.13	1.08	0.52	0.65	0.86	0.68
92.9	1.09	0.91	1.04	1.01	1.25	0.91	0.61	0.92	0.80	0.72	1.15	0.89	0.98	1.15	1.08	1.07	0.54	0.65	0.77	0.65
93.0	1.09	0.93	0.98	1.00	1.30	0.92	0.62	0.95	0.82	0.73	1.14	0.90	1.00	1.14	1.11	1.09	0.51	0.67	0.80	0.66
93.1	1.11	0.90	1.00	1.00	1.28	0.92	0.60	0.93	0.85	0.74	1.17	0.92	1.03	1.14	1.10	1.09	0.54	0.68	0.80	0.67
93.2	1.05	0.87	1.01	0.98	1.23	0.95	0.62	0.93	0.81	0.72	1.17	0.90	0.99	1.14	1.08	1.07	0.38	0.64	0.83	0.61
93.3	1.06	0.89	1.03	1.00	1.28	0.93	0.56	0.92	0.81	0.66	1.16	0.88	0.99	1.14	1.14	1.09	0.46	0.61	0.80	0.62
93.4	1.04	0.88	0.95	0.95	1.22	0.95	0.54	0.90	0.84	0.70	1.16	0.90	0.98	1.15	1.10	1.08	0.43	0.61	0.82	0.62
93.5	1.06	0.84	1.01	0.97	1.30	0.93	0.60	0.95	0.78	0.73	1.19	0.90	0.94	1.14	1.06	1.05	0.45	0.62	0.75	0.61
93.6	1.07	0.91	0.97	0.98	1.29	0.90	0.58	0.93	0.83	0.76	1.17	0.92	0.91	1.13	1.06	1.03	0.58	0.64	0.83	0.69
93.7	1.09	0.87	0.99	0.98	1.31	0.89	0.59	0.93	0.80	0.71	1.19	0.90	0.90	1.11	1.08	1.03	0.61	0.63	0.75	0.66
93.8	1.05	0.87	1.00	0.97	1.37	0.92	0.67	0.98	0.82	0.65	1.17	0.88	0.96	1.14	1.04	1.05	0.70	0.65	0.78	0.71
93.9	1.04	0.86	1.02	0.97	1.40	0.91	0.64	0.98	0.82	0.70	1.20	0.90	0.96	1.13	1.09	1.06	0.65	0.66	0.75	0.69
94.0	1.06	0.87	1.03	0.98	1.39	0.90	0.66	0.98	0.81	0.64	1.25	0.90	0.98	1.17	1.07	1.07	0.72	0.62	0.80	0.71
94.1	1.03	0.84	1.00	0.96	1.39	0.94	0.60	0.98	0.84	0.69	1.22	0.92	0.97	1.13	1.07	1.06	0.69	0.58	0.78	0.68
94.2	1.06	0.83	1.00	0.96	1.30	0.92	0.61	0.95	0.84	0.67	1.20	0.90	0.97	1.16	1.08	1.07	0.63	0.55	0.79	0.65
94.3	1.13	0.86	0.98	0.99	1.32	0.91	0.64	0.96	0.83	0.68	1.22	0.91	0.96	1.12	1.07	1.05	0.71	0.59	0.72	0.67
94.4	1.06	0.89	0.95	0.97	1.33	0.92	0.60	0.95	0.86	0.67	1.21	0.91	0.99	1.14	1.12	1.08	0.66	0.56	0.69	0.63
94.5	1.05	0.88	0.97	0.97	1.37	0.92	0.65	0.98	0.84	0.68	1.21	0.91	0.98	1.06	1.07	1.03	0.64	0.57	0.67	0.62
94.6	1.01	0.85	1.02	0.96	1.45	0.92	0.65	1.00	0.84	0.66	1.22	0.91	0.96	1.10	1.15	1.07	0.65	0.56	0.74	0.65
94.7	0.96	0.85	1.00	0.94	1.41	0.92	0.65	0.99	0.86	0.71	1.20	0.92	0.96	1.13	1.15	1.08	0.64	0.54	0.72	0.63
94.8	0.95	0.83	1.02	0.93	1.39	0.92	0.70	1.00	0.84	0.69	1.17	0.90	0.97	1.12	1.21	1.10	0.68	0.53	0.71	0.64
94.9	0.96	0.87	1.00	0.94	1.36	0.90	0.73	1.00	0.87	0.72	1.17	0.92	0.94	1.10	1.22	1.09	0.65	0.55	0.74	0.64
95.0	0.91	0.88	0.98	0.92	1.38	0.91	0.61	0.97	0.87	0.73	1.16	0.92	0.98	1.12	1.26	1.12	0.69	0.55	0.78	0.67
95.1	0.94	0.87	0.99	0.93	1.38	0.88	0.65	0.97	0.90	0.76	1.18	0.95	0.97	1.14	1.26	1.12	0.63	0.55	0.73	0.64
95.2	0.95	0.87	0.99	0.94	1.35	0.90	0.63	0.96	0.88	0.74	1.16	0.93	0.98	1.11	1.30	1.13	0.76	0.54	0.73	0.67
95.3	0.92	0.86	0.98	0.92	1.35	0.89	0.62	0.95	0.89	0.74	1.17	0.93	0.97	1.08	1.31	1.12	0.68	0.53	0.69	0.64
95.4	0.87	0.86	0.96	0.90	1.42	0.91	0.62	0.98	0.86	0.77	1.14	0.92	0.97	1.10	1.33	1.13	0.68	0.53	0.73	0.65
95.5	0.86	0.86	0.99	0.91	1.45	0.91	0.53	0.97	0.86	0.75	1.15	0.92	0.98	1.11	1.32	1.14	0.70	0.54	0.70	0.65
95.6	0.85	0.87	0.95	0.89	1.40	0.87	0.63	0.97	0.88	0.70	1.17	0.92	0.98	1.06	1.34	1.12	0.70	0.53	0.72	0.65
95.7	0.84	0.92	0.96	0.90	1.41	0.90	0.60	0.97	0.87	0.70	1.18	0.92	0.97	1.01	1.38	1.12	0.62	0.53	0.72	0.62
95.8	0.82	0.87	0.95	0.88	1.38	0.92	0.53	0.94	0.87	0.71	1.15	0.91	0.98	1.06	1.33	1.12	0.60	0.52	0.73	0.61
95.9	0.86	0.86	0.97	0.90	1.26	0.90	0.52	0.89	0.86	0.64	1.15	0.88	0.97	1.09	1.32	1.13	0.57	0.53	0.72	0.61
96.0	0.85	0.90	0.99	0.91	1.35	0.89	0.49	0.91	0.86	0.71	1.17	0.91	0.99	1.07	1.26	1.11	0.55	0.55	0.73	0.61
96.1	0.86	0.86	0.99	0.91	1.33	0.90	0.50	0.91	0.90	0.66	1.14	0.90	0.97	1.04	1.23	1.08	0.62	0.53	0.75	0.63
96.2	0.84	0.90	0.98	0.90	1.39	0.91	0.52	0.94	0.89	0.69	1.15	0.91	0.97	1.08	1.17	1.07	0.61	0.56	0.77	0.65
96.3	0.87	0.85	0.97	0.90	1.32	0.92	0.58	0.94	0.91	0.77	1.13	0.93	0.98	1.07	1.11	1.05	0.62	0.57	0.72	0.64
96.4	0.86	0.89	0.98	0.91	1.30	0.93	0.58	0.94	0.87	0.77	1.15	0.93	0.97	1.07	1.07	1.04	0.65	0.56	0.75	0.65
96.5	0.90	0.84	1.00	0.91	1.25	0.93	0.60	0.93	0.89	0.77	1.10	0.92	0.97	1.06	1.13	1.06	0.68	0.54	0.74	0.65
96.6	0.85	0.86	0.96	0.89	1.22	0.91	0.56	0.90	0.91	0.74	1.05	0.90	0.97	1.05	1.18	1.07	0.66	0.52	0.73	0.63
96.7	0.85	0.85	0.92	0.87	1.19	0.90	0.58	0.89	0.93	0.74	1.05	0.91	0.95	1.02	1.19	1.06	0.71	0.50	0.75	0.65
96.8	0.88	0.88	0.99	0.91	1.21	0.93	0.59	0.91	0.92	0.74	1.01	0.89	0.99	1.07	1.08	1.05	0.74	0.55	0.75	0.68
96.9	0.90	0.87	0.94	0.90	1.18	0.92	0.57	0.89	0.92	0.76	1.04	0.91	0.99	1.05	1.06	1.03	0.74	0.55	0.74	0.68
97.0	0.86	0.87	1.00	0.91	1.22	0.93	0.59	0.92	0.92	0.73	1.06	0.90	0.98	1.03	1.05	1.02	0.73	0.52	0.80	0.68
97.1	0.86	0.86	0.97	0.89	1.29	0.93	0.58	0.93	0.93	0.74	1.08	0.92	0.99	1.06	1.06	1.03	0.67	0.52	0.77	0.65
97.2	0.83	0.87	0.96	0.89	1.28	0.93	0.57	0.93	0.92	0.71	1.08	0.90	0.99	1.08	1.02	1.03	0.75	0.58	0.72	0.68
97.3	0.89	0.84	0.94	0.89	1.25	0.95	0.55	0.92	0.92	0.70	1.02	0.88	0.99	1.06	1.02	1.02	0.81	0.56	0.72	0.70
97.4	0.85	0.86	1.00	0.90	1.19	0.88	0.60	0.89	0.93	0.74	1.05	0.91	0.99	1.02	0.99	1.00	0.76	0.58	0.74	0.69
97.5	0.84	0.86	0.99	0.90	1.23	0.94	0.57	0.91	0.92	0.72	1.04	0.90	0.98	1.02	0.98	0.99	0.72	0.57	0.75	0.68
97.6	0.93	0.85	0.98	0.92	1.29	0.93	0.56	0.92	0.91	0.71	1.08	0.90	1.00	1.02	1.01	1.01	0.71	0.54	0.76	0.67
97.7	0.91	0.86	0.99	0.92	1.29	0.94	0.56	0.93	0.90	0.75	1.10	0.92	1.00	1.10	0.98	1.02	0.75	0.52	0.70	0.66
97.8	0.96	0.87	1.01	0.95	1.29	0.93	0.48	0.90	0.91	0.77	1.10	0.93	0.99	1.06	0.97	1.01	0.72	0.54	0.75	0.67
97.9	1.07	0.89	1.02	0.99	1.38	0.94	0.54	0.95	0.90	0.67	1.05	0.88	1.00	1.05	0.98	1.01	0.68	0.50	0.72	0.63
98.0	1.02	0.89	1.01	0.97	1.43	0.94	0.55	0.97	0.90	0.63	1.04	0.86	1.00	1.07	0.96	1.01	0.76	0.55	0.71	0.67
98.1	0.87	0.88	1.02	0.92	1.44	0.93	0.60	0.99	0.92	0.73	1.08	0.91	1.00	1.04	0.97	1.00	0.75	0.50	0.75	0.67
98.2	1.02	0.88	1.02	0.97	1.38	0.92	0.61	0.97	0.89	0.75	0.95	0.86	0.99	0.96	0.99	0.98	0.72	0.54	0.75	0.67
98.3	1.02	0.88	1.01	0.97	1.44	0.93	0.60	0.99	0.87	0.77	0.92	0.85	1.03	0.99	0.96	0.99	0.72	0.53	0.74	0.66
98.4	0.96	0.88	1.04	0.96	1.44	0.94	0.57	0.98	0.93	0.66	0.92	0.84	1.04	1.00	1.00	1.01	0.78	0.55	0.71	0.68
98.5	0.98	0.88	1.00	0.95	1.42	0.91	0.58	0.97	0.93	0.67	0.92	0.84	1.02	1.01	0.97	1.00	0.71	0.53	0.73	0.66
98.6	0.90	0.90	1.00	0.94	1.39	0.90	0.57	0.95	0.90	0.75	0.94	0.86	1.04	0.97	0.99	1.00	0.75	0.58	0.73	0.68
98.7	0.92	0.94	1.01	0.96	1.42	0.90	0.51	0.94	0.94	0.70	0.91	0.85	1.04	1.03	0.99	1.02	0.74	0.57	0.70	0.67
98.8	0.88	0.96	1.01	0.95	1.43	0.93	0.51	0.96	0.91	0.75	0.90	0.85	1.02	0.93	1.08	1.01	0.70	0.55	0.69	0.65
98.9	0.86	0.96	1.01	0.94	1.44	0.95	0.52	0.97	0.94	0.70	0.90	0.85	1.02	1.00	1.06	1.03	0.69	0.57	0.75	0.67
99.0	0.89	0.99	1.00	0.96	1.48	0.92	0.53	0.98	0.92	0.73	0.90	0.85	1.03	1.01	1.07	1.04	0.69	0.55	0.73	0.66
99.1	0.87	0.96	1.00	0.95	1.46	0.94	0.51	0.97	0.93	0.76	0.91	0.87	1.04	1.00	1.04	1.03	0.82	0.54	0.74	0.70
99.2	0.89	0.97	1.01	0.95	1.46	0.91	0.53	0.97	0.91	0.72	0.93	0.85	1.01	0.99	1.05	1.02	0.82	0.57	0.71	0.70
99.3	0.91	1.00	1.00	0.97	1.49	0.95	0.49	0.98	0.86	0.72	0.97	0.85	1.00	0.96	1.05	1.00	0.71	0.58	0.75	0.68
99.4	0.91	0.99	1.00	0.97	1.46	0.90	0.48	0.95	0.93	0.72	0.99	0.88	1.00	0.93	1.05	0.99	0.73	0.56	0.71	0.67
99.5	0.93	0.94	1.01	0.96	1.39	0.94	0.49	0.94	0.92	0.77	0.98	0.89	1.02	0.92	1.04	0.99	0.68	0.53	0.69	0.63
99.6	1.01	0.93	1.00	0.98	1.34	0.90	0.48	0.91	0.90	0.78	1.00	0.89	1.00	0.94	1.05	1.00	0.78	0.56	0.69	0.68
99.7	0.97	0.94	1.00	0.97	1.35	0.92	0.49	0.92	0.91	0.82	0.97	0.90	1.00	0.99	1.01	1.00	0.78	0.57	0.68	0.68
99.8	1.01	0.97	1.00	0.99	1.28	0.92	0.49	0.89	0.92	0.81	0.95	0.89	0.99	0.84	1.01	0.94	0.76	0.55	0.77	0.70
99.9	0.96	0.92	1.01	0.96	1.21	0.90	0.48	0.87	0.93	0.78	0.96	0.89	1.03	0.82	1.04	0.96	0.66	0.53	0.68	0.62
100.0	0.94	0.92	0.99	0.95	1.29	0.92	0.49	0.90	0.90	0.73	0.95	0.86	1.02	0.84	1.01	0.96	0.71	0.53	0.78	0.67
100.1	0.88	0.89	1.01	0.93	1.32	0.92	0.55	0.93	0.90	0.75	0.91	0.86	1.02	0.89	0.97	0.96	0.68	0.59	0.77	0.68
100.2	0.89	0.92	0.99	0.94	1.34	0.92	0.50	0.92	0.90	0.75	0.88	0.85	1.03	0.91	0.96	0.97	0.75	0.56	0.82	0.71
100.3	0.92	0.95	0.98	0.95	1.33	0.92	0.48	0.91	0.91	0.74	0.94	0.86	1.02	0.95	0.97	0.98	0.68	0.62	0.80	0.70
100.4	0.90	0.94	0.98	0.94	1.32	0.93	0.51	0.92	0.92	0.71	0.92	0.85	1.01	0.99	0.95	0.98	0.65	0.62	0.82	0.70
100.5	0.91	0.93	0.99	0.94	1.32	0.94	0.52	0.93	0.93	0.72	0.87	0.84	1.03	1.01	0.91	0.98	0.73	0.62	0.79	0.71
100.6	0.88	0.92	0.99	0.93	1.36	0.93	0.56	0.95	0.92	0.70	0.87	0.83	1.00	1.04	0.92	0.99	0.74	0.65	0.80	0.73
100.7	0.90	0.94	1.00	0.95	1.27	0.91	0.57	0.92	0.91	0.67	0.88	0.82	1.03	1.08	0.90	1.00	0.71	0.64	0.76	0.70
100.8	0.90	0.93	1.01	0.95	1.27	0.92	0.47	0.89	0.89	0.70	0.92	0.84	1.02	1.08	0.93	1.01	0.63	0.65	0.80	0.69
100.9	0.89	0.94	1.01	0.95	1.24	0.96	0.47	0.89	0.91	0.70	0.92	0.84	1.02	1.06	0.94	1.01	0.61	0.64	0.78	0.68
101.0	0.93	0.92	1.01	0.95	1.28	0.96	0.51	0.92	0.90	0.74	0.92	0.85	1.03	1.07	0.94	1.01	0.65	0.61	0.81	0.69
101.1	1.01	0.92	0.99	0.97	1.24	0.93	0.52	0.90	0.92	0.74	0.93	0.87	1.06	1.10	0.95	1.04	0.62	0.58	0.80	0.67
101.2	0.95	0.91	0.98	0.95	1.26	0.94	0.54	0.91	0.91	0.72	0.89	0.84	1.07	1.09	1.05	1.07	0.73	0.59	0.80	0.71
101.3	0.98	0.93	1.00	0.97	1.26	0.94	0.54	0.91	0.90	0.70	0.91	0.84	1.08	1.07	1.04	1.06	0.58	0.60	0.77	0.65
101.4	0.94	0.92	1.00	0.95	1.26	0.93	0.52	0.90	0.94	0.73	0.93	0.87	1.03	1.06	1.03	1.04	0.62	0.58	0.74	0.65
101.5	0.94	0.89	1.02	0.95	1.42	0.95	0.49	0.95	0.93	0.69	0.91	0.84	1.02	1.08	1.04	1.05	0.59	0.59	0.78	0.66
101.6	0.95	0.92	1.00	0.96	1.48	0.93	0.48	0.97	0.90	0.70	0.89	0.83	1.02	1.03	1.10	1.05	0.64	0.59	0.77	0.67
101.7	0.90	0.92	1.01	0.94	1.40	0.91	0.48	0.93	0.93	0.67	0.93	0.85	1.02	1.01	1.04	1.02	0.62	0.61	0.75	0.66
101.8	0.92	0.92	0.98	0.94	1.40	0.95	0.47	0.94	0.93	0.73	0.92	0.86	1.03	0.99	1.00	1.01	0.66	0.62	0.80	0.69
101.9	0.87	0.91	1.00	0.93	1.45	0.93	0.50	0.96	0.93	0.68	0.87	0.82	1.01	1.04	1.05	1.03	0.61	0.59	0.70	0.63
102.0	0.88	0.93	0.98	0.93	1.43	0.93	0.45	0.94	0.95	0.72	0.89	0.85	1.02	1.00	1.01	1.01	0.64	0.56	0.64	0.62
102.1	0.86	0.91	1.02	0.93	1.35	0.93	0.47	0.92	0.91	0.75	0.94	0.87	1.03	0.98	1.06	1.02	0.61	0.57	0.66	0.61
102.2	0.91	0.92	1.00	0.94	1.36	0.93	0.49	0.93	0.91	0.72	0.93	0.85	1.03	0.98	1.10	1.03	0.66	0.55	0.67	0.62
102.3	0.85	0.94	1.00	0.93	1.45	0.93	0.52	0.97	0.91	0.68	0.93	0.84	1.07	1.01	1.07	1.05	0.70	0.57	0.69	0.65
102.4	0.85	0.92	1.00	0.93	1.46	0.93	0.48	0.96	0.90	0.75	0.91	0.85	1.05	1.03	1.12	1.07	0.77	0.59	0.69	0.68
102.5	0.86	0.92	0.98	0.92	1.45	0.93	0.53	0.97	0.85	0.69	0.91	0.82	1.02	1.07	1.16	1.08	0.73	0.56	0.69	0.66
102.6	0.89	0.96	0.89	0.91	1.44	0.92	0.52	0.96	0.81	0.71	0.91	0.81	1.00	1.03	1.12	1.05	0.70	0.53	0.70	0.64
102.7	0.91	0.91	0.91	0.91	1.46	0.89	0.53	0.96	0.92	0.75	0.92	0.86	0.99	1.04	1.06	1.03	0.69	0.55	0.75	0.66
102.8	0.92	0.95	0.89	0.92	1.41	0.90	0.54	0.95	0.96	0.75	0.92	0.87	1.00	1.00	1.07	1.03	0.71	0.58	0.71	0.67
102.9	0.91	0.92	0.92	0.91	1.38	0.93	0.54	0.95	0.97	0.76	0.94	0.89	1.02	1.05	1.07	1.05	0.65	0.60	0.76	0.67
103.0	0.92	0.93	0.94	0.93	1.26	0.92	0.55	0.91	0.96	0.74	0.96	0.89	1.03	1.04	1.10	1.06	0.70	0.53	0.75	0.66
103.1	0.96	0.92	0.92	0.93	1.29	0.95	0.54	0.93	0.94	0.73	0.92	0.86	1.01	1.03	1.04	1.03	0.74	0.53	0.73	0.67
103.2	0.98	0.91	0.90	0.93	1.26	0.94	0.54	0.91	0.90	0.72	0.93	0.85	0.98	1.05	1.07	1.03	0.71	0.57	0.72	0.67
103.3	0.96	0.94	0.88	0.93	1.31	0.94	0.55	0.93	0.99	0.70	0.88	0.86	0.98	1.05	1.01	1.01	0.71	0.53	0.67	0.64
103.4	0.96	0.92	0.90	0.93	1.20	0.93	0.52	0.88	0.99	0.71	0.87	0.86	0.98	1.07	1.02	1.02	0.75	0.54	0.67	0.65
103.5	1.00	0.92	0.89	0.94	1.16	0.93	0.56	0.88	1.01	0.68	0.91	0.87	0.99	1.06	1.06	1.04	0.74	0.58	0.66	0.66
103.6	1.02	0.89	0.94	0.95	1.14	0.93	0.55	0.87	0.98	0.71	0.90	0.86	0.99	1.06	1.06	1.04	0.64	0.54	0.63	0.61
103.7	1.05	0.90	0.90	0.95	1.11	0.93	0.62	0.89	0.99	0.73	0.91	0.88	0.98	1.06	1.05	1.03	0.71	0.54	0.73	0.66
103.8	0.99	0.90	0.95	0.95	1.15	0.91	0.67	0.91	1.03	0.72	0.91	0.89	0.98	1.04	1.05	1.02	0.78	0.52	0.75	0.69
103.9	1.02	0.93	1.00	0.98	1.10	0.92	0.68	0.90	0.88	0.71	0.89	0.83	0.98	1.03	1.04	1.02	0.74	0.53	0.68	0.65
104.0	1.04	0.92	1.01	0.99	1.09	0.93	0.63	0.88	0.88	0.72	0.90	0.83	1.00	1.12	1.15	1.09	0.78	0.53	0.63	0.65
104.1	1.04	0.90	1.00	0.98	1.10	0.93	0.61	0.88	0.84	0.75	0.94	0.85	1.00	1.16	1.21	1.12	0.74	0.55	0.70	0.66
104.2	1.02	0.93	1.01	0.99	1.08	0.94	0.67	0.90	0.87	0.70	0.96	0.85	1.01	1.15	1.11	1.09	0.75	0.59	0.73	0.69
104.3	1.07	0.92	0.99	1.00	1.08	0.93	0.62	0.88	0.81	0.79	0.94	0.85	1.04	1.12	1.09	1.08	0.65	0.58	0.68	0.64
104.4	1.05	0.93	0.93	0.97	1.11	0.91	0.64	0.88	0.87	0.65	0.97	0.83	1.03	1.12	1.21	1.12	0.68	0.54	0.72	0.65
104.5	1.04	0.92	1.02	0.99	1.10	0.89	0.61	0.87	0.81	0.73	0.97	0.84	1.03	1.12	1.15	1.10	0.75	0.57	0.74	0.69
104.6	0.99	0.95	1.00	0.98	1.10	0.93	0.59	0.87	0.85	0.72	0.97	0.85	1.03	1.10	1.09	1.07	0.73	0.57	0.69	0.66
104.7	0.95	0.87	1.02	0.95	1.21	0.91	0.57	0.90	0.85	0.67	0.95	0.82	1.03	1.08	1.00	1.04	0.78	0.58	0.70	0.69
104.8	0.90	0.80	1.02	0.91	1.20	0.89	0.60	0.90	0.89	0.70	0.96	0.85	1.05	1.02	1.00	1.02	0.78	0.59	0.78	0.72
104.9	0.92	0.89	1.01	0.94	1.19	0.92	0.60	0.90	0.90	0.74	0.97	0.87	1.05	1.05	0.96	1.02	0.79	0.65	0.72	0.72
105.0	0.92	0.88	0.98	0.93	1.27	0.91	0.58	0.92	0.88	0.73	0.96	0.86	1.03	1.00	1.04	1.02	0.76	0.63	0.72	0.70
105.1	0.93	0.88	0.96	0.93	1.16	0.92	0.55	0.88	0.86	0.69	0.92	0.82	1.03	1.00	1.03	1.02	0.79	0.63	0.71	0.71
105.2	0.93	0.89	0.91	0.91	1.31	0.91	0.56	0.93	0.90	0.70	0.93	0.85	1.04	1.03	0.98	1.02	0.81	0.60	0.70	0.70
105.3	0.97	0.88	0.88	0.91	1.21	0.95	0.62	0.93	0.86	0.66	0.93	0.82	1.02	1.08	0.94	1.01	0.78	0.58	0.71	0.69
105.4	0.95	0.91	0.89	0.92	1.13	0.89	0.60	0.87	0.90	0.75	0.91	0.85	1.01	1.03	1.00	1.01	0.77	0.59	0.71	0.69
105.5	0.96	0.91	0.90	0.92	1.20	0.89	0.60	0.90	0.90	0.72	0.91	0.84	0.98	1.01	1.03	1.00	0.77	0.63	0.73	0.71
105.6	0.95	0.90	0.90	0.92	1.21	0.92	0.65	0.92	0.93	0.73	0.91	0.86	1.00	0.98	1.02	1.00	0.79	0.58	0.75	0.71
105.7	0.97	0.90	0.88	0.92	1.15	0.89	0.63	0.89	0.92	0.71	0.87	0.83	1.00	0.96	0.98	0.98	0.79	0.58	0.72	0.70
105.8	0.99	0.91	0.88	0.93	1.19	0.90	0.62	0.90	0.92	0.69	0.85	0.82	1.03	1.06	1.01	1.03	0.78	0.56	0.70	0.68
105.9	0.99	0.89	0.88	0.92	1.24	0.91	0.59	0.91	0.94	0.71	0.85	0.83	0.99	1.04	1.01	1.01	0.63	0.61	0.74	0.66
106.0	0.99	0.90	0.86	0.92	1.12	0.92	0.57	0.87	0.96	0.71	0.87	0.85	0.94	1.03	1.04	1.00	0.75	0.62	0.69	0.68
106.1	0.95	0.86	0.90	0.90	1.16	0.90	0.49	0.85	0.93	0.74	0.86	0.84	0.92	1.00	1.03	0.98	0.74	0.61	0.69	0.68
106.2	0.93	0.88	0.87	0.90	1.33	0.92	0.51	0.92	0.87	0.76	0.87	0.83	0.95	1.05	1.01	1.00	0.76	0.62	0.70	0.69
106.3	0.92	0.88	0.86	0.88	1.26	0.92	0.47	0.88	0.87	0.74	0.92	0.84	0.91	1.04	1.04	1.00	0.74	0.61	0.72	0.69
106.4	0.92	0.86	0.89	0.89	1.33	0.89	0.44	0.89	0.93	0.73	0.92	0.86	0.90	1.06	1.15	1.04	0.68	0.58	0.77	0.68
106.5	0.91	0.90	0.91	0.91	1.34	0.91	0.50	0.92	0.92	0.75	0.86	0.84	1.00	1.04	1.14	1.06	0.75	0.62	0.69	0.69
106.6	0.92	0.90	0.89	0.90	1.40	0.92	0.50	0.94	0.94	0.72	0.90	0.86	1.02	1.04	1.14	1.07	0.75	0.60	0.68	0.67
106.7	0.95	0.92	0.90	0.92	1.36	0.93	0.50	0.93	0.95	0.70	0.93	0.86	1.02	1.03	1.17	1.08	0.75	0.61	0.69	0.68
106.8	0.91	0.93	0.89	0.91	1.44	0.93	0.50	0.96	0.94	0.72	0.98	0.88	0.98	1.04	1.18	1.07	0.71	0.59	0.65	0.65
106.9	0.89	0.92	0.91	0.91	1.42	0.93	0.49	0.95	0.92	0.72	0.90	0.85	0.98	1.03	1.30	1.10	0.77	0.60	0.66	0.68
107.0	0.91	0.94	0.85	0.90	1.41	0.90	0.48	0.93	0.96	0.73	0.93	0.88	0.99	1.07	1.24	1.10	0.90	0.56	0.69	0.72
107.1	0.92	0.89	0.85	0.89	1.43	0.92	0.50	0.95	0.97	0.74	0.92	0.88	0.94	1.02	1.18	1.05	0.93	0.56	0.66	0.72
107.2	0.90	0.92	0.84	0.89	1.40	0.90	0.48	0.93	0.97	0.72	0.88	0.86	0.95	1.02	1.22	1.06	0.94	0.53	0.69	0.72
107.3	0.92	0.92	0.89	0.91	1.37	0.90	0.47	0.92	0.93	0.71	0.87	0.84	0.95	1.06	1.25	1.09	0.97	0.60	0.74	0.77
107.4	0.89	0.94	0.88	0.90	1.38	0.90	0.46	0.91	0.91	0.72	0.87	0.83	0.94	1.02	1.18	1.05	0.93	0.61	0.76	0.77
107.5	0.91	0.94	0.86	0.90	1.36	0.95	0.44	0.92	0.94	0.74	0.86	0.85	0.96	1.04	1.23	1.08	0.91	0.61	0.74	0.75
107.6	0.90	0.93	0.87	0.90	1.40	0.95	0.46	0.94	0.96	0.74	0.88	0.86	0.98	1.05	1.25	1.09	0.94	0.60	0.76	0.77
107.7	0.89	0.94	0.89	0.91	1.41	0.90	0.49	0.93	1.01	0.72	0.91	0.88	0.97	1.02	1.26	1.08	1.01	0.62	0.75	0.79
107.8	0.89	0.95	0.94	0.93	1.47	0.90	0.45	0.94	0.99	0.71	0.88	0.86	0.94	1.05	1.34	1.11	1.02	0.59	0.79	0.80
107.9	0.88	0.91	0.93	0.91	1.47	0.91	0.47	0.95	0.99	0.74	0.95	0.89	0.94	1.07	1.33	1.11	1.11	0.64	0.76	0.84
108.0	0.92	0.89	0.92	0.91	1.40	0.90	0.45	0.91	0.98	0.76	0.93	0.89	1.00	1.06	1.33	1.13	1.03	0.63	0.75	0.80
108.1	0.91	0.92	0.94	0.92	1.49	0.99	0.44	0.97	1.00	0.76	0.94	0.90	0.95	1.11	1.35	1.14	1.09	0.63	0.73	0.81
108.2	0.86	0.93	0.94	0.91	1.50	0.94	0.47	0.97	1.00	0.74	0.95	0.89	0.91	1.08	1.33	1.10	1.00	0.61	0.73	0.78
108.3	0.87	0.91	0.93	0.91	1.47	0.95	0.48	0.97	0.98	0.72	0.99	0.90	0.91	1.04	1.23	1.06	0.98	0.61	0.73	0.77
108.4	0.93	0.91	0.93	0.92	1.45	0.92	0.50	0.96	1.01	0.72	0.95	0.89	0.94	1.02	1.17	1.04	0.96	0.60	0.72	0.76
108.5	0.90	0.91	0.92	0.91	1.38	0.94	0.49	0.94	0.99	0.72	0.92	0.87	0.98	1.01	1.17	1.05	1.02	0.66	0.73	0.80
108.6	0.89	0.93	0.92	0.91	1.36	0.93	0.58	0.96	0.96	0.75	0.92	0.87	0.99	1.00	1.21	1.07	1.03	0.66	0.75	0.81
108.7	0.88	0.91	0.89	0.89	1.35	0.96	0.56	0.96	0.96	0.74	0.96	0.89	1.03	1.03	1.20	1.09	1.11	0.65	0.80	0.85
108.8	0.87	0.92	0.92	0.90	1.27	0.94	0.50	0.90	0.93	0.74	1.01	0.89	1.04	1.04	1.15	1.08	0.90	0.65	0.77	0.77
108.9	0.87	0.94	0.92	0.91	1.21	0.93	0.50	0.88	0.93	0.73	1.01	0.89	1.02	1.03	1.17	1.07	0.91	0.61	0.73	0.75
109.0	0.84	0.92	0.92	0.89	1.17	0.96	0.49	0.87	0.98	0.75	1.01	0.91	1.00	1.03	1.10	1.04	0.92	0.65	0.75	0.77
109.1	0.88	0.93	0.90	0.90	1.16	0.94	0.53	0.88	0.98	0.72	1.05	0.92	0.99	1.06	1.15	1.07	0.95	0.64	0.81	0.80
109.2	0.93	0.93	0.88	0.91	1.20	0.94	0.48	0.87	0.97	0.76	1.06	0.93	1.01	1.05	1.14	1.07	0.85	0.68	0.79	0.77
109.3	0.93	0.95	0.92	0.93	1.26	0.94	0.47	0.89	0.94	0.76	1.07	0.92	1.02	1.07	1.07	1.05	0.87	0.71	0.75	0.78
109.4	0.97	0.94	0.93	0.95	1.32	0.95	0.49	0.92	1.01	0.72	1.09	0.94	0.98	1.06	1.18	1.07	0.95	0.72	0.67	0.78
109.5	0.90	0.91	0.93	0.91	1.33	0.97	0.46	0.92	0.97	0.72	1.13	0.94	1.00	1.02	1.19	1.07	0.92	0.74	0.68	0.78
109.6	0.87	0.91	0.96	0.91	1.38	0.94	0.39	0.91	0.97	0.78	1.09	0.95	0.99	1.05	1.21	1.08	0.95	0.70	0.68	0.78
109.7	0.84	0.94	0.93	0.90	1.40	0.95	0.44	0.93	0.98	0.76	1.07	0.93	1.00	1.07	1.18	1.08	0.86	0.71	0.71	0.76
109.8	0.87	0.94	0.91	0.90	1.27	0.92	0.41	0.87	0.97	0.72	1.00	0.90	1.00	1.08	1.24	1.11	0.96	0.71	0.77	0.81
109.9	0.90	0.93	0.88	0.90	1.09	0.93	0.41	0.81	0.93	0.72	1.03	0.90	0.99	1.06	1.34	1.13	0.83	0.74	0.64	0.74
110.0	0.93	0.95	0.92	0.94	1.22	0.95	0.41	0.86	0.94	0.75	1.02	0.90	0.99	1.04	1.29	1.11	0.87	0.83	0.64	0.78
110.1	0.94	0.96	0.93	0.94	1.20	0.94	0.45	0.87	0.92	0.73	1.00	0.88	1.02	1.03	1.29	1.11	0.76	0.97	0.68	0.80
110.2	0.91	0.94	0.94	0.93	1.20	0.96	0.48	0.88	0.95	0.73	1.04	0.91	0.98	1.01	1.27	1.09	0.79	1.01	0.71	0.84
110.3	0.95	0.92	0.90	0.92	1.20	0.95	0.36	0.84	0.95	0.72	1.09	0.92	0.99	1.03	1.28	1.10	0.84	1.02	0.73	0.86
110.4	0.92	0.93	0.93	0.93	1.28	0.92	0.47	0.89	0.97	0.74	1.04	0.92	0.99	1.06	1.27	1.10	0.99	0.97	0.67	0.88
110.5	0.86	0.92	0.91	0.90	1.33	0.96	0.44	0.91	1.01	0.73	1.09	0.94	1.01	1.06	1.31	1.13	0.83	1.04	0.65	0.84
110.6	0.90	0.94	0.94	0.93	1.43	0.94	0.44	0.94	1.01	0.73	1.09	0.95	1.02	1.01	1.26	1.10	0.81	1.00	0.65	0.82
110.7	0.91	0.95	0.94	0.93	1.40	0.94	0.51	0.95	1.01	0.74	1.11	0.95	1.01	1.04	1.25	1.10	0.94	1.01	0.67	0.87
110.8	0.90	0.96	1.00	0.95	1.41	0.92	0.48	0.93	1.00	0.74	1.15	0.97	1.03	1.04	1.29	1.12	0.87	0.98	0.64	0.83
110.9	0.99	0.95	0.97	0.97	1.35	0.91	0.55	0.94	1.00	0.71	1.15	0.95	1.00	1.06	1.21	1.09	0.86	0.92	0.70	0.83
111.0	0.99	0.89	0.97	0.95	1.37	0.89	0.55	0.94	0.99	0.69	1.14	0.94	1.02	1.06	1.21	1.10	0.78	0.79	0.51	0.69
111.1	0.94	0.92	0.96	0.94	1.35	0.91	0.51	0.92	0.98	0.75	1.16	0.96	1.01	1.05	1.14	1.07	0.86	0.75	0.56	0.72
111.2	0.96	0.86	0.95	0.93	1.27	0.88	0.49	0.88	0.99	0.73	1.17	0.96	1.01	1.03	1.15	1.06	0.88	0.73	0.52	0.71
111.3	1.00	0.91	0.97	0.96	1.38	0.89	0.48	0.92	0.97	0.72	1.16	0.95	1.01	1.03	1.25	1.10	0.88	0.66	0.60	0.71
111.4	1.06	0.95	0.96	0.99	1.48	0.90	0.50	0.96	0.98	0.73	1.22	0.98	1.02	1.07	1.30	1.13	0.77	0.65	0.66	0.69
111.5	1.03	0.93	0.93	0.97	1.51	0.88	0.48	0.96	1.00	0.73	1.22	0.99	1.00	1.11	1.29	1.14	0.82	0.65	0.61	0.69
111.6	1.06	0.92	0.91	0.96	1.44	0.89	0.46	0.93	0.99	0.71	1.22	0.97	1.01	1.10	1.21	1.11	0.83	0.66	0.60	0.70
111.7	1.05	0.90	0.93	0.96	1.33	0.96	0.44	0.91	0.99	0.73	1.19	0.97	1.03	1.08	1.17	1.09	0.86	0.60	0.66	0.71
111.8	1.06	0.89	0.95	0.97	1.41	0.92	0.46	0.93	0.97	0.71	1.21	0.96	1.05	1.07	1.09	1.07	0.82	0.71	0.68	0.74
111.9	1.09	0.88	0.95	0.97	1.38	0.88	0.46	0.91	0.99	0.73	1.20	0.97	1.03	1.08	1.07	1.06	0.86	0.63	0.64	0.71
112.0	1.09	0.89	0.97	0.98	1.39	0.89	0.45	0.91	0.97	0.74	1.17	0.96	1.04	1.09	1.15	1.09	1.00	0.59	0.92	0.84
112.1	1.09	0.91	0.90	0.97	1.41	0.90	0.48	0.93	0.99	0.73	1.21	0.98	1.07	1.06	1.06	1.06	0.95	0.63	0.88	0.82
112.2	1.08	0.90	0.90	0.96	1.48	0.90	0.51	0.96	0.99	0.73	1.23	0.98	1.04	1.08	1.11	1.08	0.96	0.63	0.86	0.82
112.3	1.11	0.93	0.85	0.96	1.49	0.91	0.48	0.96	0.96	0.72	1.25	0.97	1.04	1.05	1.10	1.06	1.05	0.68	0.79	0.84
112.4	1.13	0.89	0.94	0.99	1.54	0.90	0.47	0.97	0.97	0.73	1.24	0.98	1.04	1.05	1.05	1.05	0.99	0.67	0.73	0.79
112.5	1.06	0.92	0.94	0.97	1.47	0.91	0.48	0.95	0.96	0.72	1.22	0.97	1.02	1.04	1.08	1.05	1.03	0.67	0.75	0.81
112.6	1.12	0.91	0.92	0.98	1.47	0.87	0.50	0.95	0.99	0.73	1.22	0.98	1.00	1.03	1.10	1.04	1.09	0.67	0.67	0.81
112.7	1.09	0.90	0.86	0.95	1.41	0.90	0.43	0.91	0.98	0.73	1.21	0.97	1.01	1.04	1.06	1.04	1.08	0.70	0.63	0.80
112.8	1.10	0.93	0.93	0.98	1.45	0.90	0.45	0.93	0.97	0.71	1.19	0.96	1.00	1.02	1.08	1.03	1.01	0.72	0.77	0.83
112.9	1.11	0.91	0.96	0.99	1.48	0.91	0.46	0.95	0.97	0.75	1.14	0.95	1.04	1.06	1.08	1.06	1.02	0.79	0.63	0.82
113.0	1.10	0.92	0.96	0.99	1.41	0.93	0.43	0.92	0.98	0.74	1.16	0.96	1.02	1.07	1.13	1.07	1.06	0.82	0.61	0.83
113.1	1.12	0.92	0.93	0.99	1.31	0.91	0.44	0.89	1.00	0.73	1.21	0.98	1.01	1.05	1.06	1.04	1.04	0.75	0.58	0.79
113.2	1.11	0.93	0.93	0.99	1.27	0.89	0.44	0.86	0.95	0.69	1.20	0.95	0.99	1.00	1.04	1.01	1.00	0.76	0.63	0.80
113.3	1.13	0.92	0.87	0.97	1.26	0.91	0.48	0.88	0.97	0.72	1.19	0.96	1.00	1.04	0.95	0.99	1.06	0.77	0.71	0.85
113.4	1.12	0.92	0.89	0.98	1.21	0.89	0.47	0.86	0.97	0.74	1.17	0.96	1.00	1.06	0.97	1.01	1.09	0.74	0.70	0.84
113.5	1.10	0.92	0.92	0.98	1.26	0.88	0.47	0.87	0.97	0.70	1.13	0.93	0.99	1.09	1.01	1.03	1.06	0.72	0.70	0.83
113.6	1.03	0.93	0.91	0.96	1.26	0.94	0.43	0.88	0.97	0.77	1.14	0.96	1.00	1.06	1.06	1.04	1.07	0.73	0.69	0.83
113.7	1.04	0.94	0.90	0.96	1.28	0.92	0.42	0.87	0.98	0.75	1.10	0.94	1.00	1.05	1.03	1.03	1.07	0.78	0.70	0.85
113.8	1.04	0.88	0.93	0.95	1.31	0.90	0.47	0.89	0.97	0.74	1.10	0.94	0.98	1.11	1.01	1.03	1.09	0.81	0.70	0.87
113.9	1.05	0.87	0.92	0.95	1.32	0.91	0.49	0.91	0.98	0.76	1.13	0.96	0.98	1.12	1.08	1.06	1.17	0.81	0.67	0.88
114.0	1.05	0.90	0.93	0.96	1.34	0.94	0.49	0.93	1.01	0.72	1.13	0.95	0.99	1.09	1.03	1.04	1.03	0.79	0.76	0.86
114.1	1.00	0.91	0.93	0.95	1.32	0.93	0.49	0.92	0.98	0.74	1.16	0.96	1.01	1.06	0.99	1.02	1.08	0.71	0.86	0.88
114.2	1.02	0.92	0.93	0.96	1.38	0.93	0.45	0.92	0.99	0.73	1.12	0.94	0.96	1.08	1.01	1.02	1.05	0.64	0.80	0.83
114.3	1.01	0.90	0.93	0.95	1.36	0.93	0.43	0.90	0.98	0.71	1.11	0.94	0.98	1.08	0.97	1.01	0.96	0.67	0.81	0.81
114.4	1.04	0.93	0.93	0.97	1.43	0.90	0.41	0.91	0.97	0.76	1.13	0.95	1.00	1.08	0.97	1.02	0.93	0.69	0.82	0.81
114.5	0.98	0.92	0.95	0.95	1.27	0.89	0.40	0.85	0.97	0.72	1.14	0.95	0.99	1.07	0.98	1.01	0.95	0.63	0.72	0.77
114.6	0.98	0.91	0.89	0.93	1.37	0.91	0.45	0.91	0.95	0.73	1.18	0.95	0.98	1.08	1.00	1.02	0.99	0.67	0.73	0.79
114.7	0.99	0.93	0.92	0.95	1.31	0.95	0.44	0.90	0.96	0.73	1.15	0.95	0.99	1.07	1.02	1.03	1.00	0.71	0.80	0.84
114.8	0.99	0.92	0.91	0.94	1.33	0.91	0.45	0.90	0.96	0.73	1.16	0.95	1.01	1.07	1.04	1.04	0.99	0.66	0.75	0.80
114.9	1.00	0.92	0.94	0.95	1.34	0.90	0.44	0.89	0.98	0.74	1.16	0.96	0.99	1.08	1.05	1.04	1.02	0.69	0.67	0.79
115.0	0.96	0.93	0.95	0.95	1.37	0.89	0.45	0.90	0.96	0.77	1.14	0.96	0.98	1.07	1.05	1.04	0.93	0.61	0.61	0.72
115.1	0.97	0.91	0.94	0.94	1.40	0.84	0.47	0.91	0.98	0.75	1.14	0.96	0.97	1.06	1.07	1.03	0.88	0.63	0.61	0.71
115.2	0.96	0.91	0.89	0.92	1.36	0.89	0.49	0.91	1.00	0.74	1.14	0.96	0.97	1.09	1.10	1.05	0.90	0.65	0.58	0.71
115.3	1.01	0.88	0.92	0.94	1.42	0.90	0.45	0.92	0.97	0.71	1.16	0.95	0.99	1.05	1.06	1.03	0.87	0.69	0.57	0.71
115.4	1.00	0.95	0.93	0.96	1.39	0.89	0.45	0.91	0.97	0.73	1.20	0.97	1.00	1.06	1.07	1.04	0.90	0.67	0.63	0.73
115.5	0.96	0.93	0.93	0.94	1.44	0.84	0.43	0.91	0.98	0.73	1.24	0.98	0.97	1.05	1.07	1.03	0.97	0.67	0.58	0.74
115.6	0.96	0.90	0.93	0.93	1.46	0.83	0.46	0.92	0.99	0.74	1.23	0.99	0.97	1.07	1.06	1.03	0.94	0.63	0.53	0.70
115.7	0.96	0.89	0.93	0.93	1.43	0.88	0.47	0.93	0.97	0.72	1.22	0.97	0.96	1.07	1.03	1.02	0.95	0.65	0.50	0.70
115.8	0.94	0.88	0.95	0.92	1.43	0.82	0.47	0.91	0.96	0.75	1.21	0.97	0.96	1.06	1.01	1.01	0.95	0.64	0.55	0.71
115.9	0.98	0.89	0.98	0.95	1.40	0.80	0.43	0.88	0.96	0.73	1.21	0.97	0.99	1.07	1.02	1.03	0.96	0.64	0.57	0.72
116.0	0.93	0.91	0.94	0.93	1.46	0.84	0.45	0.92	0.97	0.74	1.19	0.97	0.98	1.06	0.98	1.01	1.00	0.68	0.57	0.75
116.1	0.95	0.92	0.95	0.94	1.51	0.80	0.44	0.92	0.98	0.74	1.17	0.96	0.98	1.07	0.99	1.01	0.93	0.68	0.54	0.72
116.2	0.91	0.92	0.93	0.92	1.53	0.89	0.45	0.96	0.97	0.74	1.12	0.94	0.96	1.05	1.00	1.00	0.96	0.68	0.55	0.73
116.3	0.91	0.90	0.96	0.92	1.56	0.85	0.45	0.95	0.96	0.70	1.17	0.94	1.00	1.05	1.00	1.01	0.87	0.73	0.51	0.70
116.4	0.87	0.92	0.97	0.92	1.48	0.77	0.45	0.90	0.98	0.75	1.15	0.96	0.98	1.06	0.99	1.01	0.88	0.73	0.54	0.72
116.5	0.87	0.93	0.97	0.92	1.50	0.79	0.43	0.91	0.97	0.73	1.13	0.94	0.97	1.07	0.98	1.01	0.82	0.69	0.56	0.69
116.6	0.85	0.94	0.97	0.92	1.58	0.88	0.44	0.97	0.99	0.72	1.11	0.94	0.99	1.05	1.02	1.02	0.85	0.75	0.58	0.73
116.7	0.84	0.90	0.96	0.90	1.58	0.87	0.45	0.97	0.97	0.72	1.11	0.93	0.98	1.03	1.01	1.01	0.87	0.72	0.54	0.71
116.8	0.83	0.90	0.97	0.90	1.59	0.86	0.45	0.97	0.99	0.72	1.11	0.94	0.99	1.05	1.04	1.03	0.94	0.68	0.60	0.74
116.9	0.87	0.85	0.92	0.88	1.58	0.82	0.45	0.95	0.95	0.73	1.12	0.93	0.98	1.05	1.04	1.02	0.85	0.67	0.60	0.71
117.0	0.88	0.92	0.98	0.93	1.49	0.85	0.44	0.93	0.96	0.71	1.12	0.93	1.01	1.04	1.02	1.02	0.89	0.67	0.65	0.73
117.1	0.90	0.93	0.98	0.93	1.47	0.88	0.45	0.93	0.97	0.74	1.10	0.94	0.98	1.07	0.94	1.00	0.87	0.73	0.61	0.74
117.2	0.87	0.93	0.95	0.91	1.41	0.89	0.44	0.92	0.96	0.73	1.10	0.93	1.01	1.05	0.94	1.00	0.91	0.76	0.51	0.73
117.3	0.83	0.92	0.97	0.91	1.39	0.82	0.44	0.88	0.97	0.74	1.09	0.93	0.98	1.05	1.00	1.01	0.87	0.67	0.50	0.68
117.4	0.85	0.94	0.96	0.92	1.28	0.77	0.42	0.82	0.97	0.73	1.13	0.95	1.00	1.05	0.88	0.97	0.80	0.74	0.58	0.71
117.5	0.86	0.90	0.93	0.90	1.23	0.89	0.43	0.85	0.94	0.72	1.12	0.92	1.00	1.03	0.87	0.97	0.76	0.71	0.59	0.68
117.6	0.84	0.94	0.92	0.90	1.28	0.90	0.45	0.88	0.98	0.72	1.15	0.95	0.98	1.08	0.93	0.99	0.88	0.71	0.58	0.72
117.7	0.83	0.93	0.91	0.89	1.23	0.86	0.46	0.85	0.96	0.72	1.12	0.93	0.99	1.08	0.92	1.00	0.87	0.69	0.57	0.71
117.8	0.85	0.95	0.96	0.92	1.22	0.88	0.46	0.85	0.96	0.73	1.12	0.94	0.98	1.09	0.92	0.99	0.83	0.63	0.59	0.68
117.9	0.84	0.95	1.00	0.93	1.26	0.85	0.46	0.86	0.97	0.72	1.12	0.94	1.00	1.06	0.91	0.99	0.88	0.68	0.54	0.70
118.0	0.82	0.92	0.94	0.90	1.26	0.87	0.47	0.86	0.98	0.75	1.08	0.94	0.99	1.06	1.00	1.02	0.85	0.73	0.49	0.69
118.1	0.83	0.89	0.93	0.88	1.25	0.84	0.46	0.85	0.96	0.73	1.10	0.93	1.01	1.09	0.96	1.02	0.80	0.69	0.52	0.67
118.2	0.81	0.91	0.91	0.88	1.24	0.87	0.47	0.86	0.98	0.73	1.07	0.92	0.98	1.06	0.92	0.99	0.84	0.73	0.55	0.70
118.3	0.79	0.94	0.95	0.89	1.23	0.89	0.45	0.86	0.96	0.75	1.09	0.94	0.99	1.06	0.87	0.97	0.81	0.64	0.54	0.66
118.4	0.80	0.95	0.96	0.90	1.22	0.87	0.45	0.85	0.97	0.73	1.10	0.93	0.99	1.04	0.89	0.97	0.75	0.67	0.50	0.64
118.5	0.78	0.93	0.93	0.88	1.23	0.87	0.43	0.84	0.99	0.75	1.07	0.94	1.00	1.06	0.92	0.99	0.76	0.77	0.53	0.69
118.6	0.81	0.91	0.90	0.88	1.25	0.90	0.43	0.86	0.97	0.74	1.09	0.93	0.99	1.06	0.90	0.98	0.78	0.71	0.51	0.67
118.7	0.81	0.93	0.94	0.89	1.27	0.90	0.45	0.87	0.97	0.72	1.09	0.92	0.97	1.07	0.86	0.97	0.83	0.70	0.50	0.68
118.8	0.80	0.91	0.96	0.89	1.20	0.91	0.46	0.86	0.97	0.74	1.09	0.94	0.95	1.06	0.92	0.98	0.75	0.69	0.47	0.64
118.9	0.82	0.89	0.97	0.90	1.25	0.92	0.44	0.87	0.98	0.73	1.10	0.94	0.97	1.02	0.89	0.96	0.76	0.70	0.51	0.65
119.0	0.77	0.87	1.01	0.88	1.23	0.87	0.43	0.84	0.99	0.74	1.08	0.94	0.98	1.05	0.92	0.98	0.73	0.62	0.56	0.64
119.1	0.77	0.87	1.04	0.89	1.27	0.87	0.44	0.86	0.98	0.73	1.08	0.93	0.97	1.07	0.92	0.99	0.74	0.63	0.53	0.63
119.2	0.77	0.92	1.02	0.90	1.25	0.90	0.43	0.86	0.99	0.72	1.08	0.93	0.98	1.07	0.93	0.99	0.69	0.65	0.51	0.61
119.3	0.85	0.93	0.98	0.92	1.26	0.92	0.45	0.88	0.97	0.73	1.08	0.93	0.97	1.05	0.93	0.98	0.69	0.66	0.55	0.63
119.4	0.83	0.96	1.02	0.94	1.24	0.89	0.42	0.85	0.98	0.73	1.08	0.93	0.97	1.05	0.98	1.00	0.71	0.62	0.50	0.61
119.5	0.82	0.94	1.02	0.93	1.24	0.89	0.43	0.85	0.96	0.73	1.11	0.94	0.98	1.05	0.92	0.98	0.66	0.59	0.49	0.58
119.6	0.85	0.98	1.00	0.94	1.18	0.87	0.45	0.83	0.98	0.74	1.11	0.94	0.97	1.06	0.96	1.00	0.71	0.60	0.47	0.59
119.7	0.83	0.97	0.99	0.93	1.16	0.87	0.44	0.82	0.99	0.74	1.10	0.94	0.96	1.07	0.84	0.96	0.69	0.64	0.53	0.62
119.8	0.82	0.95	1.00	0.93	1.21	0.88	0.44	0.84	1.00	0.72	1.09	0.94	0.96	1.07	0.84	0.96	0.65	0.56	0.53	0.58
119.9	0.83	0.90	1.03	0.92	1.22	0.87	0.41	0.83	0.98	0.76	1.10	0.95	0.99	1.08	0.89	0.98	0.69	0.53	0.56	0.59
120.0	0.82	0.94	1.03	0.93	1.25	0.87	0.44	0.85	1.00	0.76	1.09	0.95	0.99	1.08	0.91	0.99	0.73	0.55	0.54	0.61
120.1	0.81	0.92	1.02	0.91	1.25	0.87	0.43	0.85	0.97	0.72	1.12	0.94	0.98	1.11	0.87	0.99	0.74	0.52	0.56	0.61
120.2	0.83	0.94	0.99	0.92	1.22	0.89	0.44	0.85	0.98	0.74	1.10	0.94	1.00	1.09	0.93	1.01	0.71	0.52	0.51	0.58
120.3	0.84	0.89	0.91	0.88	1.25	0.90	0.45	0.87	0.99	0.75	1.10	0.95	0.97	1.10	0.97	1.02	0.73	0.55	0.58	0.62
120.4	0.86	0.91	0.93	0.90	1.23	0.85	0.42	0.83	0.96	0.74	1.11	0.94	0.98	1.11	0.91	1.00	0.77	0.53	0.59	0.63
120.5	0.86	0.93	0.95	0.91	1.27	0.85	0.44	0.85	0.93	0.75	1.13	0.94	0.99	1.11	0.86	0.99	0.77	0.53	0.60	0.64
120.6	0.88	0.95	0.95	0.93	1.20	0.81	0.43	0.82	0.97	0.73	1.16	0.95	1.00	1.09	0.94	1.01	0.75	0.54	0.56	0.61
120.7	0.87	0.92	0.96	0.92	1.19	0.77	0.46	0.81	0.98	0.74	1.11	0.94	1.01	1.05	0.94	1.00	0.73	0.56	0.60	0.63
120.8	0.84	0.92	0.99	0.92	1.17	0.90	0.44	0.84	1.01	0.75	1.10	0.95	1.00	1.03	0.96	1.00	0.70	0.53	0.60	0.61
120.9	0.87	0.95	1.01	0.94	1.17	0.97	0.44	0.86	0.99	0.72	1.10	0.94	0.99	1.04	0.94	0.99	0.70	0.54	0.61	0.62
121.0	0.87	0.93	1.00	0.94	1.21	0.88	0.47	0.85	0.97	0.72	1.09	0.93	0.98	1.07	0.95	1.00	0.79	0.56	0.56	0.64
121.1	0.84	0.95	0.94	0.91	1.16	0.86	0.49	0.84	0.97	0.72	1.07	0.92	0.98	1.03	0.95	0.98	0.74	0.55	0.58	0.63
121.2	0.86	0.92	0.94	0.91	1.19	0.84	0.43	0.82	0.98	0.75	1.07	0.94	1.01	1.05	0.95	1.01	0.80	0.57	0.56	0.64
121.3	0.86	0.90	0.94	0.90	1.16	0.87	0.44	0.83	0.98	0.74	1.07	0.93	1.00	1.04	0.94	0.99	0.79	0.54	0.59	0.64
121.4	0.87	0.87	0.96	0.90	1.16	0.87	0.45	0.83	0.98	0.73	1.08	0.93	0.99	1.05	1.02	1.02	0.79	0.58	0.54	0.64
121.5	0.86	0.92	0.98	0.92	1.19	0.80	0.44	0.81	0.96	0.71	1.12	0.93	1.02	1.03	1.01	1.02	0.75	0.64	0.63	0.67
121.6	0.87	0.88	1.02	0.92	1.19	0.80	0.45	0.82	0.97	0.72	1.10	0.93	1.04	1.06	1.00	1.03	0.72	0.61	0.60	0.64
121.7	0.86	0.87	1.00	0.91	1.22	0.75	0.45	0.81	0.98	0.77	1.08	0.94	1.03	1.06	0.96	1.01	0.73	0.59	0.54	0.62
121.8	0.86	0.91	1.00	0.93	1.15	0.78	0.39	0.77	0.99	0.72	1.08	0.93	1.02	1.07	1.01	1.03	0.73	0.59	0.56	0.63
121.9	0.84	0.91	0.99	0.91	1.16	0.79	0.39	0.78	0.98	0.72	1.07	0.92	1.03	1.07	0.98	1.03	0.77	0.57	0.60	0.65
122.0	0.87	0.88	0.99	0.91	1.15	0.73	0.40	0.76	0.98	0.75	1.08	0.94	1.01	1.02	0.97	1.00	0.74	0.57	0.61	0.64
122.1	0.90	0.91	1.00	0.94	1.15	0.77	0.39	0.77	0.99	0.75	1.07	0.94	1.00	1.05	0.92	0.99	0.78	0.56	0.62	0.66
122.2	0.90	0.89	1.01	0.93	1.14	0.83	0.41	0.79	1.00	0.74	1.07	0.93	1.00	1.08	0.93	1.00	0.79	0.64	0.64	0.69
122.3	0.87	0.90	1.02	0.93	1.13	0.88	0.41	0.81	0.99	0.72	1.08	0.93	0.99	1.03	0.94	0.99	0.89	0.58	0.59	0.69
122.4	0.92	0.88	1.01	0.94	1.13	0.95	0.41	0.83	0.97	0.73	1.08	0.92	1.00	1.01	0.93	0.98	0.89	0.57	0.64	0.70
122.5	0.94	0.91	1.00	0.95	1.21	0.87	0.40	0.83	0.97	0.73	1.07	0.92	1.03	0.99	0.92	0.98	0.91	0.62	0.62	0.72
122.6	0.95	0.92	1.01	0.96	1.23	0.91	0.40	0.85	0.98	0.73	1.10	0.93	1.01	1.02	0.97	1.00	0.90	0.63	0.65	0.73
122.7	0.95	0.93	1.00	0.96	1.27	0.92	0.38	0.86	0.99	0.72	1.13	0.95	1.01	1.04	0.88	0.98	0.84	0.56	0.59	0.66
122.8	0.99	0.97	1.01	0.99	1.28	0.89	0.43	0.87	0.99	0.74	1.14	0.96	1.01	1.03	0.90	0.98	0.91	0.54	0.60	0.68
122.9	0.97	0.98	1.00	0.98	1.32	0.90	0.45	0.89	0.98	0.71	1.14	0.94	1.01	1.00	0.96	0.99	0.91	0.55	0.61	0.69
123.0	0.93	0.99	1.02	0.98	1.26	0.89	0.43	0.86	0.97	0.70	1.15	0.94	1.00	1.00	0.92	0.97	0.94	0.53	0.58	0.68
123.1	0.95	1.02	1.00	0.99	1.17	0.89	0.44	0.83	0.98	0.73	1.12	0.95	0.99	1.05	0.93	0.99	0.91	0.59	0.57	0.69
123.2	0.95	0.99	1.00	0.98	1.17	0.89	0.40	0.82	0.99	0.72	1.12	0.94	0.99	1.03	0.94	0.99	0.89	0.58	0.50	0.66
123.3	0.93	1.01	1.01	0.98	1.23	0.89	0.40	0.84	0.98	0.71	1.15	0.95	1.00	1.06	0.99	1.01	0.86	0.54	0.49	0.63
123.4	0.90	1.02	1.02	0.98	1.23	0.88	0.41	0.84	0.97	0.76	1.17	0.96	1.00	1.08	1.05	1.04	0.76	0.58	0.51	0.62
123.5	0.85	1.02	1.01	0.96	1.29	0.89	0.41	0.87	0.98	0.76	1.15	0.96	1.03	1.09	1.10	1.07	0.82	0.61	0.56	0.66
123.6	0.87	1.05	1.03	0.98	1.20	0.87	0.40	0.82	0.98	0.73	1.10	0.94	1.01	1.10	1.16	1.09	0.81	0.56	0.53	0.64
123.7	0.87	1.06	1.01	0.98	1.18	0.85	0.40	0.81	0.96	0.75	1.10	0.94	0.98	1.12	1.15	1.09	0.76	0.58	0.59	0.64
123.8	0.84	1.09	1.05	0.99	1.19	0.88	0.42	0.83	1.00	0.70	1.12	0.94	1.00	1.10	1.09	1.06	0.76	0.66	0.59	0.67
123.9	0.90	1.09	1.01	1.00	1.22	0.86	0.38	0.82	1.00	0.76	1.13	0.96	1.00	1.12	1.16	1.09	0.77	0.60	0.52	0.63
124.0	0.85	1.07	1.02	0.98	1.15	0.84	0.42	0.80	0.97	0.63	1.15	0.92	0.99	1.10	1.09	1.06	0.77	0.57	0.57	0.64
124.1	0.92	1.12	1.04	1.03	1.20	0.82	0.39	0.80	0.98	0.68	1.17	0.94	0.99	1.10	1.04	1.04	0.74	0.55	0.75	0.68
124.2	0.94	1.05	1.02	1.00	1.21	0.86	0.44	0.84	1.00	0.66	1.20	0.95	0.99	1.09	0.94	1.00	0.76	0.54	0.64	0.65
124.3	0.95	1.08	1.03	1.02	1.21	0.84	0.42	0.83	0.98	0.57	1.19	0.92	0.97	1.06	0.93	0.99	0.76	0.55	0.61	0.64
124.4	0.94	1.02	1.03	1.00	1.19	0.86	0.43	0.83	0.96	0.73	1.22	0.97	0.99	1.01	1.01	1.00	0.73	0.59	0.68	0.67
124.5	0.91	1.08	1.02	1.01	1.28	0.85	0.43	0.85	0.98	0.70	1.20	0.96	0.98	1.02	0.98	1.00	0.77	0.56	0.59	0.64
124.6	0.93	1.06	1.02	1.01	1.30	0.79	0.41	0.83	0.98	0.59	1.21	0.93	0.97	1.04	1.00	1.01	0.77	0.53	0.61	0.64
124.7	0.97	1.04	1.01	1.01	1.24	0.82	0.42	0.82	0.98	0.49	1.22	0.90	0.98	1.06	1.01	1.02	0.86	0.55	0.55	0.65
124.8	0.92	1.08	1.04	1.01	1.28	0.81	0.43	0.84	0.97	0.47	1.21	0.89	0.98	1.06	0.98	1.01	0.94	0.56	0.56	0.68
124.9	0.94	1.05	1.01	1.00	1.28	0.86	0.42	0.86	0.98	0.47	1.23	0.89	0.99	1.02	1.03	1.01	0.94	0.56	0.58	0.69
125.0	0.99	1.04	1.01	1.01	1.26	0.83	0.43	0.84	0.97	0.49	1.18	0.88	0.97	1.00	0.97	0.98	0.93	0.54	0.53	0.67
125.1	0.95	1.06	1.03	1.01	1.20	0.81	0.42	0.81	0.96	0.47	1.15	0.86	0.99	1.05	1.02	1.02	0.92	0.58	0.48	0.66
125.2	0.89	1.09	1.03	1.00	1.22	0.82	0.47	0.84	0.96	0.46	1.19	0.87	0.98	1.02	1.04	1.02	0.90	0.53	0.55	0.66
125.3	0.99	1.10	1.03	1.04	1.33	0.82	0.49	0.88	0.97	0.48	1.17	0.88	0.98	1.03	1.05	1.02	0.92	0.55	0.55	0.67
125.4	0.97	1.08	1.02	1.02	1.27	0.80	0.47	0.85	0.97	0.50	1.12	0.86	0.98	1.06	1.04	1.03	0.92	0.56	0.59	0.69
125.5	0.96	1.03	1.01	1.00	1.32	0.84	0.44	0.87	0.96	0.45	1.09	0.84	1.00	1.03	1.03	1.02	0.96	0.58	0.49	0.68
125.6	0.99	1.06	1.01	1.02	1.38	0.83	0.47	0.89	0.97	0.48	1.10	0.85	0.96	0.99	1.03	0.99	0.93	0.60	0.48	0.67
125.7	0.97	1.07	1.03	1.02	1.38	0.87	0.56	0.94	0.99	0.44	1.08	0.84	0.98	1.01	1.08	1.02	0.96	0.57	0.42	0.65
125.8	0.95	1.08	1.05	1.03	1.35	0.85	0.47	0.89	0.97	0.45	1.08	0.83	0.97	1.00	1.06	1.01	0.99	0.58	0.45	0.68
125.9	0.94	1.05	1.02	1.01	1.40	0.87	0.45	0.91	0.98	0.46	1.10	0.85	0.97	1.01	1.10	1.03	0.97	0.56	0.40	0.64
126.0	1.00	1.04	1.02	1.02	1.29	0.89	0.43	0.87	0.95	0.47	1.11	0.84	1.00	1.04	1.11	1.05	0.96	0.58	0.46	0.67
126.1	0.96	1.06	1.04	1.02	1.23	0.86	0.41	0.83	0.99	0.54	1.11	0.88	0.99	1.02	1.10	1.03	0.93	0.55	0.53	0.67
126.2	0.95	1.07	1.01	1.01	1.18	0.87	0.43	0.83	0.99	0.63	1.15	0.92	0.99	1.09	1.06	1.04	0.90	0.52	0.49	0.63
126.3	1.03	1.06	1.01	1.03	1.19	0.93	0.50	0.87	0.99	0.68	1.10	0.92	1.00	1.09	1.09	1.06	0.99	0.53	0.52	0.68
126.4	1.03	1.07	1.03	1.04	1.22	0.92	0.48	0.87	0.99	0.71	1.18	0.96	0.97	1.02	1.00	1.00	0.97	0.52	0.48	0.66
126.5	1.04	1.06	1.01	1.04	1.22	0.92	0.51	0.88	0.99	0.71	1.17	0.96	0.98	1.02	0.99	1.00	0.96	0.51	0.47	0.65
126.6	1.02	1.05	1.01	1.03	1.17	0.88	0.53	0.86	0.98	0.74	1.18	0.97	1.00	1.02	1.00	1.01	0.93	0.57	0.47	0.65
126.7	1.03	1.05	1.00	1.02	1.18	0.86	0.52	0.86	0.99	0.72	1.18	0.96	0.99	1.00	1.01	1.00	0.90	0.54	0.46	0.63
126.8	1.05	1.05	1.01	1.04	1.23	0.86	0.66	0.92	0.97	0.72	1.17	0.95	0.99	1.00	0.99	0.99	0.91	0.51	0.49	0.64
126.9	1.06	1.09	1.01	1.05	1.24	0.80	0.64	0.89	0.97	0.78	1.16	0.97	0.97	0.99	1.05	1.00	0.91	0.54	0.58	0.68
127.0	1.08	1.07	1.00	1.05	1.25	0.78	0.64	0.89	1.00	0.77	1.18	0.98	0.98	1.03	1.16	1.06	0.91	0.53	0.62	0.69
127.1	1.07	1.06	1.02	1.05	1.21	0.77	0.60	0.86	0.99	0.72	1.22	0.98	0.98	1.03	1.15	1.06	0.90	0.52	0.56	0.66
127.2	1.08	1.05	1.01	1.04	1.12	0.80	0.62	0.84	0.97	0.74	1.21	0.97	0.99	1.01	1.09	1.03	0.94	0.53	0.53	0.67
127.3	1.11	1.05	1.01	1.06	1.21	0.76	0.58	0.85	0.99	0.70	1.22	0.97	0.98	1.08	1.07	1.04	0.94	0.57	0.56	0.69
127.4	1.10	1.06	1.00	1.06	1.16	0.77	0.54	0.83	0.96	0.52	1.24	0.91	0.98	1.07	1.00	1.02	0.96	0.59	0.53	0.69
127.5	1.05	1.07	1.00	1.04	1.25	0.82	0.55	0.87	0.99	0.49	1.20	0.89	1.00	1.06	0.96	1.01	0.99	0.58	0.54	0.70
127.6	1.00	1.05	1.00	1.02	1.24	0.89	0.47	0.87	1.00	0.48	1.24	0.91	0.99	1.08	0.99	1.02	0.98	0.58	0.54	0.70
127.7	1.05	1.03	1.02	1.03	1.27	0.87	0.48	0.87	1.01	0.53	1.24	0.92	0.97	1.10	1.05	1.04	1.00	0.58	0.55	0.71
127.8	1.10	1.01	1.00	1.03	1.25	0.84	0.55	0.88	0.99	0.53	1.23	0.91	0.98	1.10	0.95	1.01	0.98	0.53	0.53	0.68
127.9	1.07	1.01	1.02	1.03	1.14	0.85	0.46	0.82	0.99	0.52	1.22	0.91	0.99	1.05	0.97	1.00	0.97	0.61	0.60	0.73
128.0	1.07	1.05	0.99	1.04	1.13	0.78	0.50	0.80	0.97	0.54	1.23	0.91	0.98	1.06	1.00	1.01	1.02	0.58	0.58	0.72
128.1	1.01	1.07	1.02	1.03	1.11	0.84	0.48	0.81	1.00	0.54	1.21	0.92	1.00	1.04	1.04	1.02	0.94	0.59	0.55	0.69
128.2	0.99	1.06	1.01	1.02	1.13	0.80	0.52	0.82	1.01	0.53	1.24	0.93	0.98	1.08	1.11	1.06	1.00	0.59	0.48	0.69
128.3	0.96	1.07	1.00	1.01	1.13	0.80	0.49	0.81	1.02	0.59	1.21	0.94	1.17	1.06	1.12	1.12	0.96	0.61	0.52	0.69
128.4	0.96	1.05	0.99	1.00	1.10	0.79	0.54	0.81	1.03	0.65	1.21	0.97	1.19	1.05	1.15	1.13	0.97	0.59	0.54	0.70
128.5	0.97	1.06	1.02	1.02	1.11	0.80	0.48	0.80	0.98	0.63	1.18	0.93	1.23	1.03	1.17	1.15	1.00	0.61	0.59	0.73
128.6	0.90	1.06	1.02	0.99	1.17	0.83	0.46	0.82	0.99	0.58	1.16	0.91	1.19	1.01	1.15	1.12	1.07	0.62	0.56	0.75
128.7	0.95	1.08	1.01	1.01	1.17	0.81	0.48	0.82	0.99	0.64	1.14	0.92	1.20	1.02	1.09	1.10	0.96	0.62	0.56	0.71
128.8	0.97	1.07	1.01	1.02	1.12	0.83	0.51	0.82	0.99	0.71	1.16	0.96	1.22	1.02	1.14	1.13	1.05	0.62	0.48	0.72
128.9	1.00	1.08	1.02	1.03	1.14	0.86	0.55	0.85	0.95	0.66	1.14	0.92	1.21	1.02	1.11	1.11	1.03	0.64	0.54	0.73
129.0	0.94	1.07	1.01	1.01	1.13	0.83	0.49	0.82	0.96	0.67	1.12	0.92	1.21	1.00	1.04	1.08	1.02	0.59	0.63	0.75
129.1	1.02	1.05	1.03	1.03	1.11	0.80	0.48	0.79	0.97	0.65	1.13	0.92	1.23	1.01	1.01	1.08	1.06	0.61	0.58	0.75
129.2	1.02	1.03	1.02	1.02	1.13	0.73	0.52	0.79	0.94	0.64	1.12	0.90	1.20	1.01	1.01	1.07	1.06	0.62	0.56	0.75
129.3	0.97	1.08	1.00	1.02	1.10	0.78	0.50	0.79	1.00	0.56	1.14	0.90	1.23	1.02	1.04	1.10	1.07	0.62	0.50	0.73
129.4	0.97	1.08	1.02	1.02	1.12	0.79	0.57	0.82	0.95	0.59	1.13	0.89	1.23	1.01	1.07	1.10	1.09	0.62	0.60	0.77
129.5	0.93	1.06	1.00	1.00	1.18	0.67	0.57	0.81	0.95	0.66	1.14	0.92	1.25	1.00	0.99	1.08	1.10	0.61	0.59	0.76
129.6	0.93	1.08	1.01	1.01	1.14	0.71	0.60	0.82	1.00	0.67	1.12	0.93	1.23	0.98	1.03	1.08	1.05	0.62	0.60	0.76
129.7	0.88	1.07	1.02	0.99	1.15	0.71	0.59	0.82	0.96	0.68	1.14	0.93	1.26	0.98	0.95	1.06	1.04	0.63	0.60	0.76
129.8	0.87	1.08	1.01	0.99	1.11	0.70	0.58	0.80	0.97	0.56	1.13	0.89	1.22	1.03	0.92	1.06	1.05	0.60	0.56	0.74
129.9	0.87	1.07	1.01	0.99	1.10	0.70	0.57	0.79	0.90	0.59	1.12	0.87	1.25	1.03	0.95	1.08	1.02	0.61	0.68	0.77
130.0	0.89	1.08	1.03	1.00	1.11	0.75	0.57	0.81	0.91	0.62	1.07	0.87	1.25	1.02	0.96	1.08	1.01	0.59	0.65	0.75
130.1	0.88	1.06	1.02	0.99	1.14	0.76	0.57	0.82	0.87	0.60	1.09	0.85	1.20	1.03	0.95	1.06	1.14	0.59	0.65	0.79
130.2	0.91	1.06	1.03	1.00	1.15	0.77	0.53	0.82	0.86	0.60	1.06	0.84	1.26	1.02	0.99	1.09	1.06	0.55	0.59	0.73
130.3	0.92	1.03	1.02	0.99	1.10	0.79	0.59	0.83	0.86	0.56	1.08	0.84	1.21	1.03	0.98	1.07	1.06	0.58	0.47	0.70
130.4	0.95	1.11	1.00	1.02	1.10	0.78	0.54	0.81	0.96	0.59	1.08	0.88	1.25	1.04	0.98	1.09	1.02	0.57	0.57	0.72
130.5	0.92	1.14	1.02	1.02	1.08	0.80	0.46	0.78	0.98	0.68	1.10	0.92	1.14	0.98	1.01	1.05	1.05	0.58	0.57	0.73
130.6	0.88	1.10	1.01	0.99	1.04	0.79	0.45	0.76	0.92	0.57	1.09	0.86	1.11	1.01	0.97	1.03	1.07	0.57	0.54	0.73
130.7	0.91	1.11	1.02	1.01	1.08	0.83	0.45	0.78	0.92	0.56	1.09	0.86	1.17	1.02	0.92	1.04	1.04	0.59	0.51	0.71
130.8	0.94	1.13	1.02	1.03	1.02	0.79	0.47	0.76	0.91	0.54	1.12	0.86	1.20	1.03	1.02	1.08	1.00	0.53	0.53	0.69
130.9	0.99	1.14	1.01	1.05	1.05	0.85	0.47	0.79	0.81	0.51	1.10	0.80	1.20	1.01	0.99	1.07	1.00	0.55	0.51	0.69
131.0	1.00	1.14	1.01	1.05	1.04	0.84	0.46	0.78	0.86	0.55	1.12	0.84	1.20	0.98	1.03	1.07	1.00	0.58	0.53	0.70
131.1	0.97	1.12	1.03	1.04	1.06	0.84	0.48	0.79	0.84	0.54	1.10	0.83	1.23	1.01	0.98	1.07	1.01	0.56	0.57	0.71
131.2	0.97	1.10	1.03	1.03	1.00	0.85	0.50	0.78	0.88	0.62	1.12	0.87	1.20	1.03	1.07	1.10	0.99	0.56	0.51	0.68
131.3	0.95	1.13	1.00	1.03	1.05	0.86	0.51	0.81	0.89	0.70	1.09	0.89	1.19	0.98	1.15	1.11	1.02	0.55	0.45	0.67
131.4	0.97	1.08	1.02	1.02	1.04	0.84	0.55	0.81	0.88	0.65	1.11	0.88	1.21	0.94	1.18	1.11	0.96	0.58	0.52	0.69
131.5	0.98	1.11	1.01	1.03	1.01	0.82	0.56	0.80	0.81	0.69	1.09	0.86	1.19	0.90	1.14	1.08	0.98	0.56	0.51	0.68
131.6	1.03	1.10	1.03	1.05	1.01	0.84	0.56	0.81	0.82	0.76	1.07	0.89	1.23	0.94	1.15	1.11	0.99	0.57	0.45	0.67
131.7	0.99	1.12	1.02	1.05	1.06	0.88	0.61	0.85	0.81	0.76	1.07	0.88	1.21	0.99	1.25	1.15	0.98	0.56	0.52	0.69
131.8	1.03	1.09	1.03	1.05	1.12	0.88	0.54	0.85	0.81	0.75	1.06	0.87	1.23	1.04	1.28	1.18	0.98	0.56	0.50	0.68
131.9	1.00	1.08	1.01	1.03	1.07	0.90	0.54	0.84	0.76	0.68	1.07	0.84	1.25	0.98	1.28	1.17	1.03	0.57	0.49	0.69
132.0	1.02	1.09	1.00	1.04	1.06	0.94	0.54	0.85	0.80	0.64	1.08	0.84	1.20	0.97	1.23	1.13	1.00	0.57	0.49	0.69
132.1	0.98	1.09	1.02	1.03	1.02	0.90	0.58	0.83	0.80	0.72	1.07	0.86	1.17	0.91	1.18	1.09	0.94	0.62	0.51	0.69
132.2	0.96	1.07	1.05	1.03	1.03	0.94	0.65	0.87	0.82	0.66	1.09	0.86	1.15	0.93	1.22	1.10	0.99	0.63	0.54	0.72
132.3	1.01	1.07	1.03	1.04	1.14	0.90	0.67	0.90	0.80	0.70	1.06	0.85	1.14	0.95	1.23	1.11	1.02	0.62	0.56	0.73
132.4	1.00	1.10	0.98	1.02	1.00	0.95	0.58	0.85	0.85	0.63	1.13	0.87	1.15	0.89	1.32	1.12	1.00	0.58	0.50	0.69
132.5	1.02	1.10	1.00	1.04	1.05	0.92	0.59	0.85	0.80	0.66	1.15	0.87	1.14	0.98	1.29	1.14	0.99	0.58	0.49	0.69
132.6	0.97	1.11	1.00	1.03	1.07	0.94	0.56	0.86	0.78	0.63	1.10	0.84	1.16	0.98	1.14	1.09	0.96	0.57	0.59	0.71
132.7	0.95	1.09	1.02	1.02	1.07	0.95	0.59	0.87	0.75	0.55	1.15	0.82	1.14	1.01	1.16	1.10	0.97	0.62	0.56	0.71
132.8	0.89	1.10	1.02	1.00	1.01	0.94	0.59	0.84	0.75	0.54	1.11	0.80	1.17	1.08	1.26	1.17	0.96	0.61	0.51	0.69
132.9	0.89	1.09	1.00	1.00	1.10	0.91	0.60	0.87	0.76	0.50	1.10	0.79	1.23	1.15	1.11	1.16	0.93	0.59	0.53	0.68
133.0	0.91	1.09	1.00	1.00	1.05	0.92	0.61	0.86	0.76	0.47	1.09	0.77	1.24	1.10	1.18	1.17	1.00	0.62	0.51	0.71
133.1	0.88	1.08	0.97	0.98	1.04	0.97	0.62	0.88	0.73	0.50	1.08	0.77	1.25	1.12	1.24	1.21	0.97	0.58	0.58	0.71
133.2	0.91	1.09	1.00	1.00	1.01	0.97	0.61	0.86	0.73	0.51	1.08	0.77	1.28	1.07	1.18	1.17	1.05	0.58	0.53	0.72
133.3	0.92	1.09	0.97	0.99	1.10	0.96	0.63	0.90	0.76	0.55	1.10	0.80	1.29	1.12	1.20	1.20	1.06	0.58	0.53	0.73
133.4	0.90	1.09	1.00	1.00	1.17	0.95	0.65	0.93	0.73	0.56	1.07	0.79	1.26	1.10	1.19	1.18	0.98	0.57	0.60	0.72
133.5	0.92	1.08	1.02	1.01	1.13	0.96	0.66	0.92	0.78	0.55	1.08	0.81	1.29	1.08	1.17	1.18	1.04	0.57	0.56	0.72
133.6	0.89	1.08	1.00	0.99	1.20	0.88	0.66	0.92	0.79	0.51	1.08	0.80	1.25	1.06	1.08	1.13	0.98	0.56	0.56	0.70
133.7	0.94	1.04	0.91	0.96	1.18	0.89	0.67	0.91	0.78	0.62	1.09	0.83	1.24	1.05	1.08	1.13	1.06	0.58	0.53	0.72
133.8	0.97	1.07	0.95	1.00	1.29	0.84	0.70	0.94	0.79	0.62	1.08	0.83	1.23	1.05	1.12	1.13	1.05	0.57	0.50	0.71
133.9	0.95	1.08	1.00	1.01	1.25	0.86	0.73	0.95	0.79	0.68	1.09	0.85	1.21	1.08	1.13	1.14	1.07	0.58	0.47	0.71
134.0	0.93	1.08	0.91	0.97	1.17	0.89	0.75	0.94	0.80	0.76	1.06	0.87	1.21	1.04	1.15	1.13	1.03	0.56	0.52	0.70
134.1	0.94	1.08	0.90	0.97	1.17	0.86	0.65	0.89	0.79	0.81	0.99	0.86	1.21	1.01	1.14	1.12	1.04	0.57	0.55	0.72
134.2	0.95	1.09	0.95	1.00	1.11	0.85	0.62	0.86	0.79	0.75	1.06	0.87	1.23	1.06	1.06	1.12	1.00	0.57	0.62	0.73
134.3	0.95	1.07	0.97	1.00	1.13	0.90	0.55	0.86	0.78	0.80	1.07	0.88	1.24	1.04	1.08	1.12	0.91	0.62	0.50	0.67
134.4	0.97	1.07	0.99	1.01	1.14	0.91	0.51	0.85	0.86	0.79	1.07	0.91	1.24	1.04	0.99	1.09	0.90	0.55	0.44	0.63
134.5	0.95	1.10	0.98	1.01	1.09	0.95	0.57	0.87	0.80	0.78	1.05	0.87	1.22	1.03	0.98	1.08	0.92	0.61	0.45	0.66
134.6	0.93	1.07	0.98	0.99	1.07	0.92	0.58	0.86	0.78	0.77	1.02	0.86	1.22	1.00	0.97	1.06	0.86	0.61	0.47	0.65
134.7	0.91	1.06	0.98	0.98	1.03	0.94	0.63	0.86	0.79	0.74	0.99	0.84	1.24	1.05	1.04	1.11	0.88	0.59	0.49	0.66
134.8	0.89	1.09	1.00	0.99	1.06	0.95	0.64	0.89	0.74	0.75	1.01	0.83	1.27	1.08	0.97	1.11	0.91	0.61	0.47	0.66
134.9	0.87	1.07	1.01	0.98	1.12	0.93	0.71	0.92	0.77	0.66	1.06	0.83	1.27	1.11	0.99	1.12	0.82	0.58	0.46	0.62
135.0	0.86	1.07	1.01	0.98	1.12	0.94	0.69	0.91	0.75	0.71	0.97	0.81	1.29	1.13	1.04	1.15	0.83	0.55	0.47	0.61
135.1	0.88	1.07	1.02	0.99	1.07	0.96	0.72	0.91	0.69	0.74	0.91	0.78	1.29	1.10	1.11	1.16	0.82	0.57	0.44	0.61
135.2	0.86	1.07	1.00	0.98	1.06	0.93	0.76	0.92	0.71	0.64	0.93	0.76	1.30	1.12	1.10	1.17	0.86	0.57	0.45	0.62
135.3	0.87	1.07	1.03	0.99	1.11	0.96	0.68	0.92	0.62	0.66	0.93	0.73	1.28	1.12	1.14	1.18	0.84	0.55	0.48	0.62
135.4	0.90	1.06	0.99	0.99	1.08	0.91	0.68	0.89	0.65	0.53	0.91	0.70	1.27	1.16	1.15	1.19	0.82	0.53	0.48	0.61
135.5	0.87	1.06	1.03	0.99	1.14	0.94	0.72	0.93	0.68	0.61	0.91	0.74	1.28	1.21	1.11	1.20	0.79	0.58	0.48	0.62
135.6	0.86	1.07	1.00	0.98	1.12	0.96	0.66	0.91	0.71	0.70	0.88	0.76	1.27	1.11	1.12	1.16	0.83	0.59	0.48	0.63
135.7	0.88	1.07	1.00	0.99	1.05	0.95	0.65	0.88	0.74	0.59	0.94	0.76	1.28	1.13	1.14	1.18	0.84	0.56	0.45	0.62
135.8	0.85	1.05	1.01	0.97	0.99	0.94	0.60	0.85	0.66	0.47	0.91	0.68	1.26	1.10	1.22	1.19	0.90	0.56	0.49	0.65
135.9	0.86	1.08	1.02	0.99	1.03	0.90	0.60	0.85	0.67	0.72	0.90	0.76	1.25	1.13	1.18	1.19	0.91	0.59	0.48	0.66
136.0	0.85	1.08	1.01	0.98	1.17	0.89	0.63	0.90	0.68	0.77	0.93	0.80	1.28	1.12	1.16	1.19	0.91	0.57	0.47	0.65
136.1	0.83	1.09	1.01	0.98	1.21	0.94	0.60	0.92	0.72	0.82	0.94	0.83	1.31	1.12	1.14	1.19	0.89	0.56	0.49	0.65
136.2	0.86	1.05	1.03	0.98	1.18	0.94	0.57	0.90	0.77	0.81	0.94	0.84	1.29	1.13	1.11	1.18	0.86	0.58	0.46	0.63
136.3	0.88	1.08	1.03	1.00	1.18	0.96	0.59	0.91	0.71	0.80	0.97	0.83	1.31	1.13	1.11	1.18	0.84	0.57	0.51	0.64
136.4	0.89	1.06	1.01	0.99	1.18	0.92	0.65	0.92	0.61	0.84	0.93	0.80	1.30	1.15	1.09	1.18	0.82	0.57	0.47	0.62
136.5	0.90	1.11	1.01	1.01	1.17	0.92	0.58	0.89	0.64	0.81	0.97	0.80	1.27	1.15	1.05	1.16	0.78	0.58	0.51	0.62
136.6	0.91	1.11	1.02	1.02	1.15	0.91	0.63	0.90	0.67	0.82	0.99	0.83	1.30	1.17	1.05	1.17	0.80	0.59	0.51	0.63
136.7	0.94	1.09	1.02	1.02	1.11	0.92	0.63	0.88	0.69	0.85	1.04	0.86	1.27	1.19	1.06	1.17	0.77	0.60	0.50	0.62
136.8	0.92	1.10	1.06	1.03	1.06	0.93	0.64	0.88	0.69	0.82	0.97	0.83	1.26	1.12	1.13	1.17	0.78	0.55	0.51	0.61
136.9	0.92	1.06	1.00	1.00	1.11	0.85	0.70	0.89	0.62	0.84	0.92	0.79	1.28	1.18	1.00	1.15	0.81	0.62	0.51	0.65
137.0	0.94	1.06	1.02	1.00	1.10	0.87	0.65	0.87	0.68	0.83	1.02	0.84	1.25	1.17	1.06	1.16	0.77	0.59	0.49	0.62
137.1	0.97	1.11	1.02	1.03	1.06	0.88	0.61	0.85	0.72	0.80	0.96	0.83	1.22	1.14	1.20	1.19	0.76	0.61	0.50	0.62
137.2	0.97	1.08	1.00	1.02	1.13	0.89	0.63	0.88	0.72	0.79	0.99	0.83	1.25	1.19	1.28	1.24	0.80	0.53	0.52	0.62
137.3	0.92	1.06	1.01	1.00	1.06	0.88	0.67	0.87	0.69	0.75	0.99	0.81	1.24	1.17	1.24	1.22	0.87	0.49	0.56	0.64
137.4	0.93	1.05	1.02	1.00	0.97	0.88	0.55	0.80	0.78	0.73	1.03	0.85	1.27	1.14	1.21	1.21	0.91	0.59	0.60	0.70
137.5	0.96	1.06	1.01	1.01	1.02	0.90	0.59	0.84	0.73	0.76	1.00	0.83	1.24	1.17	1.18	1.20	0.91	0.59	0.56	0.69
137.6	0.94	1.09	1.01	1.01	0.97	0.87	0.49	0.78	0.76	0.74	0.96	0.82	1.27	1.20	1.19	1.22	0.87	0.61	0.57	0.68
137.7	0.95	1.11	1.02	1.03	1.00	0.88	0.53	0.80	0.74	0.69	0.99	0.81	1.28	1.16	1.11	1.18	0.85	0.57	0.55	0.66
137.8	0.89	1.10	1.01	1.00	0.99	0.87	0.44	0.76	0.75	0.78	0.99	0.84	1.30	1.15	1.15	1.20	0.89	0.57	0.53	0.66
137.9	0.88	1.06	1.02	0.99	1.00	0.86	0.50	0.79	0.76	0.78	1.02	0.85	1.29	1.20	1.19	1.23	0.89	0.60	0.59	0.70
138.0	0.90	1.07	1.00	0.99	0.98	0.86	0.49	0.78	0.77	0.78	1.04	0.86	1.26	1.21	1.21	1.23	0.89	0.58	0.63	0.70
138.1	0.91	1.11	0.95	0.99	0.97	0.85	0.52	0.78	0.77	0.79	1.03	0.86	1.25	1.19	1.22	1.22	0.83	0.59	0.59	0.67
138.2	0.92	1.08	0.96	0.99	0.96	0.89	0.58	0.81	0.80	0.80	0.96	0.85	1.25	1.17	1.22	1.21	0.86	0.60	0.60	0.69
138.3	0.96	1.10	1.01	1.02	0.96	0.89	0.53	0.79	0.62	0.79	0.96	0.79	1.24	1.21	1.22	1.22	0.86	0.60	0.69	0.72
138.4	0.93	1.09	0.99	1.00	1.00	0.84	0.60	0.81	0.58	0.85	0.97	0.80	1.27	1.20	1.25	1.24	0.83	0.59	0.65	0.69
138.5	0.98	1.10	1.00	1.02	0.98	0.83	0.59	0.80	0.58	0.85	0.98	0.80	1.25	1.17	1.25	1.22	0.80	0.57	0.66	0.68
138.6	1.00	1.10	1.00	1.03	1.01	0.85	0.55	0.81	0.67	0.84	0.95	0.82	1.27	1.15	1.22	1.21	0.81	0.51	0.60	0.64
138.7	1.00	1.09	0.99	1.03	1.02	0.78	0.52	0.77	0.66	0.84	0.97	0.82	1.27	1.21	1.20	1.23	0.82	0.56	0.63	0.67
138.8	1.00	1.10	0.99	1.03	1.04	0.78	0.49	0.77	0.68	0.84	1.00	0.84	1.27	1.16	1.24	1.22	0.80	0.53	0.67	0.67
138.9	1.00	1.12	0.99	1.04	0.99	0.81	0.47	0.76	0.65	0.81	0.99	0.82	1.27	1.15	1.24	1.22	0.80	0.54	0.66	0.67
139.0	0.99	1.08	1.03	1.03	1.04	0.81	0.46	0.77	0.66	0.83	0.98	0.82	1.30	1.17	1.19	1.22	0.81	0.57	0.59	0.66
139.1	0.96	1.09	0.98	1.01	1.05	0.83	0.47	0.78	0.67	0.84	0.99	0.83	1.29	1.14	1.26	1.23	0.81	0.63	0.62	0.68
139.2	0.98	1.09	0.94	1.00	1.06	0.84	0.51	0.80	0.67	0.84	1.02	0.84	1.28	1.18	1.19	1.22	0.84	0.66	0.59	0.69
139.3	0.99	1.10	0.98	1.02	0.98	0.85	0.51	0.78	0.66	0.84	1.03	0.84	1.27	1.15	1.23	1.22	0.85	0.60	0.67	0.71
139.4	0.94	1.08	1.00	1.00	1.10	0.86	0.45	0.80	0.67	0.85	1.04	0.85	1.28	1.17	1.20	1.22	0.79	0.60	0.62	0.67
139.5	0.91	1.09	1.00	1.00	1.07	0.83	0.48	0.79	0.66	0.82	1.00	0.82	1.29	1.16	1.21	1.22	0.83	0.56	0.65	0.68
139.6	0.95	1.09	0.99	1.01	1.01	0.86	0.51	0.80	0.66	0.81	1.01	0.83	1.27	1.18	1.21	1.22	0.87	0.59	0.65	0.70
139.7	0.92	1.09	1.01	1.01	0.96	0.84	0.53	0.78	0.64	0.77	0.97	0.80	1.28	1.18	1.09	1.19	0.77	0.61	0.71	0.70
139.8	0.91	1.11	1.01	1.01	0.91	0.81	0.55	0.76	0.69	0.75	1.03	0.82	1.30	1.24	1.09	1.21	0.90	0.59	0.59	0.69
139.9	0.92	1.10	1.00	1.01	0.94	0.83	0.48	0.75	0.69	0.76	1.04	0.83	1.30	1.19	1.08	1.19	1.00	0.58	0.62	0.74
140.0	0.92	1.08	1.01	1.00	1.13	0.84	0.54	0.83	0.68	0.73	1.05	0.82	1.31	1.21	1.16	1.22	0.93	0.58	0.77	0.76
140.1	0.93	1.08	0.98	1.00	1.01	0.83	0.50	0.78	0.73	0.74	1.05	0.84	1.27	1.22	1.13	1.20	0.99	0.56	0.67	0.74
140.2	0.93	1.08	1.00	1.00	1.00	0.83	0.48	0.77	0.69	0.75	1.04	0.82	1.29	1.15	1.08	1.17	0.93	0.55	0.67	0.72
140.3	0.89	1.05	1.01	0.99	0.91	0.82	0.64	0.79	0.73	0.75	1.03	0.84	1.30	1.21	1.10	1.21	0.98	0.56	0.58	0.71
140.4	0.90	1.07	1.00	0.99	0.95	0.86	0.60	0.80	0.75	0.71	1.05	0.84	1.27	1.14	1.15	1.19	0.91	0.57	0.64	0.71
140.5	0.93	1.08	0.99	1.00	0.89	0.84	0.47	0.74	0.73	0.71	1.05	0.83	1.28	1.14	1.12	1.18	0.90	0.55	0.68	0.71
140.6	0.91	1.08	1.00	1.00	0.92	0.86	0.51	0.76	0.72	0.70	1.03	0.82	1.30	1.14	1.17	1.21	0.88	0.61	0.49	0.66
140.7	0.92	1.08	1.00	1.00	0.84	0.82	0.54	0.73	0.76	0.68	1.03	0.82	1.28	1.16	1.12	1.19	0.94	0.58	0.45	0.66
140.8	0.90	1.09	0.98	0.99	0.82	0.82	0.50	0.71	0.75	0.61	0.99	0.78	1.27	1.18	1.08	1.18	0.89	0.58	0.52	0.66
140.9	0.96	1.11	1.00	1.02	0.83	0.83	0.51	0.72	0.75	0.66	0.99	0.80	1.24	1.15	1.10	1.16	0.96	0.57	0.57	0.70
141.0	0.96	1.09	0.98	1.01	0.84	0.83	0.54	0.74	0.73	0.75	0.91	0.80	1.25	1.14	1.05	1.15	0.93	0.57	0.70	0.73
141.1	0.99	1.07	0.99	1.02	0.88	0.82	0.58	0.76	0.72	0.56	1.01	0.76	1.23	1.15	1.02	1.13	0.94	0.58	0.55	0.69
141.2	0.97	1.10	1.00	1.02	0.84	0.87	0.52	0.74	0.70	0.59	1.03	0.77	1.26	1.14	1.04	1.15	0.94	0.58	0.65	0.72
141.3	0.92	1.07	0.98	0.99	0.90	0.84	0.66	0.80	0.72	0.54	1.07	0.78	1.23	1.13	1.05	1.14	0.87	0.54	0.71	0.71
141.4	0.96	1.05	0.99	1.00	0.96	0.83	0.52	0.77	0.69	0.47	1.06	0.74	1.23	1.11	1.01	1.12	0.97	0.55	0.77	0.76
141.5	0.94	1.09	0.98	1.00	1.07	0.86	0.52	0.82	0.72	0.51	1.05	0.76	1.19	1.12	1.11	1.14	0.90	0.53	0.68	0.70
141.6	0.92	1.08	0.98	1.00	1.02	0.87	0.58	0.83	0.70	0.45	0.98	0.71	1.19	1.15	1.11	1.15	0.89	0.54	0.71	0.71
141.7	1.00	1.09	0.99	1.03	1.01	0.87	0.48	0.79	0.71	0.47	0.89	0.69	1.18	1.12	1.14	1.15	0.95	0.53	0.73	0.74
141.8	0.96	1.06	1.00	1.01	1.02	0.88	0.50	0.80	0.71	0.46	0.93	0.70	1.16	1.15	1.21	1.17	0.97	0.50	0.83	0.77
141.9	0.98	1.06	0.99	1.01	1.17	0.86	0.47	0.83	0.70	0.54	0.93	0.72	1.15	1.12	1.17	1.15	0.93	0.51	0.73	0.72
142.0	0.98	1.05	1.00	1.01	1.20	0.85	0.50	0.85	0.70	0.42	0.93	0.68	1.25	1.13	1.26	1.21	1.01	0.55	0.83	0.80
142.1	0.96	1.12	0.99	1.02	1.21	0.87	0.46	0.84	0.67	0.43	0.96	0.69	1.21	1.13	1.08	1.14	1.02	0.57	0.83	0.81
142.2	0.95	1.09	1.00	1.01	1.23	0.84	0.46	0.84	0.68	0.44	0.90	0.68	1.20	1.22	0.96	1.13	0.96	0.56	0.81	0.78
142.3	0.94	1.07	1.01	1.01	1.27	0.85	0.47	0.86	0.68	0.37	0.97	0.67	1.17	1.18	0.98	1.11	0.97	0.54	0.81	0.77
142.4	0.93	1.08	0.99	1.00	1.24	0.85	0.44	0.85	0.67	0.49	1.04	0.73	1.21	1.16	1.04	1.14	0.97	0.53	0.82	0.77
142.5	0.96	1.07	1.01	1.01	1.23	0.86	0.50	0.87	0.70	0.49	1.05	0.75	1.19	1.17	1.00	1.12	0.96	0.55	0.85	0.78
142.6	0.98	1.08	0.97	1.01	1.21	0.87	0.49	0.85	0.65	0.52	1.02	0.73	1.18	1.16	1.03	1.12	0.94	0.56	0.82	0.78
142.7	0.94	1.06	1.00	1.00	1.20	0.85	0.45	0.83	0.69	0.57	1.07	0.78	1.18	1.20	0.99	1.12	0.92	0.55	0.70	0.72
142.8	0.91	1.08	0.97	0.99	1.19	0.84	0.44	0.82	0.70	0.71	0.99	0.80	1.19	1.14	1.01	1.11	0.99	0.56	0.73	0.76
142.9	0.91	1.07	0.95	0.98	1.07	0.85	0.48	0.80	0.67	0.56	0.99	0.74	1.20	1.15	0.99	1.11	0.97	0.56	0.69	0.74
143.0	0.91	1.06	0.99	0.99	1.07	0.86	0.52	0.82	0.68	0.57	0.98	0.74	1.18	1.17	0.89	1.08	0.95	0.56	0.73	0.75
143.1	0.88	1.05	0.96	0.96	1.04	0.86	0.63	0.84	0.65	0.60	1.01	0.75	1.19	1.18	0.85	1.08	0.96	0.59	0.80	0.78
143.2	0.87	1.09	0.99	0.98	0.98	0.83	0.62	0.81	0.60	0.58	1.01	0.73	1.17	1.20	0.82	1.06	0.93	0.55	0.80	0.76
143.3	0.85	1.11	1.00	0.99	1.05	0.86	0.63	0.84	0.68	0.60	0.96	0.75	1.16	1.16	0.81	1.04	0.91	0.57	0.65	0.71
143.4	0.85	1.11	1.00	0.99	0.95	0.85	0.54	0.78	0.73	0.72	0.97	0.81	1.16	1.22	0.88	1.08	0.92	0.56	0.58	0.68
143.5	0.86	1.07	1.01	0.98	0.94	0.85	0.54	0.77	0.63	0.67	0.97	0.76	1.20	1.21	0.93	1.11	0.93	0.57	0.54	0.68
143.6	0.84	1.08	1.00	0.97	0.94	0.85	0.56	0.78	0.63	0.71	0.95	0.77	1.25	1.21	0.93	1.13	0.94	0.56	0.67	0.72
143.7	0.84	1.08	0.99	0.97	0.96	0.84	0.59	0.80	0.65	0.70	0.94	0.76	1.26	1.23	1.00	1.16	1.01	0.58	0.64	0.74
143.8	0.84	1.09	0.98	0.97	0.92	0.84	0.55	0.77	0.70	0.67	0.97	0.78	1.27	1.21	0.97	1.15	0.83	0.58	0.65	0.69
143.9	0.84	1.08	0.97	0.96	0.94	0.87	0.57	0.79	0.67	0.70	0.96	0.78	1.26	1.20	1.04	1.17	0.94	0.56	0.62	0.71
144.0	0.86	1.09	0.97	0.97	0.88	0.86	0.56	0.77	0.79	0.53	0.96	0.76	1.22	1.21	0.98	1.13	0.96	0.57	0.57	0.70
144.1	0.84	1.10	1.00	0.98	0.92	0.85	0.59	0.78	0.70	0.48	0.94	0.71	1.22	1.20	1.02	1.15	0.91	0.58	0.58	0.69
144.2	0.85	1.11	0.99	0.98	0.97	0.86	0.64	0.82	0.67	0.59	0.93	0.73	1.19	1.18	0.94	1.11	0.96	0.55	0.61	0.71
144.3	0.85	1.11	0.99	0.98	1.15	0.84	0.60	0.86	0.71	0.62	0.92	0.75	1.22	1.17	0.93	1.11	0.95	0.54	0.70	0.73
144.4	0.99	1.12	0.98	1.03	1.13	0.87	0.66	0.88	0.72	0.63	0.93	0.76	1.21	1.18	0.92	1.10	1.00	0.55	0.64	0.73
144.5	1.01	1.11	0.98	1.03	1.09	0.85	0.74	0.90	0.60	0.65	0.94	0.73	1.18	1.17	0.92	1.09	0.93	0.58	0.63	0.72
144.6	0.96	1.11	0.98	1.02	1.15	0.84	0.73	0.91	0.62	0.63	0.94	0.73	1.19	1.17	1.07	1.14	1.04	0.56	0.58	0.73
144.7	1.02	1.10	0.95	1.02	1.10	0.84	0.68	0.87	0.58	0.64	0.94	0.72	1.20	1.17	1.05	1.14	0.97	0.56	0.61	0.71
144.8	1.07	1.07	0.93	1.03	1.01	0.83	0.68	0.84	0.65	0.55	0.93	0.71	1.19	1.18	1.17	1.18	0.95	0.56	0.63	0.71
144.9	1.11	1.09	0.94	1.05	1.04	0.85	0.61	0.83	0.65	0.60	0.90	0.72	1.22	1.18	1.10	1.17	0.91	0.57	0.71	0.73
145.0	1.12	1.07	0.98	1.06	1.13	0.87	0.63	0.88	0.65	0.54	0.91	0.70	1.25	1.19	1.05	1.16	0.87	0.58	0.65	0.70
145.1	1.11	1.12	1.00	1.08	1.14	0.86	0.68	0.89	0.66	0.56	0.92	0.72	1.17	1.20	1.04	1.13	0.84	0.55	0.62	0.67
145.2	1.09	1.10	1.03	1.07	1.14	0.84	0.65	0.88	0.70	0.47	0.89	0.69	1.19	1.19	1.05	1.14	0.85	0.57	0.69	0.70
145.3	1.03	1.05	1.01	1.03	1.22	0.86	0.60	0.89	0.70	0.60	0.92	0.74	1.17	1.19	1.08	1.15	0.87	0.58	0.61	0.69
145.4	0.96	1.09	0.99	1.01	1.15	0.86	0.65	0.88	0.67	0.52	0.88	0.69	1.21	1.19	1.08	1.16	0.79	0.56	0.71	0.68
145.5	0.96	1.07	0.99	1.01	1.11	0.84	0.63	0.86	0.72	0.54	0.89	0.72	1.26	1.21	1.07	1.18	0.76	0.56	0.60	0.64
145.6	0.96	1.10	1.02	1.03	1.01	0.85	0.60	0.82	0.70	0.63	0.88	0.73	1.20	1.22	1.01	1.15	0.70	0.58	0.58	0.62
145.7	0.97	1.10	1.02	1.03	1.09	0.86	0.58	0.84	0.67	0.68	0.88	0.74	1.21	1.22	0.96	1.13	0.74	0.54	0.59	0.63
145.8	0.99	1.08	1.02	1.03	1.06	0.85	0.60	0.84	0.68	0.71	0.94	0.77	1.21	1.21	1.00	1.14	0.69	0.55	0.63	0.62
145.9	1.00	1.07	1.01	1.03	1.07	0.86	0.57	0.83	0.67	0.57	0.91	0.72	1.19	1.22	1.05	1.15	0.70	0.53	0.58	0.60
146.0	1.03	1.06	1.01	1.03	1.18	0.86	0.63	0.89	0.65	0.55	0.93	0.71	1.20	1.19	1.06	1.15	0.68	0.53	0.58	0.60
146.1	1.03	1.06	1.02	1.03	1.16	0.84	0.72	0.91	0.62	0.60	0.89	0.70	1.20	1.21	1.02	1.14	0.71	0.55	0.58	0.61
146.2	1.03	1.06	1.03	1.04	1.04	0.86	0.70	0.87	0.69	0.52	0.89	0.70	1.26	1.19	1.05	1.17	0.71	0.55	0.58	0.62
146.3	1.03	1.07	1.05	1.05	1.05	0.85	0.66	0.85	0.65	0.51	0.83	0.66	1.14	1.21	1.13	1.16	0.68	0.58	0.56	0.61
146.4	1.06	1.09	1.03	1.06	1.10	0.86	0.68	0.88	0.63	0.56	0.86	0.68	1.17	1.20	1.04	1.14	0.64	0.55	0.55	0.58
146.5	1.06	1.10	1.02	1.06	0.96	0.83	0.69	0.83	0.63	0.53	0.81	0.66	1.18	1.19	1.13	1.17	0.63	0.57	0.56	0.58
146.6	1.07	1.10	1.01	1.06	0.96	0.84	0.72	0.84	0.67	0.60	0.83	0.70	1.17	1.19	1.03	1.13	0.67	0.55	0.61	0.61
146.7	1.10	1.08	1.01	1.06	1.04	0.84	0.64	0.84	0.61	0.49	0.85	0.65	1.16	1.18	0.96	1.10	0.68	0.55	0.56	0.60
146.8	1.09	1.08	1.03	1.07	1.01	0.86	0.62	0.83	0.61	0.46	0.86	0.64	1.15	1.22	0.91	1.09	0.80	0.50	0.56	0.62
146.9	1.10	1.07	1.03	1.07	1.00	0.85	0.63	0.83	0.63	0.54	0.84	0.67	1.19	1.18	0.99	1.12	0.79	0.50	0.57	0.62
147.0	1.06	1.06	1.00	1.04	0.98	0.85	0.62	0.82	0.68	0.58	0.84	0.70	1.17	1.17	1.00	1.11	0.78	0.58	0.56	0.64
147.1	1.08	1.10	1.01	1.06	1.04	0.84	0.64	0.84	0.66	0.52	0.87	0.68	1.13	1.18	1.04	1.12	0.73	0.63	0.64	0.67
147.2	1.04	1.11	0.99	1.04	1.19	0.86	0.57	0.87	0.63	0.53	0.87	0.68	1.14	1.17	1.05	1.12	0.76	0.63	0.63	0.67
147.3	0.98	1.10	0.97	1.02	1.08	0.86	0.56	0.83	0.67	0.49	0.85	0.67	1.10	1.15	1.06	1.10	0.83	0.62	0.64	0.70
147.4	0.95	1.08	1.00	1.01	1.08	0.85	0.61	0.85	0.70	0.56	0.90	0.72	1.12	1.15	1.01	1.09	0.84	0.56	0.59	0.66
147.5	0.94	1.11	1.01	1.02	1.16	0.86	0.65	0.89	0.65	0.56	0.88	0.70	1.15	1.17	1.04	1.12	0.90	0.55	0.66	0.70
147.6	0.92	1.11	0.98	1.01	1.16	0.83	0.67	0.89	0.67	0.60	0.88	0.72	1.10	1.17	1.13	1.13	0.98	0.54	0.66	0.73
147.7	0.95	1.08	1.01	1.02	1.20	0.81	0.67	0.89	0.70	0.64	0.81	0.72	1.08	1.20	1.15	1.14	1.08	0.56	0.66	0.77
147.8	0.92	1.13	1.04	1.03	1.24	0.76	0.66	0.89	0.68	0.58	0.75	0.67	1.13	1.18	1.08	1.13	1.08	0.56	0.67	0.77
147.9	0.92	1.10	1.04	1.02	1.13	0.78	0.73	0.88	0.71	0.65	0.77	0.71	1.14	1.20	1.03	1.12	1.02	0.58	0.64	0.74
148.0	0.88	1.08	1.01	0.99	1.13	0.78	0.64	0.85	0.74	0.62	0.75	0.70	1.14	1.18	1.07	1.13	0.99	0.55	0.65	0.73
148.1	0.83	1.11	1.04	0.99	1.22	0.75	0.60	0.86	0.73	0.58	0.71	0.67	1.15	1.21	1.12	1.16	1.01	0.53	0.69	0.74
148.2	0.86	1.12	1.02	1.00	1.24	0.72	0.60	0.85	0.68	0.63	0.66	0.65	1.14	1.22	1.14	1.17	1.10	0.56	0.72	0.79
148.3	0.84	1.10	1.04	1.00	1.22	0.72	0.68	0.87	0.61	0.54	0.72	0.62	1.43	1.20	1.19	1.28	1.05	0.57	0.75	0.79
148.4	0.85	1.09	1.01	0.99	1.24	0.69	0.57	0.84	0.61	0.53	0.70	0.61	1.50	1.19	1.19	1.29	1.03	0.57	0.76	0.78
148.5	0.85	1.08	1.04	0.99	1.27	0.70	0.54	0.84	0.60	0.65	0.74	0.66	1.50	1.16	1.11	1.26	1.03	0.59	0.71	0.77
148.6	0.87	1.06	1.03	0.99	1.24	0.62	0.60	0.82	0.54	0.60	0.69	0.61	1.45	1.15	1.15	1.25	1.05	0.55	0.69	0.76
148.7	0.87	1.05	0.99	0.97	1.08	0.56	0.66	0.77	0.52	0.59	0.73	0.62	1.50	1.14	1.16	1.27	0.99	0.54	0.61	0.72
148.8	0.86	1.06	1.02	0.98	1.00	0.60	0.64	0.75	0.53	0.71	0.72	0.66	1.47	1.12	1.15	1.25	0.77	0.54	0.63	0.65
148.9	0.86	1.07	1.03	0.99	1.03	0.64	0.65	0.77	0.56	0.76	0.71	0.68	1.49	1.16	1.11	1.25	0.73	0.56	0.65	0.65
149.0	0.88	1.08	1.02	0.99	1.04	0.66	0.64	0.78	0.57	0.74	0.67	0.66	1.60	1.18	1.06	1.28	0.62	0.58	0.62	0.61
149.1	0.84	1.05	1.05	0.98	1.17	0.70	0.66	0.84	0.55	0.71	0.65	0.64	1.52	1.17	1.08	1.26	0.62	0.54	0.60	0.59
149.2	0.86	1.09	0.99	0.98	1.18	0.70	0.66	0.85	0.57	0.63	0.62	0.61	1.57	1.15	1.04	1.25	0.68	0.54	0.51	0.58
149.3	0.85	1.10	1.02	0.99	1.27	0.72	0.63	0.87	0.56	0.64	0.62	0.61	1.57	1.18	1.06	1.27	0.80	0.58	0.61	0.66
149.4	0.87	1.09	0.97	0.98	1.23	0.76	0.66	0.88	0.59	0.72	0.64	0.65	1.55	1.18	1.09	1.28	0.78	0.55	0.56	0.63
149.5	0.86	1.12	1.01	0.99	1.25	0.79	0.66	0.90	0.65	0.75	0.64	0.68	1.56	1.21	1.04	1.27	0.75	0.58	0.79	0.71
149.6	0.81	1.08	0.97	0.96	1.12	0.80	0.67	0.86	0.62	0.74	0.65	0.67	1.51	1.16	1.08	1.25	0.79	0.59	0.94	0.78
149.7	0.86	1.10	1.07	1.01	1.21	0.81	0.68	0.90	0.63	0.75	0.70	0.69	1.50	1.13	1.09	1.24	0.75	0.61	0.86	0.74
149.8	0.89	1.05	1.00	0.98	1.28	0.82	0.69	0.93	0.60	0.73	0.67	0.67	1.51	1.15	1.15	1.27	0.77	0.61	0.88	0.75
149.9	0.88	1.08	1.01	0.99	1.26	0.84	0.66	0.92	0.56	0.75	0.67	0.66	1.46	1.15	1.13	1.25	0.87	0.63	0.95	0.82
150.0	0.89	1.09	1.04	1.01	1.19	0.78	0.67	0.88	0.60	0.72	0.69	0.67	1.50	1.15	1.14	1.26	0.82	0.63	0.92	0.79
150.1	0.95	1.08	1.01	1.01	1.20	0.80	0.67	0.89	0.60	0.65	0.62	0.62	1.49	1.15	1.23	1.29	0.85	0.63	0.96	0.81
150.2	0.92	1.09	1.03	1.01	1.19	0.78	0.67	0.88	0.57	0.67	0.61	0.62	1.47	1.15	1.12	1.25	0.82	0.61	1.00	0.81
150.3	0.99	1.05	1.00	1.01	1.26	0.79	0.66	0.90	0.56	0.64	0.65	0.62	1.48	1.16	1.03	1.22	0.66	0.61	1.02	0.76
150.4	0.96	1.05	1.03	1.01	1.12	0.78	0.65	0.85	0.51	0.64	0.62	0.59	1.49	1.19	1.10	1.26	0.72	0.61	1.02	0.79
150.5	0.99	1.07	0.99	1.01	1.00	0.79	0.60	0.80	0.52	0.67	0.63	0.61	1.55	1.17	1.01	1.24	0.63	0.61	1.04	0.76
150.6	0.99	1.10	1.03	1.04	1.06	0.80	0.63	0.83	0.51	0.63	0.64	0.59	1.49	1.16	0.99	1.21	0.61	0.59	1.03	0.74
150.7	0.95	1.07	1.03	1.02	1.13	0.83	0.60	0.85	0.51	0.83	0.67	0.67	1.55	1.15	0.92	1.21	0.67	0.57	1.03	0.76
150.8	0.97	1.10	1.03	1.04	1.02	0.79	0.60	0.80	0.54	0.87	0.58	0.66	1.52	1.16	0.91	1.20	0.64	0.62	1.03	0.76
150.9	1.08	1.09	1.03	1.06	1.03	0.80	0.56	0.80	0.52	0.87	0.64	0.68	1.54	1.18	0.99	1.23	0.66	0.58	1.00	0.75
151.0	1.05	1.11	1.03	1.06	1.14	0.76	0.56	0.82	0.51	0.92	0.61	0.68	1.57	1.19	1.03	1.26	0.64	0.60	1.03	0.76
151.1	1.03	1.08	1.04	1.05	1.12	0.83	0.57	0.84	0.54	0.85	0.66	0.68	1.52	1.17	1.11	1.27	0.72	0.62	1.07	0.81
151.2	1.09	1.09	1.01	1.06	1.17	0.77	0.59	0.85	0.53	0.86	0.69	0.69	1.56	1.18	1.14	1.29	0.69	0.65	1.06	0.80
151.3	1.07	1.08	1.03	1.06	1.19	0.82	0.61	0.87	0.55	0.87	0.71	0.71	1.60	1.18	1.16	1.31	0.66	0.63	1.08	0.79
151.4	1.05	1.10	0.97	1.04	1.24	0.76	0.57	0.86	0.52	0.79	0.72	0.68	1.54	1.16	1.09	1.26	0.67	0.65	1.07	0.80
151.5	1.07	1.11	0.96	1.05	1.28	0.70	0.62	0.87	0.56	0.91	0.67	0.71	1.60	1.18	1.11	1.29	0.68	0.61	1.10	0.80
151.6	1.10	1.09	0.94	1.04	1.31	0.80	0.65	0.92	0.56	0.87	0.59	0.67	1.58	1.17	1.09	1.28	0.72	0.64	1.10	0.82
151.7	1.04	1.07	0.94	1.01	1.32	0.81	0.63	0.92	0.55	0.92	0.57	0.68	1.60	1.16	1.18	1.31	0.71	0.62	1.07	0.80
151.8	1.09	1.06	0.91	1.02	1.32	0.81	0.64	0.93	0.58	0.92	0.60	0.70	1.60	1.16	1.21	1.32	0.78	0.61	1.03	0.81
151.9	1.11	1.10	0.93	1.04	1.38	0.77	0.62	0.92	0.54	0.90	0.65	0.70	1.53	1.18	1.32	1.34	0.74	0.61	1.09	0.81
152.0	1.07	1.12	0.97	1.05	1.41	0.80	0.57	0.93	0.54	0.92	0.63	0.69	1.53	1.18	1.27	1.33	0.80	0.58	1.04	0.81
152.1	1.02	1.09	0.93	1.01	1.41	0.78	0.63	0.94	0.55	0.90	0.62	0.69	1.50	1.18	1.20	1.29	0.75	0.54	1.10	0.80
152.2	1.01	1.10	0.93	1.01	1.38	0.76	0.70	0.94	0.52	0.91	0.69	0.71	1.50	1.18	1.22	1.30	0.73	0.57	1.08	0.79
152.3	1.03	1.09	0.94	1.02	1.38	0.75	0.65	0.93	0.50	0.94	0.66	0.70	1.50	1.20	1.10	1.27	0.71	0.61	1.12	0.81
152.4	1.02	1.09	0.92	1.01	1.39	0.67	0.67	0.91	0.55	0.89	0.65	0.70	1.48	1.19	1.11	1.26	0.75	0.64	1.13	0.84
152.5	1.00	1.09	0.96	1.02	1.41	0.71	0.66	0.93	0.49	0.89	0.67	0.68	1.52	1.19	1.16	1.29	0.75	0.58	1.09	0.81
152.6	1.08	1.11	0.99	1.06	1.38	0.67	0.66	0.90	0.53	0.91	0.61	0.68	1.48	1.21	1.21	1.30	0.74	0.58	1.13	0.82
152.7	1.02	1.08	1.01	1.03	1.32	0.68	0.68	0.89	0.51	0.83	0.66	0.66	1.53	1.20	1.27	1.34	0.75	0.61	1.11	0.82
152.8	1.03	1.12	1.02	1.06	1.34	0.68	0.70	0.91	0.53	0.79	0.62	0.65	1.51	1.20	1.27	1.33	0.75	0.59	1.11	0.82
152.9	0.97	1.11	0.97	1.02	1.36	0.65	0.65	0.89	0.56	0.80	0.77	0.71	1.53	1.18	1.25	1.32	0.80	0.61	1.11	0.84
153.0	0.96	1.09	0.97	1.01	1.24	0.67	0.69	0.87	0.58	0.75	0.62	0.65	1.50	1.16	1.23	1.30	0.74	0.63	1.11	0.83
153.1	0.97	1.13	1.00	1.03	1.28	0.68	0.70	0.89	0.57	0.71	0.62	0.64	1.52	1.19	1.26	1.32	0.73	0.80	1.12	0.88
153.2	0.92	1.09	1.02	1.01	1.23	0.67	0.67	0.86	0.58	0.61	0.65	0.61	1.53	1.18	1.17	1.29	0.79	0.77	1.12	0.89
153.3	0.92	1.08	0.97	0.99	1.24	0.65	0.70	0.86	0.52	0.57	0.62	0.57	1.52	1.18	1.28	1.33	0.72	0.73	1.13	0.86
153.4	0.90	1.09	0.98	0.99	1.28	0.67	0.69	0.88	0.53	0.61	0.70	0.61	1.52	1.17	1.21	1.30	0.76	0.71	1.15	0.87
153.5	0.90	1.04	0.94	0.96	1.32	0.70	0.68	0.90	0.52	0.63	0.66	0.60	1.52	1.17	1.27	1.32	0.71	0.78	1.13	0.87
153.6	0.90	1.11	0.94	0.98	1.32	0.67	0.70	0.90	0.55	0.77	0.69	0.67	1.51	1.18	1.22	1.30	0.75	0.82	1.12	0.90
153.7	0.89	1.09	0.96	0.98	1.31	0.72	0.68	0.91	0.54	0.76	0.70	0.67	1.52	1.20	1.22	1.31	0.78	0.97	1.15	0.97
153.8	0.91	1.12	0.95	0.99	1.29	0.69	0.62	0.87	0.59	0.70	0.67	0.65	1.56	1.18	1.21	1.31	0.81	0.99	1.12	0.97
153.9	0.93	1.11	0.92	0.99	1.29	0.71	0.66	0.89	0.51	0.69	0.70	0.63	1.52	1.20	1.18	1.30	0.77	0.94	1.14	0.95
154.0	0.92	1.14	0.98	1.01	1.27	0.70	0.63	0.87	0.61	0.68	0.65	0.65	1.53	1.17	1.15	1.28	0.81	0.99	1.15	0.98
154.1	0.93	1.13	0.97	1.01	1.35	0.69	0.61	0.88	0.57	0.74	0.67	0.66	1.51	1.18	1.13	1.27	0.74	1.03	1.14	0.97
154.2	0.88	1.12	0.97	0.99	1.29	0.69	0.62	0.86	0.61	0.80	0.64	0.68	1.57	1.19	1.11	1.29	0.71	0.99	1.13	0.94
154.3	0.88	1.12	1.01	1.00	1.31	0.69	0.63	0.88	0.57	0.76	0.70	0.68	1.54	1.18	1.08	1.27	0.76	0.90	1.12	0.92
154.4	0.86	1.09	0.97	0.98	1.25	0.84	0.63	0.91	0.62	0.70	0.62	0.65	1.53	1.18	1.17	1.30	0.75	0.95	1.04	0.91
154.5	0.91	1.09	0.97	0.99	1.29	0.78	0.62	0.90	0.67	0.66	0.68	0.67	1.52	1.20	1.20	1.31	0.75	0.95	1.06	0.92
154.6	0.90	1.09	0.90	0.97	1.31	0.78	0.69	0.93	0.62	0.62	0.68	0.64	1.54	1.18	1.20	1.31	0.76	0.94	1.03	0.91
154.7	0.91	1.11	0.96	0.99	1.31	0.80	0.64	0.92	0.61	0.71	0.71	0.67	1.57	1.19	1.16	1.31	0.73	1.02	1.06	0.94
154.8	0.87	1.09	0.92	0.96	1.32	0.74	0.66	0.91	0.65	0.67	0.66	0.66	1.54	1.20	1.20	1.31	0.71	1.01	1.11	0.94
154.9	0.90	1.10	0.97	0.99	1.27	0.77	0.66	0.90	0.63	0.63	0.68	0.65	1.54	1.18	1.15	1.29	0.61	0.98	1.08	0.89
155.0	0.89	1.11	0.99	1.00	1.26	0.76	0.59	0.87	0.67	0.75	0.68	0.70	1.52	1.20	1.19	1.30	0.65	0.93	1.04	0.87
155.1	0.89	1.09	0.99	0.99	1.35	0.73	0.63	0.90	0.69	0.79	0.70	0.73	1.58	1.19	1.17	1.31	0.67	0.94	1.09	0.90
155.2	0.92	1.14	0.98	1.01	1.27	0.72	0.64	0.88	0.70	0.78	0.69	0.72	1.53	1.17	1.12	1.27	0.61	0.92	1.02	0.85
155.3	0.89	1.09	0.96	0.98	1.29	0.72	0.64	0.89	0.61	0.80	0.67	0.69	1.54	1.17	1.14	1.29	0.70	0.93	1.03	0.89
155.4	0.87	1.10	0.90	0.96	1.31	0.73	0.65	0.90	0.57	0.83	0.69	0.70	1.55	1.16	1.15	1.29	0.71	0.97	1.03	0.90
155.5	0.94	1.11	0.93	0.99	1.32	0.73	0.64	0.90	0.72	0.79	0.66	0.72	1.53	1.15	1.10	1.26	0.74	1.02	0.97	0.91
155.6	0.94	1.11	0.96	1.00	1.38	0.68	0.67	0.91	0.59	0.72	0.69	0.67	1.52	1.15	1.09	1.25	0.77	1.03	0.99	0.93
155.7	0.92	1.14	0.98	1.01	1.35	0.68	0.63	0.88	0.59	0.74	0.69	0.67	1.51	1.15	1.12	1.26	0.81	0.99	1.04	0.95
155.8	0.96	1.10	0.94	1.00	1.34	0.75	0.62	0.90	0.53	0.68	0.67	0.63	1.58	1.15	1.11	1.28	0.78	1.03	1.03	0.95
155.9	0.91	1.09	0.88	0.96	1.42	0.76	0.67	0.95	0.51	0.75	0.67	0.64	1.50	1.15	1.14	1.26	0.82	1.01	1.15	1.00
156.0	0.93	1.10	0.96	0.99	1.28	0.73	0.65	0.89	0.57	0.68	0.64	0.63	1.48	1.14	1.18	1.27	0.89	1.00	1.05	0.98
156.1	0.91	1.10	0.88	0.96	1.37	0.76	0.67	0.93	0.64	0.70	0.68	0.67	1.49	1.16	1.18	1.28	0.80	1.01	1.02	0.95
156.2	0.88	1.07	0.96	0.97	1.37	0.68	0.75	0.93	0.67	0.82	0.62	0.70	1.48	1.15	1.20	1.28	0.79	0.99	1.05	0.94
156.3	0.96	1.11	0.88	0.98	1.37	0.75	0.78	0.97	0.68	0.84	0.61	0.71	1.47	1.16	1.19	1.27	0.79	1.01	1.09	0.96
156.4	0.99	1.09	0.90	0.99	1.40	0.75	0.78	0.98	0.65	0.90	0.66	0.74	1.54	1.17	1.19	1.30	0.83	0.98	1.14	0.98
156.5	0.93	1.09	0.89	0.97	1.44	0.78	0.76	0.99	0.71	0.88	0.65	0.75	1.53	1.15	1.16	1.28	0.74	1.00	1.20	0.98
156.6	0.95	1.10	0.84	0.97	1.32	0.70	0.74	0.92	0.64	0.80	0.70	0.71	1.56	1.18	1.16	1.30	0.69	0.99	1.20	0.96
156.7	0.99	1.11	0.77	0.96	1.44	0.70	0.76	0.97	0.67	0.79	0.68	0.71	1.55	1.18	1.17	1.30	0.75	0.97	1.18	0.97
156.8	0.93	1.11	0.77	0.94	1.38	0.75	0.78	0.97	0.63	0.72	0.69	0.68	1.57	1.19	1.08	1.28	0.71	0.99	1.19	0.96
156.9	0.99	1.11	0.74	0.95	1.37	0.78	0.79	0.98	0.68	0.76	0.70	0.71	1.54	1.18	1.12	1.28	0.76	0.97	1.09	0.94
157.0	0.98	1.10	0.76	0.95	1.40	0.79	0.79	0.99	0.74	0.84	0.72	0.77	1.58	1.18	1.06	1.28	0.77	0.88	1.05	0.90
157.1	1.01	1.10	0.71	0.94	1.33	0.78	0.82	0.98	0.70	0.79	0.75	0.75	1.55	1.18	1.10	1.28	0.82	0.90	1.11	0.94
157.2	1.03	1.10	0.80	0.97	1.37	0.78	0.78	0.98	0.72	0.78	0.74	0.75	1.60	1.20	1.11	1.30	0.84	0.96	1.09	0.96
157.3	1.04	1.10	0.87	1.01	1.34	0.73	0.77	0.95	0.65	0.78	0.72	0.72	1.59	1.21	1.09	1.30	0.82	0.97	1.15	0.98
157.4	1.03	1.11	0.94	1.03	1.42	0.79	0.78	1.00	0.67	0.77	0.73	0.72	1.58	1.14	1.08	1.27	0.80	0.97	1.15	0.97
157.5	1.04	1.12	0.96	1.04	1.37	0.70	0.73	0.93	0.63	0.84	0.73	0.73	1.62	1.15	1.14	1.30	0.79	1.01	1.13	0.97
157.6	1.06	1.10	0.97	1.04	1.33	0.73	0.75	0.94	0.63	0.87	0.71	0.74	1.66	1.15	1.18	1.33	0.80	0.98	1.11	0.96
157.7	1.02	1.11	0.99	1.04	1.36	0.72	0.67	0.92	0.63	0.91	0.73	0.76	1.66	1.15	1.16	1.32	0.83	0.98	1.13	0.98
157.8	1.01	1.10	0.94	1.02	1.32	0.79	0.74	0.95	0.63	0.95	0.74	0.77	1.65	1.15	1.11	1.30	0.80	0.99	1.17	0.98
157.9	1.02	1.11	0.96	1.03	1.33	0.68	0.75	0.92	0.66	0.83	0.74	0.74	1.66	1.21	1.11	1.33	0.78	1.00	1.12	0.97
158.0	1.04	1.11	0.98	1.04	1.32	0.74	0.73	0.93	0.73	0.81	0.72	0.75	1.65	1.20	1.13	1.33	0.76	1.01	1.11	0.96
158.1	1.01	1.11	0.99	1.04	1.41	0.79	0.72	0.97	0.63	0.81	0.67	0.70	1.60	1.21	1.12	1.31	0.79	1.02	1.06	0.96
158.2	1.03	1.08	0.92	1.01	1.35	0.76	0.65	0.92	0.69	0.82	0.67	0.73	1.57	1.42	1.15	1.38	0.84	1.01	1.07	0.97
158.3	0.99	1.12	0.94	1.01	1.43	0.74	0.60	0.92	0.78	0.84	0.64	0.75	1.65	1.42	1.12	1.40	0.77	1.01	1.04	0.94
158.4	0.99	1.12	0.97	1.03	1.45	0.77	0.62	0.95	0.80	0.81	0.59	0.73	1.50	1.41	1.13	1.35	0.76	1.02	1.10	0.96
158.5	0.98	1.13	0.94	1.01	1.49	0.78	0.64	0.97	0.80	0.90	0.60	0.77	1.54	1.39	1.15	1.36	0.85	1.01	1.08	0.98
158.6	0.97	1.10	0.94	1.00	1.49	0.83	0.57	0.96	0.76	1.01	0.57	0.78	1.56	1.44	1.13	1.38	0.84	1.03	1.07	0.98
158.7	0.97	1.11	0.95	1.01	1.42	0.71	0.64	0.92	0.65	0.96	0.58	0.73	1.59	1.45	1.11	1.38	0.83	1.06	1.07	0.99
158.8	0.95	1.11	0.91	0.99	1.45	0.70	0.64	0.93	0.69	0.89	0.60	0.73	1.57	1.44	1.10	1.37	0.82	1.02	1.13	0.99
158.9	0.98	1.11	0.91	1.00	1.43	0.74	0.70	0.96	0.70	0.97	0.64	0.77	1.54	1.41	1.08	1.35	0.85	1.02	1.08	0.98
159.0	0.99	1.11	0.95	1.02	1.40	0.73	0.74	0.96	0.70	0.98	0.66	0.78	1.55	1.52	1.09	1.38	0.84	1.01	1.10	0.98
159.1	0.98	1.14	0.93	1.02	1.36	0.71	0.75	0.94	0.68	0.82	0.60	0.70	1.61	1.53	1.11	1.42	0.90	1.04	1.09	1.01
159.2	1.01	1.08	0.94	1.01	1.44	0.73	0.70	0.95	0.78	0.90	0.57	0.75	1.58	1.40	1.04	1.34	0.81	1.01	1.05	0.96
159.3	1.00	1.09	0.93	1.00	1.40	0.73	0.72	0.95	0.75	0.92	0.57	0.75	1.59	1.44	1.07	1.37	0.82	1.00	1.10	0.97
159.4	1.02	1.10	0.89	1.00	1.44	0.78	0.81	1.01	0.72	0.93	0.63	0.76	1.48	1.34	1.06	1.29	0.83	1.04	1.06	0.97
159.5	1.05	1.08	0.86	1.00	1.43	0.86	0.73	1.01	0.72	0.88	0.55	0.72	1.51	1.37	1.10	1.33	0.70	1.06	1.05	0.94
159.6	1.04	1.08	0.84	0.99	1.43	0.92	0.72	1.02	0.70	0.87	0.55	0.71	1.50	1.31	1.09	1.30	0.84	1.01	1.01	0.95
159.7	1.01	1.09	0.89	1.00	1.43	0.86	0.68	0.99	0.72	0.90	0.59	0.74	1.53	1.30	1.13	1.32	0.94	1.04	1.05	1.01
159.8	0.96	1.07	0.85	0.96	1.43	0.77	0.74	0.98	0.65	0.93	0.56	0.71	1.50	1.34	1.12	1.32	0.93	1.00	1.02	0.99
159.9	0.97	1.07	0.81	0.95	1.37	0.76	0.75	0.96	0.75	0.94	0.62	0.77	1.46	1.33	1.06	1.28	0.87	1.02	0.94	0.94
160.0	0.91	1.04	0.78	0.91	1.33	0.83	0.75	0.97	0.75	0.94	0.63	0.77	1.48	1.27	1.12	1.29	0.90	1.06	0.99	0.98
160.1	0.88	1.07	0.92	0.96	1.31	0.86	0.75	0.97	0.76	0.93	0.67	0.79	1.54	1.34	1.16	1.35	0.93	1.01	1.05	1.00
160.2	0.90	1.08	0.92	0.97	1.26	0.80	0.74	0.93	0.73	0.95	0.65	0.78	1.55	1.23	1.13	1.30	0.82	1.05	1.03	0.97
160.3	0.93	1.12	0.90	0.98	1.20	0.78	0.70	0.89	0.76	1.04	0.57	0.79	1.51	1.23	1.14	1.29	0.79	1.04	0.97	0.93
160.4	0.99	1.12	0.94	1.02	1.26	0.76	0.67	0.90	0.77	1.02	0.58	0.79	1.46	1.24	1.15	1.29	0.86	1.00	0.88	0.91
160.5	1.02	1.12	0.89	1.01	1.28	0.79	0.68	0.92	0.78	1.05	0.58	0.81	1.47	1.10	1.11	1.23	0.88	1.01	1.03	0.97
160.6	0.98	1.12	0.94	1.01	1.22	0.75	0.67	0.88	0.77	1.04	0.62	0.81	1.50	1.12	1.12	1.25	0.92	1.01	1.02	0.98
160.7	0.96	1.13	0.93	1.01	1.20	0.74	0.70	0.88	0.73	1.02	0.66	0.80	1.47	1.16	1.18	1.27	0.94	1.00	0.99	0.98
160.8	0.90	1.15	0.87	0.97	1.22	0.78	0.74	0.91	0.73	1.02	0.62	0.79	1.52	1.08	1.20	1.27	0.88	0.95	1.08	0.97
160.9	0.92	1.15	0.91	0.99	1.34	0.88	0.70	0.97	0.75	1.04	0.62	0.80	1.49	1.04	1.20	1.24	0.89	0.90	1.06	0.95
161.0	0.90	1.11	0.90	0.97	1.27	0.73	0.70	0.90	0.71	1.05	0.65	0.80	1.54	1.04	1.15	1.24	0.84	0.93	1.02	0.93
161.1	0.84	1.13	0.90	0.95	1.25	0.78	0.73	0.92	0.65	1.00	0.60	0.75	1.55	1.07	1.18	1.26	0.73	0.92	1.03	0.90
161.2	0.91	1.17	0.93	1.00	1.16	0.78	0.73	0.89	0.71	0.99	0.64	0.78	1.49	1.03	1.18	1.24	0.79	0.87	1.08	0.91
161.3	0.88	1.15	0.91	0.98	1.17	0.82	0.69	0.89	0.69	1.01	0.63	0.78	1.49	1.05	1.23	1.26	0.66	0.88	1.08	0.87
161.4	0.87	1.13	0.90	0.97	1.20	0.82	0.74	0.92	0.68	0.96	0.68	0.77	1.52	1.05	1.16	1.25	0.71	0.91	1.04	0.89
161.5	0.91	1.12	0.90	0.97	1.20	0.85	0.74	0.93	0.72	0.96	0.69	0.79	1.47	1.06	1.17	1.23	0.83	0.85	1.12	0.93
161.6	0.92	1.12	0.78	0.94	1.26	0.79	0.72	0.93	0.77	0.97	0.67	0.80	1.48	1.04	1.11	1.21	0.86	0.83	1.11	0.93
161.7	0.89	1.06	0.73	0.89	1.23	0.76	0.71	0.90	0.70	0.93	0.64	0.76	1.48	1.00	1.15	1.21	0.85	0.77	1.12	0.91
161.8	0.87	1.08	0.75	0.90	1.19	0.78	0.71	0.89	0.71	0.97	0.66	0.78	1.49	1.01	1.12	1.21	0.79	0.78	1.12	0.90
161.9	0.92	1.07	0.74	0.91	1.20	0.76	0.74	0.90	0.75	1.00	0.70	0.82	1.53	1.00	1.10	1.21	0.77	0.77	1.09	0.88
162.0	0.91	1.12	0.85	0.96	1.20	0.74	0.70	0.88	0.70	0.98	0.67	0.79	1.48	1.02	1.09	1.19	0.76	0.79	1.12	0.89
162.1	0.91	1.07	0.90	0.96	1.19	0.73	0.74	0.89	0.68	0.98	0.61	0.76	1.54	1.04	1.07	1.22	0.78	0.70	1.12	0.87
162.2	0.92	1.14	0.90	0.99	1.24	0.77	0.72	0.91	0.74	0.97	0.62	0.77	1.54	1.10	1.04	1.23	0.73	0.64	1.08	0.82
162.3	0.92	1.10	0.95	0.99	1.21	0.75	0.70	0.88	0.75	0.96	0.63	0.78	1.47	1.03	1.10	1.20	0.75	0.66	1.07	0.83
162.4	0.89	1.12	0.91	0.97	1.23	0.75	0.72	0.90	0.72	1.00	0.67	0.80	1.42	1.05	1.10	1.19	0.62	0.74	1.04	0.80
162.5	0.89	1.13	0.76	0.93	1.26	0.77	0.64	0.89	0.78	0.97	0.67	0.81	1.45	1.05	1.08	1.19	0.62	0.75	1.07	0.81
162.6	0.87	1.14	0.78	0.93	1.20	0.82	0.66	0.90	0.74	0.98	0.62	0.78	1.44	1.10	1.09	1.21	0.59	0.72	1.03	0.78
162.7	0.87	1.16	0.73	0.92	1.23	0.81	0.67	0.90	0.73	0.93	0.65	0.77	1.47	1.10	1.00	1.19	0.62	0.71	1.03	0.79
162.8	0.91	1.14	0.72	0.92	1.25	0.80	0.66	0.90	0.74	0.98	0.61	0.78	1.41	1.13	1.00	1.18	0.68	0.74	1.11	0.84
162.9	0.92	1.13	0.72	0.92	1.23	0.80	0.72	0.92	0.73	0.96	0.63	0.77	1.44	1.10	1.01	1.18	0.65	0.74	1.13	0.84
163.0	0.95	1.13	0.74	0.94	1.21	0.78	0.67	0.89	0.78	0.96	0.66	0.80	1.46	1.07	1.00	1.18	0.68	0.76	1.14	0.86
163.1	0.97	1.05	0.79	0.93	1.21	0.82	0.62	0.88	0.74	0.98	0.68	0.80	1.50	1.08	1.00	1.20	0.73	0.76	1.12	0.87
163.2	0.93	1.01	0.83	0.92	1.20	0.80	0.65	0.88	0.76	0.98	0.72	0.82	1.59	1.13	1.05	1.26	0.63	0.83	1.13	0.86
163.3	0.93	1.07	0.83	0.94	1.23	0.80	0.65	0.89	0.73	0.99	0.63	0.78	1.65	1.09	1.09	1.28	0.65	0.87	1.13	0.88
163.4	0.90	1.09	0.79	0.92	1.21	0.84	0.67	0.90	0.68	0.98	0.70	0.79	1.60	1.09	1.13	1.27	0.61	0.91	1.11	0.88
163.5	0.92	1.11	0.76	0.93	1.25	0.84	0.63	0.91	0.66	1.00	0.67	0.77	1.61	1.09	1.10	1.26	0.67	0.84	1.16	0.89
163.6	0.88	1.09	0.77	0.91	1.24	0.78	0.65	0.89	0.73	0.99	0.69	0.80	1.54	1.11	1.09	1.25	0.65	0.89	1.15	0.90
163.7	0.82	1.11	0.76	0.90	1.22	0.84	0.65	0.90	0.68	0.97	0.67	0.77	1.47	1.09	1.05	1.20	0.62	0.83	1.15	0.87
163.8	0.87	1.09	0.82	0.93	1.23	0.79	0.69	0.91	0.67	0.98	0.80	0.82	1.51	1.10	1.03	1.21	0.60	0.84	1.13	0.86
163.9	0.90	1.12	0.82	0.95	1.22	0.84	0.67	0.91	0.67	1.00	0.76	0.81	1.54	1.14	1.04	1.24	0.66	0.88	1.11	0.88
164.0	0.87	1.11	0.80	0.93	1.31	0.82	0.65	0.93	0.68	1.01	0.80	0.83	1.58	1.17	1.08	1.28	0.78	0.86	1.15	0.93
164.1	0.89	1.09	0.87	0.95	1.37	0.79	0.70	0.95	0.71	1.01	0.67	0.80	1.50	1.19	1.04	1.24	0.71	0.86	1.15	0.91
164.2	0.88	1.10	0.83	0.93	1.37	0.76	0.73	0.95	0.72	0.99	0.76	0.83	1.53	1.20	1.03	1.26	0.68	0.94	1.18	0.93
164.3	0.89	1.09	0.88	0.95	1.30	0.80	0.71	0.94	0.74	0.97	0.65	0.79	1.59	1.20	1.02	1.27	0.60	0.87	1.17	0.88
164.4	0.87	1.07	0.81	0.92	1.34	0.83	0.67	0.95	0.70	0.98	0.70	0.79	1.62	1.14	1.05	1.27	0.63	0.87	1.16	0.89
164.5	0.83	1.08	0.90	0.94	1.33	0.83	0.69	0.95	0.69	0.99	0.67	0.79	1.62	1.16	1.05	1.28	0.60	0.85	1.08	0.84
164.6	0.83	1.07	0.84	0.91	1.35	0.85	0.66	0.95	0.70	0.99	0.69	0.79	1.65	1.19	1.03	1.29	0.59	0.90	1.07	0.85
164.7	0.87	1.07	0.75	0.90	1.29	0.84	0.65	0.93	0.78	1.00	0.68	0.82	1.68	1.20	1.15	1.34	0.63	0.94	1.11	0.89
164.8	0.87	1.09	0.68	0.88	1.28	0.84	0.62	0.91	0.79	0.99	0.67	0.82	1.66	1.17	1.11	1.31	0.58	0.94	1.10	0.88
164.9	0.86	1.07	0.70	0.88	1.36	0.83	0.64	0.94	0.81	0.97	0.65	0.81	1.61	1.19	1.08	1.29	0.56	0.94	1.06	0.85
165.0	0.85	1.07	0.74	0.89	1.33	0.81	0.66	0.93	0.79	0.98	0.67	0.81	1.60	1.21	1.13	1.31	0.62	0.89	1.03	0.84
165.1	0.85	1.09	0.74	0.89	1.29	0.84	0.60	0.91	0.76	1.00	0.66	0.81	1.62	1.18	1.06	1.29	0.62	0.90	1.05	0.86
165.2	0.83	1.10	0.80	0.91	1.31	0.84	0.57	0.91	0.83	1.00	0.61	0.81	1.63	1.19	1.00	1.27	0.67	0.90	1.12	0.90
165.3	0.86	1.09	0.81	0.92	1.29	0.82	0.61	0.91	0.83	0.98	0.56	0.79	1.64	1.19	0.99	1.27	0.69	0.89	1.14	0.90
165.4	0.90	1.08	0.87	0.95	1.28	0.78	0.63	0.90	0.84	1.02	0.62	0.83	1.62	1.20	1.00	1.27	0.61	0.90	1.17	0.89
165.5	0.88	1.08	0.90	0.95	1.32	0.83	0.62	0.92	0.86	1.01	0.63	0.83	1.62	1.18	1.08	1.29	0.61	0.92	1.11	0.88
165.6	0.89	1.07	0.96	0.98	1.30	0.78	0.61	0.90	0.89	1.02	0.67	0.86	1.66	1.19	1.15	1.33	0.67	0.87	1.09	0.88
165.7	0.89	1.08	0.91	0.96	1.34	0.81	0.56	0.90	0.86	1.01	0.69	0.85	1.65	1.18	1.10	1.31	0.73	0.87	1.09	0.90
165.8	0.93	1.08	0.97	0.99	1.32	0.74	0.60	0.89	0.89	1.01	0.68	0.86	1.64	1.15	1.05	1.28	0.67	0.86	1.14	0.89
165.9	0.87	1.09	0.95	0.97	1.32	0.83	0.61	0.92	0.89	0.99	0.64	0.84	1.63	1.17	1.04	1.28	0.68	0.87	1.11	0.88
166.0	0.86	1.08	0.94	0.96	1.31	0.88	0.63	0.94	0.91	1.00	0.72	0.88	1.63	1.23	1.03	1.30	0.66	0.86	1.05	0.86
166.1	0.88	1.10	0.96	0.98	1.29	0.93	0.65	0.96	0.87	1.01	0.76	0.88	1.58	1.23	0.99	1.27	0.66	0.87	1.07	0.87
166.2	0.88	1.09	0.95	0.97	1.26	0.86	0.64	0.92	0.88	1.01	0.66	0.85	1.50	1.22	1.01	1.24	0.66	0.88	1.12	0.89
166.3	0.91	1.08	0.90	0.96	1.29	0.85	0.61	0.92	0.88	1.00	0.67	0.85	1.54	1.24	0.97	1.25	0.72	0.88	1.15	0.92
166.4	0.87	1.07	0.91	0.95	1.25	0.82	0.64	0.90	0.85	1.01	0.69	0.85	1.52	1.25	1.02	1.26	0.67	0.88	1.15	0.90
166.5	0.86	1.09	0.96	0.97	1.17	0.84	0.63	0.88	0.82	1.00	0.72	0.85	1.53	1.25	1.08	1.29	0.67	0.83	1.07	0.85
166.6	0.87	1.11	0.91	0.96	1.20	0.83	0.59	0.88	0.86	1.00	0.63	0.83	1.44	1.21	1.07	1.24	0.69	0.83	1.11	0.88
166.7	0.88	1.09	0.92	0.96	1.19	0.83	0.60	0.87	0.85	1.02	0.62	0.83	1.45	1.23	1.19	1.29	0.68	0.82	1.09	0.86
166.8	0.90	1.07	0.95	0.97	1.19	0.82	0.62	0.87	0.91	1.00	0.61	0.84	1.45	1.20	1.18	1.28	0.74	0.83	1.12	0.90
166.9	0.91	1.10	0.90	0.97	1.20	0.85	0.59	0.88	0.92	1.03	0.65	0.87	1.48	1.23	1.24	1.32	0.73	0.81	1.13	0.89
167.0	0.94	1.08	0.91	0.97	1.20	0.88	0.58	0.89	0.91	1.02	0.68	0.87	1.50	1.22	1.14	1.29	0.73	0.82	1.16	0.91
167.1	0.91	1.08	0.88	0.96	1.27	0.89	0.66	0.94	0.89	1.01	0.76	0.89	1.41	1.19	1.17	1.26	0.70	0.81	1.03	0.85
167.2	0.92	1.08	0.89	0.96	1.29	0.84	0.66	0.93	0.90	1.01	0.74	0.88	1.44	1.17	1.15	1.25	0.71	0.83	1.12	0.89
167.3	0.94	1.09	0.89	0.97	1.34	0.89	0.66	0.96	0.91	0.99	0.67	0.86	1.44	1.19	1.19	1.27	0.74	0.81	1.11	0.89
167.4	1.01	1.08	0.84	0.98	1.33	0.95	0.88	1.05	0.86	1.01	0.70	0.85	1.50	1.25	1.21	1.32	0.68	0.79	1.13	0.87
167.5	1.00	1.08	0.92	1.00	1.31	0.95	0.84	1.03	0.87	1.00	0.71	0.86	1.42	1.22	1.23	1.29	0.67	0.84	1.02	0.84
167.6	1.05	1.08	0.94	1.03	1.29	0.97	0.89	1.05	0.88	1.01	0.73	0.87	1.49	1.20	1.27	1.32	0.66	0.84	1.04	0.85
167.7	0.99	1.09	0.96	1.01	1.29	0.92	0.87	1.03	0.88	1.00	0.75	0.88	1.47	1.25	1.19	1.30	0.64	0.82	1.15	0.87
167.8	1.01	1.09	0.94	1.01	1.27	0.91	0.85	1.01	0.84	1.00	0.76	0.87	1.47	1.26	1.30	1.34	0.63	0.82	1.05	0.84
167.9	0.97	1.11	0.85	0.98	1.20	0.95	0.88	1.01	0.84	1.00	0.76	0.87	1.60	1.29	1.26	1.38	0.65	0.81	1.01	0.82
168.0	1.01	1.09	0.94	1.01	1.16	0.91	0.81	0.96	0.85	1.01	0.68	0.85	1.64	1.25	1.20	1.37	0.62	0.80	0.96	0.79
168.1	0.95	1.09	0.94	0.99	1.22	0.93	0.78	0.97	0.87	0.98	0.70	0.85	1.66	1.25	1.18	1.36	0.63	0.83	1.04	0.84
168.2	0.97	1.09	0.92	0.99	1.20	0.92	0.87	1.00	0.92	1.01	0.71	0.88	1.64	1.27	1.17	1.36	0.63	0.87	0.95	0.82
168.3	0.91	1.11	0.96	0.99	1.16	0.96	0.88	1.00	0.92	1.01	0.73	0.88	1.61	1.22	1.18	1.34	0.68	0.83	1.05	0.85
168.4	0.89	1.10	0.89	0.96	1.16	0.93	0.88	0.99	0.87	0.99	0.72	0.86	1.66	1.19	1.13	1.33	0.71	0.83	1.04	0.86
168.5	0.89	1.10	0.85	0.95	1.14	0.94	0.94	1.01	0.94	1.00	0.72	0.89	1.67	1.20	1.10	1.32	0.66	0.82	1.04	0.84
168.6	0.89	1.10	0.86	0.95	1.18	0.96	0.90	1.01	0.94	1.02	0.72	0.90	1.67	1.17	1.00	1.28	0.73	0.78	0.92	0.81
168.7	0.86	1.12	0.82	0.93	1.15	0.96	0.92	1.01	0.92	1.01	0.75	0.89	1.63	1.16	1.15	1.31	0.72	0.79	1.05	0.85
168.8	0.82	1.11	0.88	0.94	1.23	0.96	0.93	1.04	0.93	1.06	0.71	0.90	1.65	1.12	1.32	1.36	0.69	0.82	0.99	0.83
168.9	0.80	1.12	0.90	0.94	1.11	0.92	0.92	0.98	0.92	1.04	0.71	0.89	1.63	1.09	1.21	1.31	0.66	0.82	1.01	0.83
169.0	0.85	1.08	0.96	0.96	1.16	0.94	0.82	0.97	0.95	0.97	0.65	0.86	1.65	1.09	1.24	1.33	0.76	0.84	0.97	0.86
169.1	0.77	1.06	0.99	0.94	1.14	0.94	0.83	0.97	0.92	0.96	0.67	0.85	1.66	1.14	1.29	1.36	0.67	0.85	0.97	0.83
169.2	0.81	1.07	0.99	0.96	1.19	0.96	0.90	1.01	0.86	1.00	0.69	0.85	1.65	1.14	1.29	1.36	0.59	0.82	1.00	0.80
169.3	0.77	1.14	0.94	0.95	1.19	0.95	0.93	1.02	0.91	0.99	0.73	0.88	1.65	1.09	1.28	1.34	0.62	0.85	0.98	0.82
169.4	0.81	1.16	0.93	0.97	1.14	0.99	0.92	1.02	0.89	0.91	0.71	0.84	1.65	1.12	1.23	1.33	0.54	0.82	1.01	0.79
169.5	0.78	1.16	0.98	0.97	1.14	0.97	0.93	1.01	0.87	0.97	0.72	0.85	1.66	1.13	1.29	1.36	0.62	0.86	0.96	0.81
169.6	0.81	1.12	0.98	0.97	1.13	0.96	0.89	1.00	0.89	0.98	0.72	0.86	1.66	1.10	1.26	1.34	0.60	0.83	1.02	0.82
169.7	0.84	1.12	0.99	0.98	1.17	0.96	0.87	1.00	0.89	0.94	0.77	0.87	1.65	1.14	1.13	1.31	0.72	0.85	1.00	0.86
169.8	0.76	1.14	0.97	0.96	1.15	0.98	0.85	1.00	0.90	0.95	0.79	0.88	1.65	1.07	1.07	1.27	0.70	0.88	1.00	0.86
169.9	0.81	1.12	1.00	0.98	1.19	0.96	0.87	1.01	0.92	0.95	0.83	0.90	1.64	1.09	1.02	1.25	0.62	0.87	0.96	0.81
170.0	0.81	1.16	0.98	0.98	1.19	0.97	0.87	1.01	0.90	0.94	0.75	0.86	1.64	1.07	1.08	1.26	0.63	0.84	0.99	0.82
170.1	0.87	1.17	0.99	1.01	1.16	0.97	0.91	1.01	0.91	0.97	0.64	0.84	1.68	1.09	1.18	1.31	0.62	0.84	1.01	0.82
170.2	0.87	1.07	0.99	0.97	1.17	0.96	0.89	1.01	0.92	0.95	0.63	0.83	1.66	1.10	1.07	1.27	0.72	0.84	1.03	0.86
170.3	0.83	1.08	0.98	0.96	1.19	0.97	0.92	1.03	0.92	0.96	0.70	0.86	1.67	1.15	1.11	1.31	0.72	0.84	1.00	0.85
170.4	0.80	1.12	0.92	0.95	1.23	0.92	0.96	1.04	0.95	0.94	0.77	0.89	1.66	1.17	1.09	1.31	0.76	0.82	1.02	0.87
170.5	0.81	1.10	0.85	0.92	1.19	0.92	0.97	1.02	0.93	0.95	0.72	0.87	1.66	1.17	1.12	1.31	0.73	0.82	0.95	0.84
170.6	0.78	1.11	0.84	0.91	1.11	0.98	0.95	1.01	0.94	0.94	0.67	0.85	1.66	1.10	1.11	1.29	0.80	0.82	1.01	0.88
170.7	0.83	1.09	0.88	0.93	1.18	0.97	0.99	1.05	0.87	0.99	0.70	0.85	1.64	1.12	1.14	1.30	0.74	0.85	0.99	0.86
170.8	0.87	1.12	0.84	0.94	1.10	0.98	0.98	1.02	0.92	1.02	0.66	0.87	1.63	1.09	1.14	1.29	0.68	0.82	1.04	0.84
170.9	0.88	1.10	0.86	0.95	1.05	0.96	0.97	1.00	0.94	1.04	0.74	0.91	1.62	1.12	1.12	1.29	0.74	0.80	1.04	0.86
171.0	0.89	1.10	0.91	0.96	1.02	0.99	0.94	0.98	0.93	1.04	0.72	0.90	1.63	1.11	1.16	1.30	0.75	0.84	1.05	0.88
171.1	0.87	1.09	0.92	0.96	1.09	0.99	0.98	1.02	0.94	1.07	0.73	0.91	1.66	1.12	1.22	1.33	0.78	0.78	1.07	0.88
171.2	0.84	1.14	0.95	0.97	1.05	1.01	0.96	1.01	0.87	1.07	0.61	0.85	1.62	1.12	1.21	1.32	0.72	0.83	1.01	0.85
171.3	0.81	1.12	0.97	0.97	1.01	1.00	0.96	0.99	0.90	1.06	0.71	0.89	1.55	1.15	1.18	1.30	0.68	0.83	1.01	0.84
171.4	0.83	1.11	0.93	0.96	1.01	0.99	0.93	0.98	0.90	1.06	0.77	0.91	1.59	1.20	1.16	1.32	0.78	0.84	0.91	0.84
171.5	0.82	1.08	0.96	0.96	0.98	0.97	0.89	0.95	0.91	0.99	0.77	0.89	1.59	1.16	1.16	1.30	0.74	0.84	0.93	0.84
171.6	0.79	1.09	0.96	0.95	0.94	0.98	0.90	0.94	0.86	0.96	0.75	0.86	1.61	1.14	1.18	1.31	0.73	0.86	0.90	0.83
171.7	0.77	1.06	0.97	0.93	1.10	1.01	0.93	1.01	0.90	0.95	0.79	0.88	1.66	1.19	1.12	1.32	0.93	0.86	0.96	0.92
171.8	0.84	1.02	0.99	0.95	0.94	0.99	0.92	0.95	0.91	1.00	0.80	0.90	1.64	1.20	1.11	1.32	0.97	0.86	0.97	0.93
171.9	0.81	1.15	0.97	0.98	1.18	0.98	0.92	1.03	0.89	0.97	0.69	0.85	1.68	1.11	1.07	1.29	0.85	0.85	0.95	0.88
172.0	0.82	1.15	0.98	0.98	1.16	0.95	0.89	1.00	0.92	0.94	0.70	0.85	1.65	1.15	1.14	1.31	0.85	0.88	0.94	0.89
172.1	0.80	1.12	0.90	0.94	1.09	0.97	0.90	0.99	0.89	0.99	0.65	0.84	1.66	1.22	1.19	1.36	0.71	0.87	0.84	0.81
172.2	0.77	1.12	0.89	0.93	1.34	1.00	0.93	1.09	0.89	1.01	0.79	0.90	1.64	1.25	1.24	1.38	0.77	0.88	0.80	0.82
172.3	0.83	1.12	0.99	0.98	1.26	1.00	0.88	1.05	0.89	1.03	0.74	0.89	1.64	1.14	1.24	1.34	0.84	0.94	0.77	0.85
172.4	0.83	1.16	0.99	0.99	1.35	0.96	0.95	1.09	0.91	1.04	0.72	0.89	1.64	1.14	1.18	1.32	0.92	0.89	0.85	0.89
172.5	0.82	1.16	0.98	0.99	1.33	0.97	0.96	1.09	0.90	0.99	0.64	0.85	1.64	1.08	1.24	1.32	0.85	0.87	0.83	0.85
172.6	0.82	1.11	0.96	0.96	1.22	0.96	0.94	1.04	0.90	1.00	0.70	0.87	1.64	1.10	1.20	1.31	0.88	0.86	0.80	0.85
172.7	0.84	1.10	0.99	0.97	1.31	0.97	0.95	1.08	0.88	0.97	0.67	0.84	1.63	1.10	1.31	1.35	0.78	0.84	0.85	0.82
172.8	0.85	1.09	0.98	0.97	1.29	0.97	0.96	1.07	0.89	1.00	0.70	0.87	1.66	1.15	1.27	1.36	0.78	0.88	0.83	0.83
172.9	0.85	1.09	0.88	0.94	1.22	0.99	0.96	1.06	0.91	0.98	0.74	0.88	1.64	1.11	1.21	1.32	0.79	0.82	0.78	0.80
173.0	0.81	1.08	0.87	0.92	1.19	0.99	0.95	1.04	0.90	0.95	0.71	0.85	1.62	1.14	1.19	1.32	0.83	0.79	0.75	0.79
173.1	0.79	1.09	0.90	0.93	1.36	0.96	0.94	1.09	0.90	0.95	0.71	0.85	1.64	1.12	1.18	1.32	0.70	0.82	0.73	0.75
173.2	0.80	1.11	0.86	0.92	1.44	0.96	0.93	1.11	0.90	0.93	0.70	0.84	1.64	1.12	1.19	1.32	0.74	0.84	0.78	0.79
173.3	0.86	1.14	0.89	0.96	1.25	0.94	0.93	1.04	0.90	0.92	0.66	0.83	1.64	1.16	1.28	1.36	0.72	0.88	0.78	0.79
173.4	0.85	1.13	0.89	0.96	1.29	0.97	0.95	1.07	0.92	0.94	0.72	0.86	1.66	1.16	1.25	1.36	0.74	0.86	0.79	0.80
173.5	0.85	1.14	0.92	0.97	1.33	1.01	0.94	1.09	0.91	0.93	0.68	0.84	1.63	1.13	1.20	1.32	0.67	0.90	0.80	0.79
173.6	0.84	1.12	0.86	0.94	1.34	0.99	0.92	1.08	0.95	0.94	0.68	0.86	1.63	1.12	1.16	1.30	0.78	0.84	0.71	0.78
173.7	0.84	1.13	0.86	0.94	1.28	0.95	0.92	1.05	0.92	0.92	0.70	0.85	1.61	1.09	1.17	1.29	0.75	0.88	0.78	0.80
173.8	0.77	1.12	0.84	0.91	1.23	0.97	0.98	1.06	0.91	0.93	0.72	0.86	1.59	1.16	1.14	1.30	0.69	0.92	0.81	0.81
173.9	0.80	1.15	0.89	0.95	1.29	0.97	0.96	1.07	0.95	0.91	0.70	0.85	1.54	1.13	1.14	1.27	0.65	0.88	0.86	0.79
174.0	0.85	1.14	0.90	0.96	1.30	0.96	0.93	1.06	0.95	0.92	0.66	0.85	1.51	1.15	1.13	1.26	0.59	0.71	0.79	0.70
174.1	0.82	1.13	0.91	0.95	1.34	0.99	0.95	1.09	0.90	0.90	0.68	0.83	1.56	1.09	1.15	1.27	0.66	0.64	0.81	0.70
174.2	0.84	1.09	0.87	0.93	1.29	1.01	0.95	1.08	0.96	0.92	0.74	0.88	1.54	1.13	1.12	1.26	0.69	0.68	0.80	0.73
174.3	0.82	1.10	0.88	0.94	1.19	0.95	0.96	1.03	0.95	0.93	0.70	0.86	1.55	1.20	1.14	1.30	0.72	0.73	0.88	0.78
174.4	0.83	1.10	0.90	0.94	1.24	0.96	0.96	1.05	0.90	0.91	0.71	0.84	1.53	1.14	1.13	1.27	0.66	0.65	0.80	0.70
174.5	0.92	1.04	0.90	0.95	1.26	0.95	0.95	1.05	0.91	0.90	0.74	0.85	1.57	1.07	1.15	1.26	0.64	0.73	0.80	0.72
174.6	0.89	1.10	0.85	0.94	1.34	0.99	0.94	1.09	0.93	0.92	0.72	0.86	1.53	1.02	1.11	1.22	0.64	0.71	0.78	0.71
174.7	0.91	1.08	0.89	0.96	1.21	0.97	0.91	1.03	0.92	0.95	0.73	0.87	1.56	1.15	1.14	1.28	0.68	0.72	0.79	0.73
174.8	0.91	1.11	0.87	0.96	1.23	0.97	0.95	1.05	0.88	0.93	0.67	0.82	1.58	1.17	1.14	1.30	0.72	0.71	0.80	0.74
174.9	0.89	1.07	0.88	0.95	1.22	0.96	0.97	1.05	0.89	0.89	0.68	0.82	1.61	1.11	1.17	1.29	0.66	0.70	0.81	0.72
175.0	0.93	1.08	0.88	0.96	1.21	0.98	0.95	1.05	0.88	0.87	0.70	0.82	1.62	1.10	1.21	1.31	0.68	0.63	0.80	0.70
175.1	0.94	1.09	0.86	0.96	1.20	0.98	0.93	1.04	0.89	0.89	0.72	0.83	1.66	1.12	1.31	1.36	0.70	0.62	0.76	0.69
175.2	0.95	1.10	0.84	0.96	1.33	0.99	0.95	1.09	0.90	0.90	0.71	0.84	1.62	1.14	1.32	1.36	0.71	0.60	0.73	0.68
175.3	0.98	1.11	0.90	1.00	1.24	0.97	0.97	1.06	0.91	0.99	0.70	0.87	1.68	1.16	1.17	1.33	0.63	0.66	0.70	0.66
175.4	1.01	1.12	0.85	0.99	1.27	0.98	0.95	1.07	0.89	0.96	0.68	0.85	1.66	1.07	1.16	1.30	0.69	0.65	0.78	0.71
175.5	1.04	1.10	0.91	1.02	1.34	0.97	0.91	1.07	0.90	0.96	0.76	0.87	1.65	1.08	1.04	1.26	0.71	0.59	0.82	0.71
175.6	1.04	1.07	0.97	1.03	1.32	0.98	0.94	1.08	0.87	1.03	0.72	0.87	1.66	1.10	1.06	1.27	0.70	0.55	0.82	0.69
175.7	1.07	1.07	1.03	1.06	1.26	0.97	0.95	1.06	0.88	1.02	0.75	0.89	1.66	1.09	0.94	1.23	0.75	0.59	0.72	0.69
175.8	1.06	1.07	0.97	1.03	1.30	0.91	0.94	1.05	0.82	1.01	0.72	0.85	1.68	1.12	1.02	1.27	0.70	0.59	0.70	0.66
175.9	1.03	1.07	0.95	1.02	1.31	0.90	0.90	1.04	0.86	1.02	0.67	0.85	1.67	1.10	1.01	1.26	0.64	0.69	0.78	0.70
176.0	1.00	1.04	0.97	1.01	1.27	0.85	0.91	1.01	0.86	0.97	0.68	0.84	1.65	1.10	1.00	1.25	0.67	0.61	0.76	0.68
176.1	0.94	1.07	0.96	0.99	1.26	0.86	0.94	1.02	0.82	0.97	0.69	0.83	1.65	1.11	0.94	1.23	0.70	0.59	0.70	0.66
176.2	0.97	1.09	0.98	1.01	1.22	0.90	0.93	1.02	0.78	0.98	0.68	0.81	1.64	1.12	0.99	1.25	0.71	0.62	0.68	0.67
176.3	1.00	1.08	1.00	1.02	1.14	0.86	0.93	0.97	0.80	0.96	0.66	0.81	1.64	1.13	0.96	1.24	0.66	0.63	0.72	0.67
176.4	0.94	1.05	0.96	0.98	1.19	0.87	0.95	1.00	0.79	0.96	0.65	0.80	1.64	1.11	0.94	1.23	0.64	0.62	0.72	0.66
176.5	0.97	1.06	0.97	1.00	1.14	0.83	0.94	0.97	0.80	0.95	0.67	0.81	1.60	1.08	0.90	1.20	0.70	0.67	0.74	0.70
176.6	0.89	1.06	1.00	0.98	1.18	0.82	0.94	0.98	0.75	1.00	0.68	0.81	1.56	1.07	0.94	1.19	0.68	0.69	0.74	0.71
176.7	0.88	1.07	0.99	0.98	1.22	0.87	0.93	1.01	0.76	0.94	0.73	0.81	1.59	1.08	0.95	1.21	0.77	0.53	0.81	0.70
176.8	0.85	1.07	1.00	0.97	1.36	0.84	0.93	1.04	0.81	0.97	0.68	0.82	1.63	1.06	1.02	1.24	0.73	0.59	0.81	0.71
176.9	0.89	1.07	0.99	0.98	1.33	0.83	0.97	1.04	0.82	0.97	0.72	0.84	1.63	1.11	0.99	1.24	0.78	0.62	0.82	0.74
177.0	0.88	1.07	0.98	0.98	1.31	0.84	0.95	1.03	0.80	0.97	0.74	0.83	1.62	1.05	1.00	1.22	0.76	0.65	0.80	0.74
177.1	0.89	1.06	0.99	0.98	1.28	0.83	0.95	1.02	0.81	0.99	0.68	0.83	1.59	1.11	0.98	1.23	0.74	0.60	0.90	0.75
177.2	0.85	1.05	0.98	0.96	1.32	0.83	0.95	1.03	0.82	0.98	0.72	0.84	1.61	1.14	1.02	1.26	0.74	0.63	0.88	0.75
177.3	0.84	1.07	0.99	0.97	1.34	0.80	0.93	1.02	0.80	1.02	0.71	0.85	1.57	1.13	0.98	1.23	0.74	0.66	0.92	0.77
177.4	0.80	1.08	0.93	0.94	1.31	0.81	0.92	1.02	0.82	1.03	0.70	0.85	1.57	1.12	0.99	1.23	0.75	0.68	0.78	0.73
177.5	0.84	1.09	0.96	0.96	1.38	0.78	0.90	1.02	0.80	1.07	0.67	0.85	1.55	1.12	1.07	1.25	0.78	0.69	0.78	0.75
177.6	0.85	1.06	1.00	0.97	1.38	0.71	0.87	0.99	0.83	1.05	0.82	0.90	1.55	1.14	1.00	1.23	0.74	0.68	0.85	0.76
177.7	0.84	1.08	0.99	0.97	1.24	0.79	0.90	0.98	0.83	1.02	0.72	0.86	1.57	1.11	1.10	1.26	0.78	0.76	0.89	0.81
177.8	0.85	1.09	0.98	0.98	1.20	0.77	0.90	0.96	0.80	1.06	0.72	0.86	1.59	1.11	1.20	1.30	0.77	0.67	0.86	0.76
177.9	0.91	1.09	1.05	1.02	1.23	0.76	0.94	0.98	0.85	1.03	0.69	0.85	1.58	1.10	1.19	1.29	0.76	0.60	0.85	0.73
178.0	0.91	1.11	1.00	1.01	1.23	0.77	0.94	0.98	0.82	1.02	0.67	0.83	1.57	1.09	1.21	1.29	0.76	0.66	0.83	0.75
178.1	0.91	1.12	1.03	1.02	1.18	0.75	0.92	0.95	0.80	1.04	0.65	0.83	1.57	1.12	1.13	1.27	0.75	0.59	0.83	0.72
178.2	0.92	1.09	1.04	1.02	1.15	0.75	0.93	0.94	0.79	1.03	0.66	0.83	1.56	1.10	1.26	1.31	0.74	0.59	0.81	0.71
178.3	0.94	1.11	1.03	1.03	1.20	0.76	0.95	0.97	0.81	1.02	0.71	0.85	1.54	1.10	1.22	1.29	0.71	0.59	0.87	0.72
178.4	0.99	1.10	1.07	1.06	1.23	0.75	0.96	0.98	0.82	1.05	0.69	0.85	1.55	1.10	1.07	1.24	0.78	0.60	0.85	0.74
178.5	1.05	1.08	1.07	1.07	1.26	0.73	0.96	0.98	0.82	1.03	0.65	0.83	1.56	1.11	1.01	1.23	0.82	0.53	0.80	0.72
178.6	1.02	1.12	1.06	1.07	1.30	0.73	0.95	0.99	0.84	1.02	0.71	0.86	1.53	1.12	1.00	1.22	0.79	0.56	0.81	0.72
178.7	0.97	1.09	1.05	1.04	1.33	0.76	0.92	1.00	0.80	1.07	0.69	0.86	1.57	1.13	1.00	1.23	0.84	0.57	0.83	0.75
178.8	0.96	1.10	1.05	1.04	1.17	0.75	0.93	0.95	0.81	1.05	0.72	0.86	1.56	1.08	1.01	1.22	0.81	0.55	0.89	0.75
178.9	0.91	1.08	1.07	1.02	1.05	0.75	0.94	0.91	0.79	1.04	0.71	0.85	1.60	1.14	1.01	1.25	0.84	0.57	0.76	0.72
179.0	0.84	1.10	1.07	1.00	0.98	0.79	0.94	0.91	0.80	1.04	0.74	0.86	1.61	1.16	1.08	1.29	0.86	0.59	0.78	0.75
179.1	0.88	1.09	1.06	1.01	1.01	0.80	0.94	0.92	0.79	1.01	0.74	0.85	1.60	1.19	1.18	1.32	0.91	0.59	0.81	0.77
179.2	0.87	1.12	1.06	1.02	0.99	0.80	0.95	0.91	0.81	0.98	0.69	0.83	1.54	1.13	1.21	1.29	0.89	0.59	0.85	0.77
179.3	0.90	1.07	1.05	1.00	0.99	0.80	0.94	0.91	0.79	0.95	0.76	0.83	1.57	1.17	1.13	1.29	0.91	0.59	0.80	0.77
179.4	0.86	1.10	1.05	1.01	1.00	0.75	0.93	0.89	0.79	0.94	0.73	0.82	1.55	1.14	1.10	1.26	0.91	0.60	0.81	0.77
179.5	0.88	1.12	1.05	1.01	1.03	0.72	0.91	0.89	0.78	0.92	0.74	0.81	1.52	1.08	1.09	1.23	0.85	0.57	0.80	0.74
179.6	0.90	1.12	1.05	1.02	1.04	0.81	0.92	0.92	0.86	0.90	0.76	0.84	1.55	1.07	1.07	1.23	0.88	0.58	0.83	0.76
179.7	1.00	1.10	1.07	1.06	1.10	0.81	0.95	0.95	0.77	0.91	0.76	0.81	1.57	1.09	1.08	1.25	0.90	0.56	0.78	0.75
179.8	0.97	1.08	1.06	1.04	1.09	0.74	0.93	0.92	0.84	0.88	0.78	0.83	1.58	1.08	1.12	1.26	0.82	0.55	0.86	0.74
179.9	1.00	1.09	1.05	1.05	1.11	0.80	0.90	0.94	0.78	0.90	0.79	0.83	1.56	1.09	1.09	1.25	0.85	0.54	0.81	0.74
180.0	0.99	1.08	1.06	1.04	1.11	0.79	0.93	0.94	0.83	0.89	0.74	0.82	1.55	1.07	1.10	1.24	0.88	0.54	0.79	0.73
180.1	1.03	1.05	1.04	1.04	1.14	0.81	0.94	0.96	0.80	0.91	0.83	0.85	1.53	1.10	1.12	1.25	0.85	0.53	0.81	0.73
180.2	1.00	1.06	1.05	1.04	1.02	0.78	0.95	0.92	0.74	0.90	0.76	0.80	1.54	1.09	1.13	1.26	0.86	0.54	0.84	0.75
180.3	0.94	1.10	1.06	1.03	0.99	0.82	0.94	0.92	0.76	0.90	0.79	0.82	1.57	1.07	1.15	1.26	0.82	0.52	0.81	0.72
180.4	0.97	1.10	1.07	1.05	1.05	0.79	0.97	0.94	0.85	0.88	0.75	0.83	1.53	1.14	1.18	1.28	0.84	0.52	0.78	0.71
180.5	1.01	1.08	1.07	1.06	1.00	0.78	0.96	0.92	0.83	0.90	0.77	0.83	1.51	1.09	1.13	1.24	0.78	0.52	0.81	0.70
180.6	0.97	1.08	1.07	1.04	1.13	0.77	0.95	0.95	0.74	0.90	0.80	0.81	1.51	1.03	1.12	1.22	0.80	0.54	0.81	0.72
180.7	0.89	1.10	1.04	1.01	1.10	0.78	0.93	0.94	0.78	0.89	0.75	0.81	1.49	1.03	1.08	1.20	0.83	0.53	0.82	0.72
180.8	0.87	1.11	1.04	1.01	1.09	0.79	0.95	0.94	0.80	0.83	0.72	0.78	1.52	1.12	0.99	1.21	0.79	0.58	0.83	0.73
180.9	0.93	1.09	1.09	1.04	1.16	0.79	0.94	0.96	0.78	0.84	0.76	0.79	1.51	1.16	1.09	1.25	0.83	0.56	0.84	0.75
181.0	0.89	1.06	1.06	1.00	1.09	0.78	0.95	0.94	0.78	0.92	0.81	0.84	1.50	1.20	1.00	1.23	0.69	0.55	0.82	0.69
181.1	0.86	1.07	1.06	1.00	1.11	0.77	0.93	0.94	0.80	0.91	0.71	0.81	1.51	1.17	1.05	1.24	0.60	0.55	0.82	0.66
181.2	0.82	1.08	1.04	0.98	1.10	0.79	0.94	0.94	0.81	0.82	0.72	0.78	1.52	1.11	1.07	1.23	0.71	0.56	0.82	0.70
181.3	0.87	1.07	1.03	0.99	0.98	0.80	0.94	0.90	0.87	0.85	0.73	0.81	1.50	1.07	1.06	1.21	0.82	0.58	0.78	0.73
181.4	0.90	1.09	1.03	1.01	1.06	0.79	0.94	0.93	0.89	0.75	0.74	0.79	1.49	1.04	1.11	1.21	0.82	0.57	0.82	0.74
181.5	0.96	1.10	1.00	1.02	1.13	0.79	0.95	0.95	0.85	0.77	0.78	0.80	1.46	1.05	1.07	1.19	0.82	0.55	0.84	0.74
181.6	0.96	1.10	1.00	1.02	1.06	0.81	0.99	0.95	0.93	0.75	0.73	0.80	1.49	1.07	1.11	1.23	0.76	0.53	0.80	0.70
181.7	0.90	1.08	0.99	0.99	1.07	0.82	0.97	0.95	0.95	0.76	0.76	0.83	1.53	1.05	1.13	1.24	0.80	0.55	0.83	0.73
181.8	0.85	1.09	0.98	0.97	1.06	0.79	0.96	0.94	0.94	0.76	0.75	0.81	1.49	1.18	1.13	1.27	0.80	0.56	0.92	0.76
181.9	0.79	1.09	1.00	0.96	1.04	0.75	0.95	0.91	0.99	0.82	0.78	0.86	1.50	1.14	1.10	1.25	0.81	0.57	0.84	0.74
182.0	0.77	1.07	0.99	0.94	1.02	0.76	0.93	0.91	0.94	0.80	0.73	0.83	1.50	1.14	1.08	1.24	0.78	0.57	0.85	0.73
182.1	0.78	1.10	0.99	0.96	1.03	0.76	0.96	0.91	0.97	0.79	0.64	0.80	1.52	1.12	1.07	1.24	0.74	0.54	0.89	0.72
182.2	0.75	1.00	0.98	0.91	1.06	0.76	0.97	0.93	0.93	0.79	0.68	0.80	1.51	1.11	1.10	1.24	0.75	0.53	0.87	0.71
182.3	0.85	1.02	0.98	0.95	1.06	0.77	0.94	0.93	0.93	0.80	0.68	0.80	1.53	1.12	1.11	1.25	0.75	0.53	0.93	0.74
182.4	0.80	1.11	1.00	0.97	1.09	0.76	0.94	0.93	0.90	0.77	0.71	0.80	1.50	1.12	1.06	1.22	0.85	0.55	0.87	0.76
182.5	0.83	1.09	1.04	0.99	1.08	0.78	0.95	0.94	0.94	0.81	0.67	0.80	1.48	1.17	1.04	1.23	0.78	0.57	0.85	0.73
182.6	0.83	1.10	0.98	0.97	1.09	0.80	0.96	0.95	0.95	0.76	0.67	0.79	1.54	1.15	1.06	1.25	0.83	0.60	0.95	0.79
182.7	0.85	1.08	1.02	0.98	1.18	0.80	0.96	0.98	0.90	0.80	0.72	0.80	1.52	1.13	1.06	1.24	0.80	0.56	0.95	0.77
182.8	0.85	1.12	1.01	0.99	1.23	0.84	0.96	1.01	0.89	0.76	0.67	0.77	1.50	1.20	1.03	1.24	0.75	0.61	0.92	0.76
182.9	0.83	1.07	0.99	0.96	1.35	0.77	0.95	1.02	0.86	0.77	0.72	0.79	1.49	1.20	1.02	1.23	0.68	0.57	0.93	0.72
183.0	0.88	1.09	0.99	0.99	1.32	0.79	0.92	1.01	0.87	0.74	0.70	0.77	1.51	1.20	1.00	1.24	0.71	0.57	0.85	0.71
183.1	0.87	1.09	0.99	0.98	1.41	0.76	0.95	1.04	0.92	0.76	0.74	0.81	1.55	1.21	0.96	1.24	0.73	0.59	0.81	0.71
183.2	0.85	1.09	1.03	0.99	1.35	0.79	0.93	1.02	0.89	0.78	0.72	0.79	1.60	1.25	0.98	1.28	0.73	0.57	0.86	0.72
183.3	0.82	1.11	1.00	0.97	1.33	0.82	0.94	1.03	0.79	0.82	0.65	0.75	1.55	1.22	0.96	1.24	0.74	0.55	0.88	0.73
183.4	0.82	1.13	1.01	0.99	1.26	0.75	0.97	1.00	0.84	0.81	0.67	0.78	1.52	1.18	0.99	1.23	0.77	0.56	0.91	0.75
183.5	0.84	1.10	0.90	0.95	1.28	0.83	0.95	1.02	0.92	0.83	0.68	0.81	1.57	1.19	0.97	1.24	0.79	0.61	0.91	0.77
183.6	0.81	1.10	0.96	0.96	1.18	0.78	0.96	0.98	0.94	0.78	0.67	0.80	1.59	1.19	0.99	1.26	0.81	0.59	0.91	0.77
183.7	0.83	1.10	0.94	0.96	1.17	0.78	1.00	0.98	0.92	0.77	0.69	0.79	1.57	1.19	0.95	1.23	0.76	0.59	0.89	0.75
183.8	0.83	1.08	0.96	0.96	1.16	0.75	0.96	0.96	0.89	0.84	0.69	0.81	1.59	1.19	0.93	1.24	0.76	0.55	0.92	0.75
183.9	0.80	1.07	0.95	0.94	1.19	0.81	0.97	0.99	0.98	0.77	0.72	0.82	1.58	1.20	0.96	1.25	0.82	0.57	0.91	0.77
184.0	0.82	1.13	1.00	0.98	1.13	0.84	0.99	0.99	0.94	0.82	0.72	0.83	1.59	1.24	1.01	1.28	0.83	0.56	0.84	0.74
184.1	0.81	1.11	1.00	0.97	1.14	0.86	0.98	0.99	0.94	0.81	0.72	0.82	1.58	1.22	0.97	1.25	0.83	0.62	0.95	0.80
184.2	0.85	1.09	0.98	0.98	1.16	0.80	0.93	0.97	0.92	0.85	0.74	0.84	1.59	1.17	1.00	1.25	0.80	0.61	0.83	0.75
184.3	0.86	1.10	1.00	0.99	1.14	0.84	0.92	0.96	0.96	0.83	0.69	0.83	1.55	1.10	1.03	1.23	0.82	0.62	0.92	0.79
184.4	0.84	1.11	1.00	0.98	1.11	0.85	0.94	0.97	0.93	0.77	0.68	0.79	1.54	1.18	1.07	1.26	0.81	0.59	0.89	0.76
184.5	0.85	1.12	0.95	0.97	1.23	0.82	0.93	0.99	0.94	0.82	0.73	0.83	1.57	1.15	1.05	1.26	0.82	0.61	0.86	0.76
184.6	0.84	1.09	0.91	0.95	1.25	0.87	0.95	1.02	0.92	0.76	0.67	0.78	1.54	1.16	1.03	1.24	0.86	0.57	0.89	0.78
184.7	0.85	1.12	0.97	0.98	1.28	0.78	0.90	0.99	0.94	0.79	0.69	0.81	1.55	1.10	1.00	1.22	0.82	0.60	0.92	0.78
184.8	0.87	1.09	0.95	0.97	1.32	0.76	0.93	1.00	1.01	0.84	0.66	0.84	1.53	1.14	0.99	1.22	0.85	0.55	0.97	0.79
184.9	0.85	1.10	0.98	0.98	1.32	0.77	0.95	1.01	0.96	0.77	0.68	0.80	1.52	1.10	0.96	1.19	0.84	0.62	0.99	0.81
185.0	0.81	1.11	0.96	0.96	1.24	0.82	0.92	0.99	0.90	0.77	0.67	0.78	1.59	1.11	0.93	1.21	0.86	0.65	0.92	0.81
185.1	0.83	1.12	0.98	0.97	1.11	0.78	0.96	0.95	0.95	0.75	0.69	0.80	1.52	1.16	0.94	1.21	0.85	0.68	0.92	0.82
185.2	0.82	1.09	0.98	0.96	1.17	0.81	0.94	0.97	0.95	0.75	0.72	0.80	1.51	1.16	0.96	1.21	0.84	0.61	0.90	0.78
185.3	0.80	1.11	1.03	0.98	1.17	0.77	0.96	0.96	0.94	0.79	0.65	0.79	1.49	1.18	0.93	1.20	0.82	0.62	0.93	0.79
185.4	0.78	1.11	0.99	0.96	1.14	0.81	0.92	0.96	0.93	0.84	0.65	0.80	1.50	1.14	1.02	1.22	0.84	0.61	0.93	0.80
185.5	0.80	1.10	1.02	0.97	1.25	0.79	0.93	0.99	0.89	0.85	0.68	0.81	1.49	1.21	1.07	1.26	0.79	0.58	0.88	0.75
185.6	0.80	1.10	1.01	0.97	1.24	0.78	0.93	0.98	0.88	0.77	0.65	0.76	1.51	1.09	1.05	1.22	0.80	0.56	0.88	0.75
185.7	0.79	1.08	1.02	0.96	1.24	0.80	0.92	0.99	0.91	0.77	0.69	0.79	1.53	1.14	1.09	1.25	0.79	0.57	0.93	0.76
185.8	0.81	1.10	1.03	0.98	1.31	0.82	0.92	1.01	0.89	0.75	0.72	0.79	1.53	1.18	1.04	1.25	0.75	0.57	0.94	0.75
185.9	0.81	1.11	1.02	0.98	1.40	0.80	0.91	1.04	0.89	0.79	0.68	0.78	1.50	1.18	1.00	1.23	0.81	0.56	0.88	0.75
186.0	0.80	1.12	1.02	0.98	1.38	0.82	0.94	1.04	0.92	0.81	0.69	0.81	1.50	1.21	0.98	1.23	0.85	0.57	0.89	0.77
186.1	0.81	1.11	1.03	0.99	1.41	0.81	0.93	1.05	0.93	0.76	0.66	0.78	1.51	1.15	1.02	1.23	0.88	0.64	0.93	0.82
186.2	0.87	1.09	1.02	0.99	1.37	0.81	0.92	1.03	0.90	0.75	0.66	0.77	1.51	1.18	0.97	1.22	0.84	0.57	0.93	0.78
186.3	0.87	1.08	0.93	0.96	1.36	0.81	0.94	1.04	0.91	0.79	0.71	0.80	1.52	1.08	0.93	1.17	0.85	0.61	0.94	0.80
186.4	0.93	1.11	1.02	1.02	1.34	0.79	0.93	1.02	0.92	0.80	0.68	0.80	1.57	1.03	1.00	1.20	0.86	0.56	0.88	0.77
186.5	0.92	1.10	1.06	1.03	1.35	0.79	0.92	1.02	0.99	0.78	0.70	0.82	1.54	1.08	0.99	1.20	0.89	0.57	0.90	0.79
186.6	0.96	1.11	1.04	1.03	1.29	0.80	0.95	1.01	0.95	0.76	0.70	0.80	1.54	1.09	0.99	1.21	0.89	0.53	0.94	0.79
186.7	1.00	1.09	1.01	1.04	1.28	0.79	0.94	1.01	0.96	0.74	0.69	0.79	1.52	1.13	1.01	1.22	0.89	0.54	0.86	0.76
186.8	0.98	1.09	1.02	1.03	1.30	0.79	0.92	1.00	0.89	0.76	0.70	0.78	1.53	1.16	0.95	1.21	0.86	0.52	0.89	0.76
186.9	1.04	1.06	1.02	1.04	1.38	0.80	0.96	1.05	0.86	0.74	0.70	0.77	1.52	1.13	0.95	1.20	0.84	0.57	0.92	0.78
187.0	1.00	1.08	0.99	1.02	1.33	0.81	0.95	1.03	0.94	0.76	0.75	0.82	1.54	1.16	0.93	1.21	0.88	0.58	0.92	0.79
187.1	0.98	1.11	1.00	1.03	1.31	0.79	0.95	1.02	0.80	0.77	0.76	0.78	1.52	1.17	0.98	1.22	0.80	0.57	0.89	0.75
187.2	0.96	1.11	1.03	1.04	1.36	0.79	0.94	1.03	0.92	0.80	0.72	0.81	1.53	1.19	0.96	1.23	0.80	0.56	0.88	0.75
187.3	0.99	1.11	1.02	1.04	1.42	0.78	0.95	1.05	0.91	0.81	0.76	0.83	1.54	1.14	0.96	1.21	0.86	0.54	0.89	0.76
187.4	1.02	1.09	1.04	1.05	1.34	0.78	0.97	1.03	0.97	0.71	0.76	0.81	1.57	1.25	0.95	1.26	0.77	0.58	0.90	0.75
187.5	1.02	1.11	0.99	1.04	1.38	0.83	0.96	1.06	0.94	0.71	0.74	0.80	1.52	1.21	0.92	1.22	0.82	0.58	0.92	0.77
187.6	1.01	1.10	0.98	1.03	1.36	0.83	0.94	1.04	0.92	0.75	0.69	0.79	1.50	1.27	0.93	1.23	0.76	0.55	0.97	0.76
187.7	0.99	1.11	1.02	1.04	1.41	0.82	0.96	1.06	0.92	0.82	0.68	0.81	1.51	1.27	0.91	1.23	0.79	0.54	0.95	0.76
187.8	1.02	1.09	1.03	1.05	1.41	0.82	0.96	1.06	0.89	0.70	0.72	0.77	1.51	1.30	0.92	1.25	0.79	0.58	0.97	0.78
187.9	1.03	1.11	1.03	1.06	1.46	0.83	0.98	1.09	0.88	0.77	0.68	0.78	1.49	1.27	0.90	1.22	0.79	0.54	1.00	0.78
188.0	0.98	1.09	1.06	1.04	1.33	0.82	0.98	1.04	0.92	0.92	0.68	0.84	1.50	1.27	0.89	1.22	0.78	0.60	0.97	0.78
188.1	0.93	1.10	1.05	1.03	1.39	0.84	0.96	1.06	0.93	0.84	0.69	0.82	1.50	1.26	0.92	1.23	0.80	0.59	0.92	0.77
188.2	0.94	1.09	1.05	1.03	1.37	0.83	0.98	1.06	0.93	0.83	0.71	0.82	1.50	1.20	0.99	1.23	0.79	0.58	0.90	0.76
188.3	0.97	1.11	1.05	1.04	1.39	0.83	0.94	1.06	0.91	0.84	0.68	0.81	1.52	1.21	0.98	1.24	0.70	0.56	0.91	0.73
188.4	0.96	1.13	1.05	1.05	1.33	0.82	0.94	1.03	0.88	0.75	0.73	0.79	1.50	1.23	1.02	1.25	0.80	0.59	0.91	0.77
188.5	1.05	1.09	1.02	1.06	1.35	0.81	0.91	1.02	0.94	0.82	0.74	0.83	1.48	1.27	1.07	1.27	0.77	0.56	0.87	0.73
188.6	1.14	1.10	1.01	1.08	1.17	0.82	0.94	0.98	0.92	0.77	0.69	0.79	1.48	1.18	1.14	1.27	0.80	0.60	0.91	0.77
188.7	1.16	1.06	1.00	1.07	1.23	0.81	0.94	0.99	0.91	0.82	0.74	0.82	1.49	1.21	1.12	1.27	0.79	0.60	0.90	0.76
188.8	1.17	1.08	0.99	1.08	1.40	0.83	0.93	1.05	0.93	0.75	0.70	0.79	1.48	1.21	1.10	1.26	0.78	0.60	0.97	0.79
188.9	1.16	1.12	0.98	1.09	1.36	0.81	0.91	1.03	0.88	0.85	0.67	0.80	1.48	1.21	1.06	1.25	0.79	0.70	0.93	0.81
189.0	1.18	1.11	0.97	1.09	1.36	0.81	0.93	1.03	0.91	1.00	0.70	0.87	1.51	1.26	1.16	1.31	0.77	0.65	0.87	0.76
189.1	1.14	1.11	0.97	1.08	1.21	0.82	0.95	1.00	0.92	1.01	0.67	0.86	1.49	1.22	1.22	1.31	0.82	0.63	0.89	0.78
189.2	1.15	1.11	0.97	1.08	1.21	0.83	0.92	0.99	0.91	0.90	0.70	0.84	1.48	1.23	1.17	1.29	0.83	0.72	0.84	0.80
189.3	1.15	1.10	1.01	1.09	1.31	0.83	0.95	1.03	0.89	0.91	0.72	0.84	1.50	1.23	1.20	1.31	0.80	0.78	0.88	0.82
189.4	1.16	1.09	1.02	1.09	1.21	0.82	0.95	1.00	0.87	0.88	0.73	0.83	1.53	1.22	1.23	1.33	0.76	0.73	0.86	0.78
189.5	1.16	1.12	1.01	1.10	1.26	0.83	0.94	1.01	0.90	0.82	0.72	0.81	1.55	1.24	1.34	1.38	0.77	0.73	0.84	0.78
189.6	1.16	1.08	1.01	1.08	1.26	0.84	0.94	1.01	0.84	0.83	0.74	0.80	1.50	1.21	1.36	1.36	0.76	0.67	0.92	0.78
189.7	1.19	1.11	0.99	1.10	1.28	0.83	0.94	1.01	0.93	0.84	0.74	0.84	1.54	1.22	1.37	1.38	0.79	0.69	0.84	0.77
189.8	1.16	1.09	1.00	1.08	1.26	0.83	0.91	1.00	0.90	0.84	0.70	0.82	1.60	1.28	1.37	1.41	0.80	0.70	0.88	0.79
189.9	1.18	1.12	0.99	1.10	1.28	0.82	0.93	1.01	0.80	0.85	0.70	0.79	1.65	1.23	1.35	1.41	0.80	0.67	0.86	0.78
190.0	1.19	1.08	0.97	1.08	1.33	0.83	0.93	1.03	0.76	0.86	0.77	0.80	1.62	1.24	1.37	1.41	0.78	0.65	0.87	0.77
190.1	1.17	1.10	0.93	1.07	1.29	0.81	0.94	1.01	0.79	0.87	0.74	0.80	1.64	1.26	1.37	1.42	0.82	0.68	0.89	0.80
190.2	1.15	1.10	0.97	1.07	1.22	0.81	0.92	0.98	0.82	0.89	0.80	0.84	1.58	1.17	1.36	1.37	0.84	0.71	0.89	0.81
190.3	1.14	1.11	0.88	1.04	1.29	0.82	0.94	1.02	0.78	0.85	0.81	0.81	1.59	1.20	1.34	1.38	0.84	0.63	0.88	0.78
190.4	1.17	1.10	0.95	1.08	1.29	0.83	0.95	1.02	0.76	0.88	0.82	0.82	1.54	1.19	1.37	1.37	0.80	0.70	0.81	0.77
190.5	1.20	1.10	0.96	1.09	1.37	0.83	0.95	1.05	0.79	0.88	0.81	0.82	1.57	1.17	1.33	1.35	0.82	0.65	0.86	0.78
190.6	1.19	1.11	0.94	1.08	1.37	0.84	0.96	1.05	0.79	0.86	0.75	0.80	1.59	1.18	1.32	1.37	0.81	0.65	0.87	0.78
190.7	1.18	1.09	0.96	1.08	1.37	0.84	0.93	1.05	0.82	0.84	0.80	0.82	1.61	1.10	1.27	1.32	0.79	0.67	0.84	0.77
190.8	1.19	1.06	0.98	1.08	1.37	0.84	0.93	1.05	0.90	0.79	0.75	0.81	1.59	1.11	1.23	1.31	0.78	0.72	0.83	0.78
190.9	1.19	1.04	0.94	1.06	1.30	0.84	0.93	1.02	0.88	0.81	0.72	0.80	1.68	1.11	1.24	1.34	0.73	0.69	0.86	0.76
191.0	1.12	1.10	0.95	1.06	1.26	0.84	0.95	1.02	0.82	0.84	0.75	0.80	1.68	1.16	1.21	1.35	0.77	0.70	0.84	0.77
191.1	1.12	1.10	0.92	1.05	1.25	0.85	0.94	1.01	0.87	0.84	0.74	0.81	1.60	1.15	1.23	1.33	0.79	0.63	0.85	0.75
191.2	1.10	1.07	0.95	1.04	1.27	0.85	0.95	1.02	0.91	0.84	0.76	0.84	1.58	1.17	1.23	1.33	0.79	0.63	0.83	0.75
191.3	1.04	1.08	0.99	1.03	1.30	0.83	0.94	1.02	0.86	0.85	0.72	0.81	1.57	1.15	1.30	1.34	0.80	0.72	0.75	0.75
191.4	1.00	1.08	0.99	1.02	1.34	0.82	0.94	1.03	0.90	0.82	0.69	0.80	1.55	1.21	1.22	1.33	0.76	0.76	0.72	0.75
191.5	0.97	1.08	0.96	1.01	1.31	0.81	0.94	1.02	0.96	0.83	0.65	0.82	1.56	1.10	1.21	1.29	0.78	0.72	0.74	0.75
191.6	0.98	1.11	0.93	1.01	1.33	0.78	0.94	1.02	0.92	0.80	0.68	0.80	1.57	1.10	1.21	1.29	0.79	0.72	0.72	0.74
191.7	1.01	1.08	0.98	1.02	1.42	0.80	0.92	1.05	0.86	0.81	0.68	0.78	1.52	1.13	1.19	1.28	0.81	0.72	0.82	0.78
191.8	0.99	1.08	0.98	1.02	1.44	0.76	0.94	1.05	0.87	0.83	0.67	0.79	1.57	1.14	1.18	1.30	0.82	0.66	0.80	0.76
191.9	1.01	1.10	0.90	1.00	1.35	0.77	0.96	1.03	0.82	0.85	0.74	0.80	1.59	1.09	1.17	1.28	0.82	0.64	0.84	0.77
192.0	0.98	1.10	0.93	1.00	1.26	0.79	0.94	1.00	0.84	0.80	0.70	0.78	1.58	1.11	1.13	1.28	0.80	0.61	0.82	0.75
192.1	0.96	1.07	0.95	1.00	1.26	0.77	0.93	0.99	0.82	0.83	0.68	0.78	1.56	1.10	1.14	1.27	0.81	0.65	0.83	0.76
192.2	1.00	1.08	0.98	1.02	1.25	0.78	0.93	0.99	0.81	0.83	0.71	0.78	1.61	1.09	1.10	1.27	0.83	0.60	0.79	0.74
192.3	0.97	1.07	0.92	0.99	1.24	0.76	0.94	0.98	0.94	0.86	0.74	0.85	1.66	1.10	1.10	1.28	0.78	0.60	0.82	0.73
192.4	1.03	1.06	0.89	0.99	1.27	0.78	0.96	1.00	0.86	0.88	0.77	0.84	1.67	1.15	1.08	1.30	0.80	0.63	0.80	0.74
192.5	1.02	1.07	0.86	0.98	1.31	0.76	0.94	1.00	0.83	0.86	0.70	0.80	1.66	1.16	1.19	1.34	0.80	0.65	0.83	0.76
192.6	1.04	1.11	0.93	1.03	1.32	0.77	0.96	1.02	0.89	0.82	0.70	0.80	1.66	1.21	1.17	1.35	0.79	0.66	0.88	0.77
192.7	1.06	1.10	0.91	1.02	1.26	0.76	0.95	0.99	0.87	0.82	0.64	0.78	1.66	1.19	1.14	1.33	0.85	0.67	0.88	0.80
192.8	1.06	1.09	0.95	1.03	1.26	0.79	0.96	1.00	0.85	0.85	0.69	0.80	1.67	1.16	1.13	1.32	0.89	0.67	0.86	0.80
192.9	1.02	1.09	0.99	1.03	1.33	0.75	0.95	1.01	0.82	0.88	0.69	0.80	1.68	1.14	1.11	1.31	0.92	0.68	0.87	0.83
193.0	1.05	1.09	0.92	1.02	1.30	0.78	0.97	1.01	0.87	0.87	0.70	0.81	1.67	1.16	1.20	1.34	0.92	0.67	0.87	0.82
193.1	1.07	1.10	0.90	1.02	1.36	0.79	0.93	1.03	0.79	0.87	0.61	0.76	1.66	1.16	1.16	1.33	0.91	0.64	0.87	0.81
193.2	1.03	1.10	1.00	1.04	1.26	0.77	0.96	1.00	0.90	0.86	0.58	0.78	1.67	1.14	1.11	1.31	0.91	0.72	0.81	0.81
193.3	1.08	1.11	0.91	1.03	1.28	0.77	0.94	1.00	0.86	0.86	0.59	0.77	1.68	1.16	1.05	1.30	0.91	0.74	0.83	0.83
193.4	1.06	1.07	0.96	1.03	1.21	0.78	1.00	1.00	0.89	0.89	0.62	0.80	1.67	1.21	1.07	1.32	0.88	0.70	0.85	0.81
193.5	1.04	1.11	0.99	1.05	1.21	0.77	0.99	0.99	0.88	0.90	0.59	0.79	1.67	1.15	1.06	1.29	0.89	0.67	0.82	0.80
193.6	1.11	1.11	0.97	1.06	1.13	0.77	0.98	0.96	0.94	0.89	0.61	0.81	1.65	1.13	1.06	1.28	0.86	0.71	0.87	0.82
193.7	1.12	1.12	0.96	1.07	1.15	0.76	0.99	0.96	0.98	0.87	0.63	0.83	1.68	1.23	1.08	1.33	0.88	0.71	0.85	0.81
193.8	1.14	1.11	0.98	1.08	1.30	0.77	0.93	1.00	1.03	0.81	0.65	0.83	1.67	1.21	1.04	1.31	0.89	0.62	0.91	0.81
193.9	1.09	1.10	0.96	1.05	1.25	0.76	0.94	0.98	1.04	0.84	0.65	0.84	1.67	1.18	1.06	1.30	0.92	0.67	0.89	0.83
194.0	1.07	1.12	0.91	1.03	1.33	0.76	0.97	1.02	1.05	0.82	0.66	0.84	1.67	1.21	1.08	1.32	0.89	0.69	0.88	0.82
194.1	1.09	1.10	0.96	1.05	1.30	0.80	0.97	1.03	1.05	0.87	0.68	0.87	1.65	1.22	1.06	1.31	0.90	0.72	0.91	0.84
194.2	1.08	1.09	0.98	1.05	1.41	0.81	0.92	1.05	1.06	0.84	0.66	0.85	1.66	1.22	1.03	1.30	0.92	0.69	0.86	0.82
194.3	1.12	1.11	0.96	1.06	1.23	0.80	0.95	0.99	1.04	0.84	0.66	0.85	1.65	1.19	1.03	1.29	0.91	0.68	0.84	0.81
194.4	1.14	1.12	0.94	1.07	1.25	0.79	0.94	0.99	1.04	0.85	0.64	0.84	1.66	1.20	1.03	1.30	0.89	0.61	0.80	0.76
194.5	1.14	1.10	0.95	1.06	1.22	0.79	0.98	1.00	1.04	0.86	0.64	0.85	1.66	1.20	1.03	1.29	0.88	0.59	0.89	0.79
194.6	1.12	1.09	0.95	1.05	1.14	0.79	0.97	0.96	1.05	0.85	0.57	0.82	1.68	1.19	1.08	1.32	0.88	0.67	0.91	0.82
194.7	1.12	1.08	0.98	1.06	1.12	0.76	0.97	0.95	1.02	0.84	0.58	0.82	1.67	1.20	1.12	1.33	0.89	0.70	0.88	0.82
194.8	1.14	1.10	0.94	1.06	1.11	0.81	0.96	0.96	1.05	0.88	0.60	0.84	1.65	1.17	1.21	1.34	0.94	0.59	0.95	0.83
194.9	1.08	1.12	0.93	1.05	1.18	0.79	0.97	0.98	1.08	0.85	0.58	0.84	1.64	1.19	1.22	1.35	0.92	0.70	0.99	0.87
195.0	1.18	1.10	0.96	1.08	1.09	0.77	0.97	0.94	1.07	0.90	0.58	0.85	1.68	1.16	1.20	1.35	0.91	0.68	1.02	0.87
195.1	1.19	1.06	0.97	1.07	1.24	0.78	0.91	0.98	1.05	0.90	0.62	0.86	1.60	1.16	1.20	1.32	0.91	0.66	0.94	0.84
195.2	1.09	1.08	1.01	1.06	1.14	0.77	0.96	0.96	1.06	0.89	0.71	0.89	1.59	1.21	1.20	1.33	0.86	0.64	1.00	0.84
195.3	1.07	1.11	0.96	1.05	1.20	0.75	0.94	0.97	1.08	0.90	0.71	0.89	1.55	1.17	1.17	1.30	0.91	0.64	0.96	0.84
195.4	1.06	1.15	1.00	1.07	1.22	0.78	0.97	0.99	1.09	0.86	0.74	0.90	1.57	1.15	1.06	1.26	0.89	0.69	1.01	0.86
195.5	1.12	1.07	1.00	1.07	1.19	0.74	0.97	0.97	1.05	0.84	0.67	0.86	1.58	1.16	1.03	1.26	0.94	0.65	0.98	0.86
195.6	1.03	1.13	0.92	1.03	1.21	0.76	0.96	0.98	1.04	0.85	0.75	0.88	1.51	1.17	1.05	1.24	0.91	0.65	0.93	0.83
195.7	1.10	1.08	0.97	1.05	1.16	0.79	0.94	0.97	1.05	0.88	0.75	0.89	1.58	1.16	1.03	1.26	0.89	0.63	0.92	0.81
195.8	1.03	1.11	0.98	1.04	1.13	0.75	0.95	0.94	1.00	0.89	0.76	0.88	1.53	1.14	1.00	1.22	0.89	0.61	0.92	0.81
195.9	1.14	1.11	0.97	1.07	1.19	0.72	0.94	0.95	0.97	0.85	0.74	0.85	1.51	1.13	0.98	1.21	0.92	0.63	0.92	0.82
196.0	1.10	1.10	0.97	1.06	1.11	0.74	0.90	0.92	0.95	0.84	0.72	0.84	1.54	1.15	1.00	1.23	0.91	0.66	0.89	0.82
196.1	1.14	1.12	0.96	1.07	1.08	0.74	0.94	0.92	0.95	0.84	0.72	0.84	1.50	1.14	1.01	1.22	0.90	0.68	0.86	0.81
196.2	1.16	1.12	0.96	1.08	1.13	0.74	0.93	0.93	0.98	0.87	0.73	0.86	1.53	1.14	1.03	1.23	0.85	0.67	0.87	0.80
196.3	1.08	1.09	0.99	1.05	1.17	0.75	0.96	0.96	0.95	0.86	0.72	0.84	1.47	1.16	1.04	1.22	0.90	0.65	0.87	0.81
196.4	1.14	1.10	0.95	1.06	1.17	0.79	0.96	0.97	0.95	0.90	0.76	0.87	1.44	1.13	1.00	1.19	0.97	0.68	0.89	0.85
196.5	1.14	1.09	0.97	1.06	1.18	0.81	0.97	0.99	0.93	0.85	0.70	0.82	1.46	1.15	1.03	1.21	0.87	0.69	0.89	0.81
196.6	1.06	1.08	0.98	1.04	1.22	0.80	0.93	0.98	0.99	0.84	0.70	0.84	1.43	1.14	1.02	1.20	0.87	0.68	0.92	0.83
196.7	1.01	1.08	1.00	1.03	1.29	0.79	0.96	1.01	0.87	0.90	0.72	0.83	1.49	1.16	1.02	1.22	0.92	0.69	0.89	0.83
196.8	1.05	1.08	0.98	1.04	1.27	0.77	0.92	0.99	0.90	0.85	0.68	0.81	1.47	1.13	1.09	1.23	0.95	0.61	0.90	0.82
196.9	1.02	1.08	0.97	1.02	1.27	0.77	0.97	1.00	0.88	0.86	0.72	0.82	1.49	1.07	1.09	1.22	0.93	0.59	0.90	0.81
197.0	1.17	1.09	0.92	1.06	1.29	0.81	0.97	1.02	0.87	0.89	0.70	0.82	1.51	1.14	1.11	1.25	0.93	0.57	0.86	0.79
197.1	1.18	1.08	0.90	1.05	1.39	0.84	0.97	1.06	0.86	0.86	0.70	0.81	1.51	1.16	1.09	1.25	0.95	0.64	0.84	0.81
197.2	1.12	1.10	0.87	1.03	1.41	0.82	0.94	1.06	0.90	0.89	0.68	0.82	1.55	1.15	1.07	1.26	0.71	0.64	0.90	0.75
197.3	1.08	1.09	0.93	1.03	1.38	0.82	0.95	1.05	0.91	0.87	0.61	0.80	1.54	1.15	1.11	1.26	0.81	0.63	0.92	0.78
197.4	1.08	1.08	0.90	1.02	1.41	0.83	0.97	1.07	0.96	0.87	0.68	0.84	1.50	1.11	1.10	1.24	0.70	0.67	0.91	0.76
197.5	1.08	1.07	0.92	1.02	1.34	0.83	0.95	1.04	0.87	0.91	0.69	0.82	1.48	1.07	1.06	1.20	0.82	0.69	0.87	0.80
197.6	1.15	1.10	0.93	1.06	1.33	0.81	0.95	1.03	0.80	0.91	0.68	0.80	1.51	1.08	1.03	1.21	0.80	0.66	0.92	0.79
197.7	1.06	1.10	0.91	1.02	1.23	0.83	1.00	1.02	0.81	0.94	0.75	0.83	1.53	1.08	1.10	1.24	0.87	0.63	0.94	0.81
197.8	1.02	1.09	0.95	1.02	1.29	0.82	1.00	1.04	0.85	0.94	0.74	0.84	1.51	1.07	1.17	1.25	0.92	0.61	0.90	0.81
197.9	1.00	1.08	0.94	1.01	1.32	0.80	0.97	1.03	0.79	0.92	0.68	0.79	1.49	1.08	1.18	1.25	0.93	0.64	0.92	0.83
198.0	1.05	1.10	0.94	1.03	1.31	0.83	0.94	1.03	0.89	0.95	0.62	0.82	1.52	1.14	1.17	1.28	0.98	0.69	0.90	0.85
198.1	1.00	1.08	0.98	1.02	1.30	0.85	0.97	1.04	0.81	0.90	0.71	0.81	1.54	1.19	1.17	1.30	0.98	0.67	0.86	0.84
198.2	1.01	1.10	0.95	1.02	1.27	0.85	0.93	1.01	0.87	0.89	0.70	0.82	1.48	1.16	1.21	1.28	0.94	0.72	0.86	0.84
198.3	1.03	1.09	0.93	1.02	1.30	0.84	0.96	1.03	0.90	0.86	0.74	0.83	1.45	1.16	1.28	1.30	0.95	0.71	0.90	0.85
198.4	1.03	1.07	0.98	1.03	1.19	0.84	0.96	1.00	0.85	0.81	0.72	0.79	1.46	1.11	1.36	1.31	0.98	0.65	0.91	0.85
198.5	1.04	1.09	0.99	1.04	1.02	0.86	0.95	0.94	0.87	0.79	0.69	0.78	1.46	1.09	1.35	1.30	0.99	0.62	0.86	0.82
198.6	1.01	1.08	0.96	1.02	1.13	0.88	0.92	0.98	0.86	0.73	0.70	0.76	1.51	1.11	1.31	1.31	0.97	0.62	0.87	0.82
198.7	1.03	1.08	0.93	1.01	1.34	0.92	0.94	1.06	0.81	0.82	0.70	0.78	1.46	1.05	1.26	1.26	0.98	0.64	0.86	0.83
198.8	1.01	1.06	0.97	1.01	1.41	0.91	0.96	1.09	0.85	0.76	0.70	0.77	1.47	1.06	1.30	1.28	0.97	0.59	0.85	0.80
198.9	0.98	1.08	0.96	1.01	1.30	0.89	0.94	1.04	0.86	0.75	0.70	0.77	1.47	1.09	1.24	1.27	0.98	0.58	0.93	0.83
199.0	0.99	1.10	0.94	1.01	1.13	0.88	0.95	0.98	0.88	0.77	0.69	0.78	1.46	1.03	1.30	1.26	0.98	0.60	0.92	0.83
199.1	1.00	1.08	0.98	1.02	1.15	0.85	0.97	0.99	0.85	0.79	0.75	0.80	1.43	1.07	1.23	1.24	0.94	0.57	0.91	0.80
199.2	1.00	1.10	0.97	1.03	1.09	0.90	0.95	0.98	0.86	0.89	0.72	0.83	1.42	1.04	1.21	1.22	0.97	0.67	0.90	0.85
199.3	1.03	1.09	0.99	1.03	1.01	0.92	0.96	0.96	0.88	0.90	0.72	0.83	1.46	1.04	1.17	1.22	0.99	0.67	0.91	0.86
199.4	1.00	1.11	0.98	1.03	1.03	0.92	0.95	0.97	0.88	0.94	0.74	0.85	1.45	0.99	1.22	1.22	0.95	0.59	0.95	0.83
199.5	1.00	1.08	0.90	0.99	1.00	0.92	0.92	0.95	0.90	0.86	0.72	0.82	1.45	1.00	1.22	1.22	0.98	0.61	0.92	0.84
199.6	0.99	1.08	0.93	1.00	1.05	0.91	0.95	0.97	0.79	0.98	0.77	0.85	1.46	1.00	1.21	1.22	0.96	0.58	0.87	0.81
199.7	1.00	1.08	0.94	1.01	1.09	0.92	0.93	0.98	0.81	0.88	0.70	0.80	1.45	1.05	1.18	1.22	0.91	0.60	0.85	0.79
[truncated: 1,003 more rows]

## Sheet: RMSF (nm)
	Wild-type				P525L				R521C				R521H				P525L-PDB
Residue	R1	R2	R3	Mean	R1	R2	R3	Mean	R1	R2	R3	Mean	R1	R2	R3	Mean	R1	R2	R3	Mean
507	1.62	0.53	0.48	0.88	2.56	0.72	0.67	1.32	1.25	1.43	2.21	1.63	3.40	2.55	2.09	2.68	1.56	1.87	1.69	1.71
508	0.73	0.36	0.33	0.47	1.52	0.56	0.56	0.88	0.73	0.72	0.62	0.69	0.68	0.57	0.78	0.68	0.58	0.65	0.66	0.63
509	0.55	0.27	0.29	0.37	0.99	0.49	0.48	0.66	0.60	0.66	0.55	0.60	0.56	0.48	0.67	0.57	0.49	0.53	0.56	0.53
510	0.42	0.29	0.28	0.33	0.82	0.43	0.44	0.56	0.49	0.57	0.51	0.52	0.49	0.42	0.60	0.50	0.40	0.47	0.44	0.44
511	0.47	0.26	0.31	0.35	0.69	0.41	0.42	0.50	0.37	0.50	0.45	0.44	0.42	0.41	0.51	0.45	0.33	0.40	0.37	0.37
512	0.60	0.29	0.37	0.42	0.59	0.43	0.43	0.48	0.37	0.53	0.40	0.43	0.46	0.34	0.46	0.42	0.37	0.41	0.37	0.38
513	0.59	0.37	0.43	0.47	0.52	0.45	0.50	0.49	0.49	0.49	0.55	0.51	0.54	0.35	0.47	0.45	0.50	0.43	0.31	0.41
514	0.56	0.32	0.32	0.40	0.57	0.44	0.49	0.50	0.56	0.40	0.60	0.52	0.49	0.26	0.39	0.38	0.58	0.41	0.36	0.45
515	0.47	0.21	0.29	0.32	0.64	0.38	0.46	0.50	0.51	0.41	0.59	0.50	0.54	0.29	0.38	0.40	0.52	0.43	0.50	0.48
516	0.36	0.25	0.34	0.32	0.66	0.33	0.52	0.50	0.55	0.38	0.54	0.49	0.47	0.48	0.48	0.48	0.37	0.53	0.66	0.52
517	0.31	0.28	0.33	0.31	0.65	0.42	0.54	0.54	0.44	0.36	0.39	0.40	0.40	0.48	0.57	0.48	0.26	0.55	0.62	0.48
518	0.34	0.28	0.37	0.33	0.55	0.39	0.56	0.50	0.41	0.48	0.34	0.41	0.42	0.48	0.50	0.47	0.21	0.44	0.40	0.35
519	0.33	0.35	0.56	0.42	0.57	0.43	0.61	0.53	0.41	0.42	0.45	0.43	0.34	0.48	0.50	0.44	0.29	0.40	0.37	0.35
520	0.52	0.38	0.56	0.49	0.54	0.52	0.60	0.55	0.43	0.41	0.44	0.42	0.35	0.36	0.45	0.39	0.46	0.41	0.32	0.40
521	0.53	0.25	0.38	0.39	0.60	0.53	0.44	0.52	0.43	0.42	0.41	0.42	0.49	0.27	0.35	0.37	0.53	0.38	0.34	0.42
522	0.37	0.19	0.25	0.27	0.62	0.42	0.41	0.48	0.43	0.46	0.50	0.46	0.48	0.26	0.40	0.38	0.49	0.39	0.49	0.46
523	0.34	0.25	0.27	0.29	0.61	0.50	0.50	0.54	0.42	0.47	0.47	0.45	0.38	0.41	0.39	0.39	0.36	0.39	0.46	0.40
524	0.34	0.31	0.33	0.33	0.64	0.53	0.60	0.59	0.36	0.54	0.41	0.44	0.39	0.44	0.43	0.42	0.31	0.48	0.34	0.38
525	0.53	0.41	0.43	0.46	0.78	0.54	0.70	0.67	0.48	0.68	0.57	0.58	0.47	0.51	0.58	0.52	0.40	0.63	0.49	0.50
526	0.73	0.58	0.46	0.59	0.91	0.63	0.87	0.80	0.72	0.89	0.77	0.79	0.63	0.59	1.58	0.94	0.60	0.81	0.58	0.66

## Sheet: RG (nm)
	Wild-type				P525L				R521C				R521H				P525L-PDB
Time (ns)	R1	R2	R3	Mean	R1	R2	R3	Mean	R1	R2	R3	Mean	R1	R2	R3	Mean	R1	R2	R3	Mean
0.0	1.12	1.12	1.13	1.13	1.13	1.12	1.12	1.12	1.13	1.14	1.13	1.13	1.14	1.13	1.13	1.13	1.15	1.14	1.14	1.14
0.1	1.14	1.24	1.13	1.17	1.07	1.12	1.11	1.12	1.21	1.19	1.28	1.21	1.21	1.20	1.16	1.19	1.05	1.04	1.18	1.09
0.2	1.06	1.18	1.15	1.13	1.11	1.14	1.07	1.11	1.23	1.16	1.16	1.16	1.26	1.22	1.12	1.20	1.08	1.12	1.24	1.14
0.3	1.04	1.19	1.11	1.11	1.16	1.22	1.03	1.13	1.20	1.14	1.32	1.20	1.24	1.34	1.14	1.24	1.14	1.12	1.24	1.17
0.4	1.05	1.14	1.12	1.10	1.13	1.18	1.08	1.13	1.19	1.19	1.20	1.19	1.18	1.26	1.04	1.16	1.03	1.12	1.27	1.14
0.5	1.12	1.14	1.15	1.14	1.16	1.25	1.10	1.17	1.14	1.01	1.11	1.11	1.14	1.33	1.05	1.17	1.01	1.13	1.20	1.11
0.6	1.13	1.02	1.17	1.11	1.11	1.19	1.13	1.16	1.21	1.07	1.21	1.21	1.13	1.24	1.13	1.17	1.03	1.11	1.09	1.08
0.7	1.10	1.03	1.06	1.06	1.09	1.30	1.07	1.18	1.17	1.04	1.18	1.17	1.12	1.16	1.18	1.15	1.12	1.16	1.20	1.16
0.8	0.95	0.95	1.10	1.00	1.19	1.27	1.00	1.14	1.18	1.09	1.00	1.09	1.10	1.16	1.20	1.15	1.14	1.17	1.13	1.15
0.9	0.94	0.93	1.09	0.98	1.17	1.27	1.04	1.16	1.17	1.19	1.05	1.17	1.09	1.06	1.13	1.09	1.13	1.09	1.10	1.11
1.0	0.97	1.02	1.21	1.06	1.17	1.22	0.95	1.09	1.15	1.05	1.04	1.05	1.30	1.06	1.20	1.19	1.22	1.16	1.14	1.17
1.1	0.99	1.02	1.29	1.10	1.04	1.19	1.01	1.10	1.12	1.06	1.03	1.06	1.22	1.07	1.15	1.15	1.12	1.18	1.09	1.13
1.2	0.94	0.94	1.19	1.02	1.01	1.18	1.01	1.10	1.17	1.03	1.06	1.06	1.18	1.02	1.09	1.10	1.16	1.20	1.12	1.16
1.3	0.96	0.94	1.27	1.06	1.03	1.18	0.98	1.08	1.28	1.08	1.11	1.11	1.05	1.05	1.11	1.07	1.20	1.21	1.12	1.18
1.4	1.01	0.95	1.30	1.09	0.97	1.16	0.96	1.06	1.21	1.01	1.19	1.19	1.18	1.08	1.04	1.10	1.19	1.24	1.18	1.20
1.5	1.01	0.95	1.25	1.07	1.08	1.20	1.03	1.12	1.21	1.06	1.13	1.13	1.19	1.00	1.13	1.10	1.18	1.17	1.09	1.15
1.6	1.02	0.99	1.19	1.06	0.95	1.21	1.02	1.12	1.13	0.96	1.20	1.13	1.19	1.02	1.30	1.17	1.17	1.15	1.10	1.14
1.7	0.94	0.93	1.27	1.05	1.02	1.27	0.98	1.12	1.14	0.97	1.16	1.14	1.15	0.96	1.17	1.09	1.22	1.16	1.15	1.18
1.8	0.93	0.91	1.31	1.05	1.04	1.19	1.00	1.10	1.18	0.97	1.16	1.16	1.11	0.95	1.11	1.05	1.16	1.19	1.16	1.17
1.9	0.96	0.92	1.34	1.08	1.05	1.18	0.97	1.08	1.18	1.04	1.03	1.04	1.06	1.00	1.16	1.07	1.13	1.14	1.07	1.11
2.0	1.02	0.83	1.29	1.05	1.08	1.09	0.99	1.04	1.14	1.08	1.02	1.08	1.10	0.93	1.25	1.09	1.15	1.14	1.10	1.13
2.1	0.93	0.95	1.27	1.05	1.03	1.08	0.97	1.02	1.14	1.01	0.98	1.01	1.14	1.00	1.21	1.12	1.13	1.04	1.05	1.07
2.2	0.89	0.95	1.26	1.03	1.11	1.05	0.96	1.00	1.17	0.99	1.05	1.05	1.09	0.94	1.25	1.09	1.22	0.93	0.94	1.03
2.3	0.89	0.90	1.31	1.03	1.13	1.08	0.93	1.00	1.23	0.98	0.93	0.98	1.00	0.97	1.18	1.05	1.23	0.92	1.04	1.06
2.4	0.84	0.88	1.38	1.03	1.05	1.10	0.93	1.01	1.20	1.04	1.05	1.05	0.97	0.93	1.21	1.04	1.22	0.92	0.96	1.03
2.5	0.90	0.90	1.30	1.03	1.15	1.11	0.90	1.00	1.21	1.11	1.14	1.14	1.04	0.86	1.15	1.02	1.18	0.93	1.02	1.04
2.6	0.92	0.98	1.27	1.06	1.05	1.15	0.84	0.99	1.19	1.23	1.03	1.19	1.19	0.90	1.22	1.10	1.12	0.90	1.02	1.02
2.7	1.01	0.90	1.31	1.07	1.02	1.03	0.84	0.94	1.19	1.22	1.09	1.19	1.16	0.87	1.22	1.08	1.17	0.90	1.05	1.04
2.8	0.94	0.89	1.28	1.04	1.10	1.07	0.78	0.93	1.06	1.17	1.08	1.08	1.22	0.80	1.22	1.08	1.18	0.92	0.96	1.02
2.9	0.92	0.85	1.28	1.02	1.06	1.08	0.84	0.96	1.04	1.24	1.03	1.04	1.20	0.86	1.15	1.07	1.17	0.95	0.92	1.01
3.0	0.99	0.92	1.28	1.06	1.07	1.06	0.81	0.93	0.92	1.23	1.03	1.03	1.21	0.83	1.08	1.04	1.16	0.95	0.98	1.03
3.1	1.07	0.84	1.22	1.04	1.22	0.97	0.75	0.86	1.03	1.17	1.02	1.03	1.34	0.83	1.11	1.09	1.05	0.95	1.00	1.00
3.2	0.98	0.83	1.21	1.01	1.30	1.08	0.74	0.91	1.08	1.27	1.00	1.08	1.18	0.97	1.10	1.08	1.19	0.93	1.05	1.06
3.3	0.95	0.89	1.27	1.04	1.27	0.99	0.74	0.86	1.15	1.24	1.02	1.15	1.18	0.93	1.20	1.10	1.15	0.90	1.01	1.02
3.4	1.06	0.78	1.34	1.06	1.33	1.16	0.74	0.95	1.18	1.28	1.05	1.18	1.15	0.89	1.20	1.08	1.16	0.94	1.03	1.04
3.5	1.01	0.75	1.29	1.02	1.09	1.24	0.77	1.01	1.21	1.27	1.25	1.25	1.08	0.89	1.22	1.06	1.14	0.96	1.03	1.04
3.6	1.05	0.80	1.26	1.04	1.16	1.20	0.72	0.96	1.32	1.34	1.17	1.32	1.11	0.90	1.20	1.07	1.24	0.98	0.99	1.07
3.7	1.13	0.79	1.20	1.04	1.23	1.19	0.75	0.97	1.20	1.24	1.21	1.21	0.99	0.95	1.30	1.08	1.22	1.02	0.96	1.07
3.8	1.05	0.77	1.16	0.99	1.27	1.13	0.75	0.94	1.13	1.29	1.26	1.26	1.05	0.94	1.24	1.08	1.23	1.04	0.93	1.06
3.9	1.08	0.75	1.23	1.02	1.36	1.13	0.74	0.94	1.05	1.24	1.30	1.24	1.14	0.99	1.24	1.12	1.18	0.94	1.01	1.04
4.0	1.09	0.76	1.21	1.02	1.38	1.05	0.75	0.90	1.10	1.23	1.32	1.23	1.00	0.93	1.11	1.01	1.23	0.98	1.12	1.11
4.1	1.00	0.75	1.25	1.00	1.34	1.09	0.74	0.91	1.10	1.29	1.29	1.29	1.01	0.95	1.18	1.05	1.22	0.91	1.11	1.08
4.2	1.05	0.73	1.11	0.96	1.34	1.10	0.75	0.92	1.06	1.36	1.21	1.21	0.96	0.97	1.21	1.05	1.10	0.84	1.11	1.02
4.3	0.99	0.74	1.15	0.96	1.31	1.06	0.75	0.91	1.07	1.25	1.29	1.25	1.00	0.95	1.20	1.05	1.05	0.79	0.98	0.94
4.4	1.06	0.73	1.06	0.95	1.26	1.02	0.78	0.90	1.10	1.33	1.21	1.21	0.88	1.06	1.07	1.00	1.03	0.75	0.95	0.91
4.5	1.10	0.72	1.09	0.97	1.33	0.97	0.80	0.88	1.04	1.27	1.27	1.27	0.95	1.11	1.09	1.05	1.10	0.81	0.94	0.95
4.6	1.00	0.73	1.15	0.96	1.27	0.96	0.74	0.85	1.14	1.24	1.28	1.24	1.04	1.13	1.05	1.07	1.05	0.82	0.97	0.95
4.7	1.03	0.75	1.10	0.96	1.37	0.85	0.78	0.81	1.09	1.18	1.24	1.18	1.03	1.09	1.04	1.05	1.05	0.80	0.93	0.93
4.8	1.01	0.73	1.00	0.91	1.30	0.88	0.80	0.84	1.08	1.27	1.21	1.21	1.04	1.14	1.01	1.06	1.10	0.78	0.95	0.94
4.9	1.01	0.74	0.95	0.90	1.32	0.86	0.76	0.81	1.10	1.30	1.25	1.25	1.01	1.09	1.04	1.05	1.12	0.75	0.93	0.93
5.0	0.95	0.78	1.00	0.91	1.23	0.84	0.77	0.80	1.04	1.35	1.29	1.29	0.98	1.15	1.09	1.07	1.16	0.77	0.91	0.95
5.1	0.94	0.82	0.97	0.91	1.23	0.90	0.80	0.85	1.09	1.29	1.27	1.27	1.03	1.14	1.15	1.11	1.21	0.76	0.99	0.98
5.2	0.97	0.85	0.94	0.92	1.01	0.92	0.81	0.86	1.09	1.25	1.22	1.22	0.94	1.15	1.18	1.09	1.16	0.75	0.95	0.95
5.3	1.00	0.87	0.94	0.94	1.09	0.91	0.86	0.88	0.98	1.22	1.23	1.22	0.96	1.13	1.12	1.07	1.22	0.75	0.98	0.98
5.4	1.01	0.85	1.03	0.96	0.99	0.93	0.77	0.85	1.09	1.16	1.21	1.16	0.98	1.17	1.20	1.12	1.22	0.80	0.98	1.00
5.5	1.05	0.87	1.05	0.99	1.06	0.94	0.75	0.85	1.25	1.18	1.26	1.25	0.96	1.15	1.17	1.09	1.17	0.77	0.96	0.97
5.6	1.09	0.88	1.08	1.02	1.07	1.03	0.76	0.89	1.28	1.14	1.29	1.28	0.93	1.08	1.14	1.05	1.08	0.80	0.95	0.94
5.7	1.00	0.85	1.09	0.98	1.05	0.96	0.78	0.87	1.25	1.06	1.26	1.25	1.00	1.13	1.14	1.09	1.10	0.79	0.98	0.95
5.8	0.93	0.86	1.10	0.96	1.13	0.93	0.75	0.84	1.24	1.10	1.25	1.24	0.97	1.04	1.06	1.02	1.08	0.93	0.95	0.99
5.9	0.98	0.85	1.06	0.97	1.13	0.98	0.75	0.86	1.22	1.24	1.20	1.22	0.90	1.05	1.05	1.00	1.02	0.79	0.89	0.90
6.0	0.99	0.84	1.13	0.98	1.17	0.94	0.77	0.85	1.31	1.23	1.26	1.26	0.88	0.99	1.06	0.98	1.01	0.73	0.83	0.86
6.1	1.02	0.87	1.02	0.97	1.11	0.90	0.76	0.83	1.17	1.10	1.29	1.17	0.84	1.00	1.06	0.97	0.98	0.77	0.87	0.87
6.2	0.99	0.86	1.09	0.98	1.09	0.96	0.77	0.86	1.25	1.21	1.27	1.25	0.90	1.03	1.03	0.99	0.97	0.77	0.90	0.88
6.3	1.00	0.89	1.03	0.98	1.05	0.93	0.81	0.87	1.14	1.16	1.31	1.16	0.81	1.06	1.06	0.98	0.90	0.80	0.93	0.88
6.4	0.99	0.87	1.01	0.96	1.13	0.93	0.76	0.85	1.20	1.04	1.36	1.20	0.91	0.99	1.01	0.97	0.89	0.87	0.92	0.89
6.5	0.94	0.84	0.93	0.90	1.14	0.95	0.74	0.85	1.20	1.10	1.35	1.20	0.85	1.08	0.97	0.97	0.88	0.82	0.95	0.88
6.6	1.00	0.87	1.03	0.97	1.15	0.92	0.77	0.84	1.22	1.21	1.24	1.22	0.93	1.16	1.04	1.04	0.87	0.78	1.03	0.89
6.7	0.92	0.84	1.05	0.94	1.19	0.94	0.76	0.85	1.24	1.23	1.23	1.23	0.96	1.17	0.99	1.04	0.85	0.79	0.99	0.88
6.8	0.82	0.84	1.11	0.92	1.09	0.92	0.76	0.84	1.20	1.20	1.19	1.20	0.94	1.13	0.96	1.01	0.96	0.77	1.00	0.91
6.9	0.81	0.85	1.08	0.92	1.11	0.97	0.77	0.87	1.18	1.23	1.24	1.23	0.88	1.25	0.99	1.04	0.89	0.74	0.96	0.86
7.0	0.86	0.87	0.96	0.90	1.12	1.03	0.76	0.90	1.19	1.18	1.28	1.19	0.92	1.16	1.12	1.07	0.90	0.75	0.99	0.88
7.1	0.86	0.83	1.01	0.90	1.10	1.03	0.76	0.90	1.17	1.20	1.28	1.20	0.94	1.10	1.06	1.03	0.90	0.72	1.10	0.91
7.2	0.84	0.79	0.99	0.87	1.12	1.05	0.77	0.91	1.14	1.17	1.31	1.17	0.96	1.05	1.04	1.02	0.93	0.72	1.14	0.93
7.3	0.84	0.80	0.98	0.87	1.13	1.06	0.77	0.91	1.17	1.17	1.33	1.17	0.83	1.20	1.09	1.04	0.90	0.74	1.13	0.92
7.4	0.88	0.79	0.87	0.84	1.15	1.21	0.76	0.98	1.21	1.22	1.26	1.22	0.89	1.16	1.16	1.07	0.89	0.73	1.01	0.88
7.5	0.80	0.82	0.90	0.84	1.18	1.14	0.78	0.96	1.19	1.18	1.24	1.19	0.88	1.13	1.12	1.04	0.88	0.73	1.02	0.88
7.6	0.84	0.81	0.84	0.83	1.14	1.04	0.76	0.90	1.17	1.13	1.17	1.17	0.87	1.25	1.15	1.09	0.88	0.71	1.07	0.88
7.7	0.80	0.82	0.83	0.82	1.18	1.10	0.76	0.93	1.18	1.10	1.14	1.14	0.87	1.19	1.20	1.09	0.92	0.71	1.09	0.91
7.8	0.95	0.84	0.96	0.92	1.14	0.99	0.78	0.89	1.22	1.17	1.16	1.17	0.84	1.22	1.17	1.08	0.94	0.71	1.14	0.93
7.9	0.99	0.85	1.03	0.96	1.05	0.93	0.78	0.86	1.20	1.11	1.15	1.15	0.93	1.27	1.21	1.14	0.96	0.72	1.23	0.97
8.0	0.99	0.81	0.99	0.93	1.15	0.99	0.77	0.88	1.20	1.10	1.19	1.19	0.82	1.22	1.23	1.09	0.90	0.72	1.09	0.90
8.1	1.01	0.81	0.95	0.92	1.17	0.90	0.78	0.84	1.17	1.16	1.15	1.16	0.86	1.19	1.21	1.08	0.87	0.72	1.14	0.91
8.2	1.02	0.80	0.92	0.92	0.98	0.88	0.77	0.82	1.19	1.11	1.13	1.13	0.85	1.24	1.09	1.06	0.94	0.72	1.11	0.92
8.3	0.97	0.82	0.99	0.92	1.06	0.91	0.78	0.84	1.22	1.12	1.13	1.13	0.86	1.01	1.08	0.99	0.95	0.72	1.09	0.92
8.4	0.96	0.81	1.04	0.94	1.18	0.93	0.76	0.84	1.25	1.08	1.17	1.17	0.89	1.17	1.01	1.02	0.96	0.73	1.12	0.94
8.5	0.84	0.80	0.98	0.88	1.36	0.95	0.74	0.85	1.26	1.14	1.17	1.17	0.91	1.22	1.01	1.04	0.88	0.73	1.08	0.90
8.6	0.84	0.82	0.84	0.83	1.38	1.05	0.76	0.91	1.22	1.08	1.14	1.14	0.84	1.22	1.06	1.04	0.91	0.70	1.01	0.87
8.7	0.88	0.83	0.86	0.86	1.50	0.89	0.75	0.82	1.19	1.19	1.12	1.19	0.80	1.16	1.05	1.00	0.92	0.71	0.89	0.84
8.8	0.88	0.83	0.82	0.84	1.46	0.97	0.82	0.90	1.21	1.19	1.04	1.19	0.85	0.90	1.03	0.93	0.83	0.74	0.90	0.82
8.9	0.87	0.81	0.86	0.85	1.48	1.00	0.76	0.88	1.17	1.14	1.08	1.14	0.78	0.91	1.06	0.91	0.90	0.71	0.89	0.83
9.0	0.95	0.79	0.88	0.87	1.53	1.02	0.77	0.89	1.24	1.21	1.11	1.21	0.81	0.90	0.99	0.90	0.91	0.73	0.98	0.87
9.1	0.94	0.80	0.86	0.87	1.42	0.99	0.72	0.86	1.26	1.25	1.06	1.25	0.75	0.90	1.07	0.91	0.96	0.71	0.97	0.88
9.2	0.91	0.80	0.84	0.85	1.46	0.99	0.73	0.86	1.16	1.29	1.09	1.16	0.82	0.97	1.08	0.95	0.92	0.73	0.91	0.86
9.3	0.93	0.81	0.86	0.87	1.39	0.91	0.74	0.82	1.20	1.13	1.03	1.13	0.75	0.94	1.07	0.92	0.91	0.72	0.86	0.83
9.4	0.96	0.80	0.79	0.85	1.48	0.94	0.76	0.85	1.22	1.05	0.98	1.05	0.80	0.95	1.19	0.98	0.93	0.73	0.90	0.86
9.5	0.88	0.81	0.77	0.82	1.49	0.91	0.75	0.83	1.24	1.08	0.99	1.08	0.84	0.92	1.19	0.98	1.00	0.72	0.92	0.88
9.6	0.92	0.82	0.77	0.84	1.53	0.91	0.76	0.83	1.21	1.09	0.90	1.09	0.77	0.89	1.15	0.94	1.03	0.70	0.92	0.88
9.7	0.97	0.82	0.71	0.84	1.59	0.87	0.77	0.82	1.18	1.03	0.94	1.03	0.84	0.87	1.15	0.95	1.12	0.72	0.87	0.91
9.8	0.90	0.83	0.73	0.82	1.53	0.91	0.77	0.84	1.10	1.09	0.87	1.09	0.88	0.89	1.15	0.97	0.97	0.67	0.89	0.84
9.9	0.89	0.83	0.77	0.83	1.55	0.92	0.78	0.85	1.18	1.13	0.85	1.13	0.82	0.85	1.11	0.93	0.95	0.68	0.92	0.85
10.0	0.94	0.82	0.77	0.84	1.49	0.87	0.78	0.83	1.16	1.16	1.00	1.16	0.82	0.85	1.11	0.93	0.95	0.69	0.93	0.86
10.1	0.99	0.81	0.75	0.85	1.39	0.83	0.78	0.81	1.14	1.18	0.86	1.14	0.83	0.85	1.18	0.96	0.95	0.70	1.01	0.89
10.2	0.94	0.80	0.74	0.83	1.29	0.86	0.81	0.84	1.10	1.25	0.92	1.10	0.85	0.81	1.12	0.93	0.98	0.69	1.00	0.89
10.3	1.03	0.81	0.71	0.85	1.40	0.89	0.82	0.86	1.14	1.37	0.93	1.14	0.94	0.84	1.14	0.97	1.00	0.71	1.04	0.92
10.4	0.98	0.81	0.73	0.84	1.36	0.82	0.80	0.81	1.09	1.31	1.02	1.09	0.94	0.88	1.11	0.97	1.07	0.69	1.02	0.93
10.5	0.99	0.84	0.76	0.86	1.40	0.82	0.81	0.81	1.08	1.39	0.98	1.08	0.96	0.84	1.12	0.97	1.08	0.72	1.03	0.95
10.6	0.97	0.81	0.75	0.84	1.46	0.74	0.76	0.75	1.05	1.38	1.03	1.05	0.95	0.90	1.17	1.01	1.05	0.71	0.99	0.92
10.7	1.01	0.81	0.79	0.87	1.54	0.76	0.76	0.76	1.08	1.38	0.94	1.08	1.00	0.94	1.20	1.05	1.07	0.72	0.93	0.91
10.8	0.95	0.88	0.78	0.87	1.54	0.73	0.78	0.75	1.07	1.41	0.93	1.07	0.96	0.94	1.16	1.02	1.09	0.69	0.95	0.91
10.9	1.00	0.85	0.83	0.89	1.50	0.74	0.77	0.75	1.11	1.48	0.93	1.11	0.83	0.94	1.11	0.96	1.00	0.68	1.06	0.91
11.0	1.00	0.86	0.83	0.89	1.42	0.73	0.77	0.75	1.16	1.44	0.96	1.16	0.86	0.88	1.09	0.94	1.01	0.65	0.94	0.87
11.1	0.98	0.87	0.75	0.87	1.48	0.78	0.78	0.78	1.17	1.34	0.93	1.17	0.85	0.89	1.16	0.96	1.08	0.69	1.02	0.93
11.2	0.92	0.81	0.86	0.86	1.52	0.81	0.80	0.80	1.14	1.28	0.91	1.14	0.81	0.86	1.13	0.93	0.96	0.70	1.04	0.90
11.3	0.93	0.82	0.83	0.86	1.64	0.80	0.77	0.78	1.12	1.39	0.98	1.12	0.86	0.91	1.11	0.96	1.06	0.69	1.07	0.94
11.4	0.94	0.81	0.84	0.86	1.61	0.86	0.82	0.84	1.08	1.42	0.99	1.08	0.89	0.90	1.10	0.96	1.01	0.77	1.07	0.95
11.5	0.93	0.81	0.86	0.87	1.66	0.85	0.81	0.83	1.11	1.35	1.02	1.11	0.86	0.91	1.09	0.95	0.97	0.75	1.12	0.94
11.6	0.96	0.82	0.84	0.87	1.64	0.91	0.85	0.88	1.11	1.30	0.98	1.11	0.89	0.94	1.03	0.95	0.99	0.71	1.13	0.94
11.7	1.00	0.81	0.83	0.88	1.68	0.87	0.89	0.88	1.12	1.36	0.96	1.12	0.90	0.98	1.04	0.98	1.08	0.72	1.13	0.97
11.8	0.96	0.80	0.79	0.85	1.67	0.82	0.84	0.83	1.15	1.41	1.07	1.15	0.92	1.01	1.12	1.02	1.08	0.70	1.18	0.99
11.9	0.99	0.80	0.74	0.84	1.66	0.87	0.83	0.85	1.14	1.21	1.02	1.14	0.88	1.03	1.17	1.03	1.18	0.69	1.14	1.00
12.0	0.97	0.80	0.86	0.88	1.56	0.83	0.85	0.84	1.16	1.31	0.99	1.16	0.89	1.00	1.12	1.01	1.14	0.67	1.11	0.98
12.1	0.96	0.79	0.80	0.85	1.69	0.81	0.78	0.80	1.14	1.32	1.02	1.14	0.77	1.05	1.14	0.98	1.09	0.73	1.16	0.99
12.2	0.95	0.79	0.86	0.87	1.86	0.79	0.80	0.79	1.16	1.36	1.00	1.16	0.80	1.03	1.10	0.98	1.14	0.71	1.15	1.00
12.3	0.88	0.81	0.81	0.83	1.77	0.73	0.76	0.74	1.15	1.35	0.91	1.15	0.78	1.01	1.12	0.97	1.14	0.71	1.18	1.01
12.4	0.93	0.78	0.82	0.85	1.71	0.71	0.74	0.72	1.15	1.36	0.95	1.15	0.76	1.02	1.14	0.97	1.14	0.73	1.17	1.01
12.5	1.01	0.79	0.81	0.87	1.62	0.74	0.75	0.74	1.17	1.43	0.91	1.17	0.76	1.00	1.13	0.97	1.02	0.67	1.16	0.95
12.6	0.98	0.78	0.81	0.86	1.75	0.71	0.79	0.75	1.16	1.44	0.94	1.16	0.73	0.97	1.19	0.96	0.95	0.68	1.15	0.92
12.7	0.95	0.80	0.82	0.86	1.71	0.71	0.77	0.74	1.16	1.45	0.95	1.16	0.77	1.01	1.18	0.98	0.95	0.67	1.10	0.91
12.8	0.99	0.75	0.83	0.86	1.73	0.77	0.77	0.77	1.17	1.38	0.99	1.17	0.75	1.05	1.19	1.00	0.92	0.70	1.12	0.91
12.9	0.95	0.78	0.83	0.85	1.76	0.70	0.78	0.74	1.18	1.45	0.94	1.18	0.77	1.05	1.21	1.01	1.01	0.74	1.12	0.95
13.0	0.89	0.77	0.83	0.83	1.76	0.81	0.75	0.78	1.17	1.49	0.93	1.17	0.73	0.98	1.25	0.99	1.01	0.81	1.15	0.99
13.1	1.16	0.78	0.82	0.92	1.81	0.83	0.78	0.80	1.16	1.41	0.95	1.16	0.77	0.97	1.26	1.00	0.86	0.88	1.19	0.98
13.2	0.97	0.79	0.83	0.87	1.76	0.88	0.74	0.81	1.16	1.52	0.91	1.16	0.74	0.97	1.19	0.97	0.95	0.89	1.18	1.01
13.3	0.98	0.78	0.83	0.86	1.80	0.94	0.76	0.85	1.16	1.51	0.98	1.16	0.74	1.01	1.20	0.98	0.90	0.86	1.17	0.98
13.4	0.93	0.78	0.82	0.84	1.77	0.83	0.73	0.78	1.15	1.54	0.95	1.15	0.75	1.02	1.16	0.98	0.91	0.82	1.16	0.96
13.5	0.92	0.79	0.81	0.84	1.81	0.80	0.76	0.78	1.11	1.54	0.94	1.11	0.74	1.00	1.16	0.96	0.99	0.84	1.20	1.01
13.6	0.98	0.75	0.83	0.85	1.78	0.87	0.75	0.81	1.15	1.55	1.00	1.15	0.77	0.97	1.14	0.96	1.08	0.85	1.16	1.03
13.7	0.96	0.77	0.85	0.86	1.78	0.89	0.83	0.86	1.13	1.57	0.98	1.13	0.73	0.93	1.16	0.94	0.99	0.85	1.17	1.00
13.8	0.98	0.79	0.84	0.87	1.80	0.90	0.78	0.84	1.13	1.59	1.01	1.13	0.76	0.82	1.13	0.90	0.99	0.88	1.15	1.01
13.9	1.00	0.82	0.79	0.87	1.73	0.90	0.75	0.83	1.11	1.55	0.95	1.11	0.72	0.83	1.13	0.90	1.01	0.97	1.18	1.05
14.0	0.91	0.79	0.81	0.84	1.66	0.98	0.75	0.87	1.17	1.56	1.02	1.17	0.76	0.84	1.13	0.91	0.96	0.96	1.18	1.03
14.1	0.95	0.82	0.81	0.86	1.66	1.05	0.75	0.90	1.15	1.58	1.15	1.15	0.75	0.89	1.17	0.93	0.84	0.92	1.22	0.99
14.2	1.03	0.83	0.80	0.89	1.54	1.08	0.77	0.92	1.14	1.60	1.15	1.15	0.73	0.85	1.18	0.92	0.85	0.90	1.24	1.00
14.3	1.02	0.83	0.79	0.88	1.69	1.01	0.77	0.89	1.16	1.58	1.12	1.16	0.78	0.87	1.18	0.94	0.96	0.82	1.23	1.00
14.4	0.95	0.79	0.80	0.84	1.76	1.03	0.74	0.89	1.15	1.61	1.04	1.15	0.80	0.88	1.16	0.94	1.01	0.88	1.17	1.02
14.5	0.92	0.78	0.81	0.84	1.80	1.00	0.77	0.88	1.14	1.54	1.12	1.14	0.76	0.91	1.16	0.95	0.95	0.90	1.12	0.99
14.6	0.99	0.81	0.82	0.87	1.82	1.00	0.78	0.89	1.15	1.53	1.14	1.15	0.76	0.93	1.10	0.93	0.91	0.88	1.13	0.98
14.7	0.92	0.77	0.83	0.84	1.82	0.99	0.76	0.88	1.17	1.53	1.09	1.17	0.76	0.95	1.10	0.94	0.82	0.91	1.20	0.98
14.8	1.07	0.79	0.80	0.89	1.83	0.90	0.76	0.83	1.18	1.60	1.20	1.20	0.78	0.88	1.06	0.91	0.81	0.84	1.21	0.95
14.9	1.02	0.82	0.80	0.88	1.87	0.88	0.85	0.87	1.17	1.65	1.22	1.22	0.76	0.89	1.09	0.91	0.82	0.92	1.25	1.00
15.0	1.03	0.81	0.83	0.89	1.79	0.94	0.77	0.85	1.16	1.58	1.24	1.24	0.80	0.83	1.10	0.91	0.85	0.90	1.20	0.98
15.1	0.97	0.79	0.79	0.85	1.79	0.89	0.77	0.83	1.17	1.42	1.23	1.23	0.81	0.87	1.12	0.93	0.95	1.01	1.15	1.04
15.2	1.05	0.81	0.76	0.87	1.82	0.85	0.78	0.82	1.18	1.56	1.24	1.24	0.82	0.82	1.09	0.91	0.94	0.97	1.11	1.01
15.3	1.01	0.82	0.80	0.87	1.79	0.92	0.75	0.83	1.16	1.54	1.21	1.21	0.78	0.83	1.16	0.92	0.83	1.07	1.14	1.01
15.4	1.06	0.79	0.78	0.88	1.75	0.93	0.76	0.85	1.16	1.56	1.13	1.16	0.77	0.87	1.18	0.94	0.86	1.12	1.16	1.05
15.5	0.97	0.79	0.79	0.85	1.78	0.86	0.76	0.81	1.14	1.64	1.17	1.17	0.80	0.84	1.13	0.92	0.87	0.92	1.08	0.96
15.6	0.90	0.80	0.74	0.81	1.76	0.84	0.78	0.81	1.11	1.60	1.09	1.11	0.80	0.85	1.17	0.94	0.87	1.00	1.07	0.98
15.7	1.00	0.82	0.79	0.87	1.77	0.85	0.78	0.81	1.14	1.61	1.07	1.14	0.84	0.89	1.05	0.92	0.91	0.91	1.04	0.95
15.8	1.03	0.81	0.77	0.87	1.69	0.92	0.78	0.85	1.17	1.58	1.00	1.17	0.87	0.87	1.11	0.95	1.03	0.86	1.00	0.96
15.9	1.02	0.84	0.76	0.87	1.75	1.01	0.80	0.90	1.19	1.56	1.11	1.19	0.87	0.83	1.11	0.94	0.89	0.84	0.97	0.90
16.0	0.97	0.81	0.76	0.84	1.78	0.98	0.77	0.88	1.17	1.57	1.08	1.17	0.92	0.85	1.22	1.00	0.92	0.97	1.07	0.99
16.1	0.92	0.79	0.75	0.82	1.78	1.05	0.76	0.91	1.15	1.52	1.05	1.15	0.96	0.87	1.13	0.98	1.02	0.91	1.10	1.01
16.2	0.97	0.82	0.77	0.85	1.70	0.93	0.77	0.85	1.16	1.64	1.05	1.16	1.01	0.86	1.05	0.97	0.96	0.96	1.18	1.04
16.3	0.98	0.84	0.77	0.86	1.72	0.93	0.78	0.86	1.24	1.61	1.04	1.24	0.91	0.91	1.11	0.98	0.90	0.88	1.08	0.96
16.4	1.14	0.81	0.77	0.91	1.85	0.94	0.78	0.86	1.22	1.55	1.05	1.22	0.86	0.89	1.12	0.96	0.95	0.71	1.03	0.90
16.5	1.21	0.79	0.75	0.92	1.71	1.03	0.83	0.93	1.22	1.57	1.01	1.22	0.85	0.89	1.07	0.93	0.98	0.75	1.00	0.91
16.6	1.10	0.79	0.78	0.89	1.77	0.98	0.79	0.89	1.20	1.51	0.94	1.20	0.87	0.96	1.05	0.96	0.89	0.84	1.00	0.91
16.7	1.14	0.79	0.79	0.90	1.73	0.98	0.81	0.89	1.25	1.53	0.98	1.25	0.81	1.00	1.13	0.98	0.78	0.75	1.06	0.86
16.8	1.07	0.77	0.78	0.87	1.72	1.00	0.81	0.90	1.25	1.53	1.01	1.25	0.83	1.04	1.04	0.97	0.89	0.80	0.97	0.89
16.9	1.08	0.77	0.77	0.87	1.69	0.99	0.82	0.91	1.25	1.51	0.94	1.25	0.90	1.07	1.09	1.02	0.83	0.82	1.12	0.92
17.0	1.14	0.76	0.78	0.89	1.76	0.92	0.81	0.86	1.24	1.53	0.95	1.24	0.83	1.13	1.07	1.01	0.86	0.78	1.13	0.92
17.1	1.10	0.77	0.78	0.89	1.73	0.87	0.80	0.84	1.25	1.60	0.89	1.25	0.86	1.09	1.09	1.01	0.85	0.77	1.12	0.91
17.2	1.11	0.72	0.78	0.87	1.77	0.90	0.79	0.84	1.24	1.50	0.90	1.24	0.89	1.09	1.06	1.01	0.90	0.73	1.06	0.90
17.3	1.03	0.77	0.78	0.86	1.75	0.88	0.85	0.86	1.24	1.59	0.87	1.24	0.88	1.01	1.04	0.98	0.89	0.71	1.00	0.87
17.4	1.05	0.81	0.78	0.88	1.70	0.94	0.83	0.89	1.24	1.60	0.91	1.24	0.87	1.03	1.09	1.00	0.78	0.72	0.90	0.80
17.5	1.14	0.82	0.78	0.91	1.74	0.87	0.84	0.85	1.26	1.58	0.92	1.26	0.85	0.99	1.12	0.99	0.79	0.70	0.92	0.80
17.6	1.06	0.82	0.77	0.88	1.73	0.90	0.85	0.87	1.22	1.56	0.92	1.22	0.86	0.93	1.10	0.97	0.88	0.72	0.95	0.85
17.7	1.17	0.84	0.76	0.92	1.72	0.84	0.88	0.86	1.19	1.59	0.91	1.19	0.86	0.91	1.10	0.96	0.87	0.73	0.98	0.86
17.8	1.23	0.83	0.77	0.95	1.71	0.92	0.92	0.92	1.24	1.50	0.92	1.24	0.88	0.93	1.13	0.98	0.87	0.73	1.07	0.89
17.9	1.22	0.85	0.76	0.94	1.69	0.91	0.99	0.95	1.21	1.43	0.91	1.21	0.91	0.99	1.13	1.01	0.91	0.72	1.03	0.89
18.0	1.34	0.85	0.76	0.98	1.74	0.98	1.04	1.01	1.22	1.44	0.96	1.22	0.97	0.97	1.13	1.02	0.88	0.75	1.11	0.91
18.1	1.28	0.85	0.81	0.98	1.72	0.91	1.05	0.98	1.18	1.33	1.04	1.18	0.90	0.99	1.16	1.02	0.93	0.70	1.14	0.92
18.2	1.23	0.81	0.80	0.94	1.75	0.98	1.00	0.99	1.20	1.41	0.93	1.20	0.90	1.03	1.14	1.02	0.91	0.72	1.14	0.93
18.3	1.20	0.80	0.83	0.94	1.73	0.97	0.94	0.95	1.19	1.38	0.93	1.19	0.93	0.90	1.10	0.98	0.87	0.73	1.12	0.90
18.4	1.26	0.83	0.83	0.97	1.73	0.96	0.84	0.90	1.17	1.53	1.02	1.17	0.91	0.93	1.19	1.01	0.91	0.72	1.07	0.90
18.5	1.36	0.79	0.81	0.99	1.72	0.94	0.78	0.86	1.21	1.56	1.03	1.21	0.92	0.98	1.16	1.02	0.88	0.69	1.13	0.90
18.6	1.38	0.80	0.81	1.00	1.72	0.94	0.86	0.90	1.18	1.49	1.13	1.18	0.91	1.00	1.14	1.02	0.80	0.68	0.98	0.82
18.7	1.35	0.76	0.82	0.98	1.75	0.90	0.80	0.85	1.17	1.51	1.08	1.17	0.82	0.99	1.17	1.00	0.81	0.69	1.04	0.85
18.8	1.39	0.81	0.80	1.00	1.71	0.93	0.79	0.86	1.19	1.44	1.06	1.19	0.86	1.00	1.22	1.03	0.80	0.72	1.09	0.87
18.9	1.35	0.78	0.80	0.97	1.82	0.99	0.81	0.90	1.16	1.51	1.02	1.16	0.82	1.11	1.15	1.02	0.77	0.68	1.06	0.83
19.0	1.39	0.75	0.81	0.98	1.76	0.96	0.80	0.88	1.12	1.50	1.02	1.12	0.79	1.07	1.18	1.01	0.78	0.69	1.00	0.82
19.1	1.37	0.79	0.80	0.98	1.73	0.95	0.84	0.90	1.16	1.49	1.09	1.16	0.78	1.08	1.09	0.98	0.75	0.68	1.03	0.82
19.2	1.32	0.79	0.78	0.96	1.72	0.97	0.83	0.90	1.13	1.57	1.10	1.13	0.82	1.09	1.14	1.02	0.75	0.70	1.03	0.83
19.3	1.28	0.78	0.82	0.96	1.70	0.96	0.85	0.90	1.13	1.58	1.06	1.13	0.82	1.01	1.11	0.98	0.83	0.71	1.02	0.86
19.4	1.30	0.77	0.83	0.96	1.77	0.92	0.84	0.88	1.15	1.55	1.09	1.15	0.81	0.93	1.10	0.95	0.78	0.72	1.01	0.83
19.5	1.18	0.78	0.82	0.92	1.75	0.93	0.83	0.88	1.15	1.57	1.02	1.15	0.80	0.90	1.13	0.94	0.78	0.71	1.07	0.85
19.6	1.21	0.76	0.91	0.96	1.75	0.89	0.87	0.88	1.17	1.51	1.02	1.17	0.84	0.88	1.17	0.96	0.82	0.69	1.01	0.84
19.7	1.28	0.77	0.89	0.98	1.75	0.92	0.86	0.89	1.15	1.58	0.98	1.15	0.83	0.97	1.14	0.98	0.84	0.69	1.09	0.87
19.8	1.31	0.82	0.93	1.02	1.76	1.00	0.86	0.93	1.13	1.50	0.99	1.13	0.86	0.96	1.10	0.97	0.79	0.71	0.99	0.83
19.9	1.19	0.82	0.83	0.94	1.71	1.00	0.80	0.90	1.15	1.53	1.03	1.15	0.81	0.91	1.14	0.96	0.75	0.71	1.03	0.83
20.0	1.24	0.81	0.84	0.96	1.68	0.95	0.83	0.89	1.18	1.65	1.04	1.18	0.83	0.93	1.13	0.96	0.84	0.72	1.00	0.85
20.1	1.27	0.80	0.83	0.97	1.75	1.05	0.84	0.94	1.20	1.64	1.02	1.20	0.83	0.95	1.11	0.96	0.75	0.72	0.99	0.82
20.2	1.22	0.77	0.84	0.94	1.78	1.00	0.84	0.92	1.15	1.66	1.03	1.15	0.81	0.99	1.07	0.96	0.79	0.72	1.01	0.84
20.3	1.17	0.78	0.84	0.93	1.72	0.94	0.89	0.92	1.16	1.59	1.03	1.16	0.84	1.01	1.11	0.99	0.80	0.70	1.06	0.85
20.4	1.19	0.81	0.78	0.93	1.87	0.99	0.90	0.94	1.18	1.59	1.07	1.18	0.88	1.10	1.18	1.05	0.81	0.70	1.03	0.85
20.5	1.26	0.79	0.81	0.95	1.83	1.03	1.03	1.03	1.14	1.59	1.11	1.14	0.89	1.07	1.09	1.02	0.80	0.72	1.04	0.85
20.6	1.27	0.80	0.81	0.96	1.80	1.05	0.90	0.98	1.13	1.57	1.02	1.13	0.93	1.10	0.97	1.00	0.82	0.71	1.07	0.87
20.7	1.23	0.77	0.82	0.94	1.74	1.04	1.01	1.02	1.13	1.49	1.00	1.13	0.86	1.08	1.05	1.00	0.76	0.71	1.02	0.83
20.8	1.25	0.81	0.81	0.96	1.59	1.02	1.09	1.06	1.16	1.48	0.93	1.16	0.88	1.10	1.01	1.00	0.78	0.74	1.02	0.84
20.9	1.16	0.78	0.80	0.91	1.68	1.06	1.01	1.04	1.14	1.47	1.01	1.14	0.87	0.99	1.11	0.99	0.82	0.68	1.08	0.86
21.0	1.11	0.81	0.81	0.91	1.59	1.01	1.01	1.01	1.13	1.56	1.03	1.13	0.88	0.92	1.16	0.99	0.78	0.70	1.14	0.87
21.1	1.20	0.80	0.80	0.94	1.60	1.07	0.96	1.01	1.12	1.42	1.04	1.12	0.80	0.99	1.11	0.97	0.79	0.73	1.08	0.87
21.2	1.18	0.81	0.85	0.95	1.56	1.08	1.03	1.05	1.14	1.48	0.95	1.14	0.78	0.97	1.22	0.99	0.85	0.73	1.17	0.92
21.3	1.06	0.96	0.82	0.95	1.57	1.03	0.90	0.97	1.10	1.49	0.99	1.10	0.79	0.96	1.23	1.00	0.78	0.69	1.12	0.86
21.4	1.08	0.94	0.82	0.94	1.63	1.07	0.92	0.99	1.12	1.45	1.08	1.12	0.80	0.96	1.15	0.97	0.81	0.71	1.20	0.90
21.5	1.16	0.87	0.83	0.95	1.58	1.03	0.84	0.94	1.14	1.52	1.17	1.17	0.79	0.92	1.15	0.95	0.74	0.69	1.11	0.85
21.6	1.17	0.96	0.82	0.98	1.59	0.94	0.87	0.91	1.12	1.53	1.03	1.12	0.77	0.89	1.07	0.91	0.74	0.69	1.13	0.85
21.7	1.12	0.98	0.80	0.97	1.64	0.97	0.93	0.95	1.16	1.47	1.06	1.16	0.80	0.95	1.14	0.97	0.74	0.76	1.15	0.88
21.8	1.19	0.99	0.80	0.99	1.66	0.95	0.92	0.93	1.17	1.47	1.12	1.17	0.86	0.97	1.08	0.97	0.73	0.78	1.19	0.90
21.9	1.27	0.96	0.81	1.01	1.68	0.95	0.88	0.92	1.19	1.51	1.03	1.19	0.82	1.02	1.14	0.99	0.73	0.81	1.19	0.91
22.0	1.24	0.94	0.81	0.99	1.64	0.94	0.91	0.93	1.20	1.52	1.07	1.20	0.83	1.01	1.07	0.97	0.78	0.85	1.10	0.91
22.1	1.27	0.99	0.83	1.03	1.66	0.88	0.85	0.87	1.17	1.46	1.13	1.17	0.84	1.01	1.15	1.00	0.77	0.86	1.12	0.91
22.2	1.27	1.05	0.84	1.05	1.59	0.90	0.92	0.91	1.18	1.54	1.03	1.18	0.78	0.93	1.23	0.98	0.90	0.86	1.09	0.95
22.3	1.26	1.01	0.81	1.02	1.76	0.91	0.92	0.91	1.20	1.49	1.01	1.20	0.83	0.96	1.17	0.99	0.86	0.96	1.02	0.95
22.4	1.18	0.92	0.82	0.97	1.62	0.93	0.90	0.92	1.19	1.49	1.03	1.19	0.78	0.90	1.12	0.93	0.84	0.99	1.12	0.98
22.5	1.29	0.89	0.83	1.00	1.69	0.85	0.89	0.87	1.19	1.41	1.05	1.19	0.80	0.95	1.20	0.98	0.96	1.00	1.03	1.00
22.6	1.35	0.86	0.78	0.99	1.73	0.81	0.85	0.83	1.18	1.46	1.05	1.18	0.74	0.95	1.19	0.96	0.82	1.12	1.05	1.00
22.7	1.18	0.81	0.81	0.94	1.76	0.80	0.81	0.80	1.23	1.45	0.99	1.23	0.74	0.90	1.16	0.93	0.85	0.97	1.04	0.95
22.8	1.26	0.84	0.79	0.96	1.78	0.80	0.79	0.80	1.18	1.41	0.95	1.18	0.78	0.88	1.12	0.92	0.80	1.00	1.05	0.95
22.9	1.12	0.91	0.80	0.95	1.88	0.81	0.84	0.82	1.18	1.36	1.04	1.18	0.78	0.92	1.14	0.95	0.83	1.02	1.06	0.97
23.0	1.16	0.99	0.82	0.99	1.83	0.78	0.96	0.87	1.19	1.40	1.07	1.19	0.79	0.95	1.09	0.95	0.78	1.02	1.01	0.93
23.1	1.25	0.94	0.81	1.00	1.83	0.81	0.90	0.85	1.19	1.42	1.01	1.19	0.75	0.94	1.06	0.92	0.86	1.02	1.09	0.99
23.2	1.24	0.92	0.82	0.99	1.77	0.80	0.88	0.84	1.17	1.30	0.96	1.17	0.77	0.92	1.09	0.93	0.88	1.09	1.14	1.04
23.3	1.33	1.00	0.81	1.05	1.85	0.91	0.90	0.91	1.18	1.34	0.90	1.18	0.76	0.94	1.12	0.94	0.81	0.99	1.04	0.94
23.4	1.23	0.91	0.85	1.00	1.82	0.85	0.92	0.88	1.20	1.38	0.93	1.20	0.75	0.89	1.03	0.89	0.84	0.95	1.02	0.94
23.5	1.31	0.92	0.81	1.01	1.83	0.88	0.91	0.89	1.19	1.38	0.99	1.19	0.76	0.87	1.06	0.90	0.87	0.94	1.10	0.97
23.6	1.21	0.91	0.84	0.99	1.74	0.89	0.89	0.89	1.19	1.34	0.88	1.19	0.79	0.90	1.03	0.91	0.91	0.99	1.12	1.01
23.7	1.27	0.91	0.83	1.00	1.54	0.86	0.93	0.90	1.21	1.39	0.87	1.21	0.80	0.88	0.94	0.87	0.92	0.94	1.25	1.04
23.8	1.19	0.90	0.83	0.98	1.45	0.80	0.95	0.88	1.20	1.48	0.83	1.20	0.80	0.91	1.03	0.91	0.82	0.89	1.21	0.97
23.9	1.07	0.92	0.83	0.94	1.53	0.88	0.93	0.90	1.22	1.44	0.80	1.22	0.78	0.97	1.03	0.93	0.91	0.87	1.28	1.02
24.0	1.08	0.94	0.83	0.95	1.54	0.87	0.91	0.89	1.20	1.46	0.84	1.20	0.77	0.94	1.03	0.91	0.79	0.92	1.16	0.96
24.1	1.21	1.01	0.80	1.01	1.54	0.81	0.94	0.88	1.18	1.50	0.82	1.18	0.83	0.96	1.00	0.93	0.82	0.83	1.15	0.93
24.2	1.25	1.09	0.83	1.06	1.61	0.87	0.88	0.87	1.19	1.55	0.80	1.19	0.78	0.91	0.98	0.89	0.90	0.95	1.21	1.02
24.3	1.30	1.00	0.81	1.04	1.57	0.79	0.99	0.89	1.20	1.49	0.84	1.20	0.78	0.92	0.99	0.90	0.88	0.88	1.26	1.01
24.4	1.25	1.02	0.82	1.03	1.57	0.90	0.96	0.93	1.19	1.57	0.85	1.19	0.77	0.89	1.05	0.90	0.91	0.85	1.21	0.99
24.5	1.16	1.05	0.82	1.01	1.49	0.84	1.04	0.94	1.19	1.45	0.84	1.19	0.77	0.89	1.06	0.91	0.98	0.77	1.17	0.97
24.6	1.08	0.93	0.81	0.94	1.42	0.83	0.98	0.91	1.19	1.42	0.86	1.19	0.83	0.91	1.07	0.94	0.94	0.85	1.18	0.99
24.7	1.19	0.97	0.82	0.99	1.33	0.83	0.97	0.90	1.16	1.35	0.86	1.16	0.81	0.89	1.03	0.91	0.91	0.86	1.24	1.00
24.8	1.20	0.92	0.83	0.98	1.28	0.87	1.01	0.94	1.18	1.35	0.85	1.18	0.84	0.91	1.04	0.93	0.83	0.78	1.27	0.96
24.9	1.25	1.00	0.80	1.02	1.36	0.82	0.98	0.90	1.19	1.28	0.85	1.19	0.84	0.89	0.97	0.90	0.87	0.86	1.30	1.01
25.0	1.24	1.02	0.77	1.01	1.28	0.91	1.00	0.96	1.20	1.28	0.89	1.20	0.81	0.91	0.91	0.88	0.82	0.79	1.26	0.96
25.1	1.29	1.05	0.82	1.05	1.19	0.85	0.91	0.88	1.24	1.34	0.85	1.24	0.76	0.86	0.93	0.85	0.87	0.82	1.21	0.97
25.2	1.15	0.96	0.81	0.98	1.15	0.87	0.97	0.92	1.19	1.31	0.86	1.19	0.76	0.86	0.94	0.85	0.80	0.84	1.16	0.93
25.3	1.24	0.89	0.83	0.99	1.12	0.88	1.02	0.95	1.16	1.29	0.85	1.16	0.79	0.85	0.92	0.86	0.81	0.91	1.14	0.95
25.4	1.24	0.98	0.80	1.01	1.26	0.88	1.01	0.95	1.20	1.39	0.86	1.20	0.81	0.84	1.20	0.95	0.77	0.86	1.17	0.93
25.5	1.25	1.01	0.80	1.02	1.26	0.86	1.01	0.93	1.18	1.33	0.83	1.18	0.83	0.84	1.14	0.94	0.79	0.88	1.25	0.97
25.6	1.33	0.96	0.80	1.03	1.38	0.90	0.98	0.94	1.19	1.21	0.86	1.19	0.86	0.87	1.03	0.92	0.80	0.82	1.26	0.96
25.7	1.29	0.80	0.79	0.96	1.36	0.85	1.02	0.93	1.17	1.31	0.85	1.17	0.79	0.84	1.00	0.88	0.78	0.75	1.21	0.91
25.8	1.18	0.90	0.82	0.96	1.32	0.88	1.00	0.94	1.17	1.41	0.84	1.17	0.77	0.83	0.97	0.86	0.78	0.75	1.13	0.89
25.9	1.23	0.87	0.78	0.96	1.33	0.85	0.98	0.92	1.20	1.43	0.86	1.20	0.76	0.83	1.14	0.91	0.83	0.77	1.27	0.96
26.0	1.18	0.91	0.79	0.96	1.41	0.84	1.01	0.92	1.16	1.39	0.88	1.16	0.79	0.85	1.02	0.89	0.82	0.78	1.16	0.92
26.1	1.15	0.88	0.80	0.94	1.38	0.81	0.95	0.88	1.16	1.45	0.91	1.16	0.76	0.89	0.97	0.87	0.82	0.78	1.11	0.90
26.2	1.11	0.81	0.79	0.90	1.45	0.85	0.94	0.89	1.18	1.49	0.87	1.18	0.81	0.82	1.04	0.89	0.82	0.83	1.15	0.94
26.3	1.15	0.87	0.80	0.94	1.53	0.81	0.98	0.89	1.18	1.57	0.87	1.18	0.81	0.81	1.15	0.92	0.79	0.88	1.13	0.93
26.4	1.23	0.88	0.80	0.97	1.55	0.74	0.96	0.85	1.19	1.56	0.89	1.19	0.78	0.87	1.07	0.91	0.76	0.79	1.16	0.90
26.5	1.18	0.73	0.80	0.90	1.55	0.80	0.95	0.88	1.18	1.49	0.85	1.18	0.75	0.88	1.15	0.93	0.80	0.79	1.14	0.91
26.6	1.19	0.75	0.81	0.92	1.58	0.74	0.99	0.87	1.19	1.51	0.91	1.19	0.77	0.89	1.06	0.91	0.76	0.79	1.09	0.88
26.7	1.19	0.74	0.81	0.91	1.62	0.77	1.03	0.90	1.17	1.45	0.89	1.17	0.78	0.92	1.04	0.91	0.78	0.78	1.09	0.88
26.8	1.09	0.77	0.83	0.90	1.56	0.84	1.09	0.96	1.17	1.41	0.88	1.17	0.80	0.87	1.06	0.91	0.81	0.82	1.10	0.91
26.9	1.12	0.78	0.82	0.91	1.59	0.80	1.00	0.90	1.19	1.46	0.87	1.19	0.87	0.87	0.98	0.91	0.82	0.92	0.99	0.91
27.0	1.12	0.86	0.82	0.94	1.49	0.84	0.97	0.91	1.22	1.48	0.94	1.22	0.84	0.86	1.05	0.92	0.85	0.90	1.04	0.93
27.1	1.05	0.90	0.84	0.93	1.60	0.80	0.95	0.87	1.22	1.47	0.91	1.22	0.79	0.94	1.17	0.97	0.82	0.98	1.06	0.95
27.2	1.14	0.89	0.83	0.95	1.65	0.79	1.01	0.90	1.21	1.50	0.93	1.21	0.79	0.91	1.18	0.96	0.80	0.88	1.04	0.91
27.3	1.23	0.87	0.84	0.98	1.52	0.77	0.92	0.84	1.18	1.61	0.88	1.18	0.77	0.89	1.15	0.94	0.81	0.91	1.05	0.92
27.4	1.24	0.83	0.82	0.97	1.47	0.75	0.97	0.86	1.19	1.51	0.88	1.19	0.77	0.94	1.03	0.91	0.84	0.87	1.01	0.91
27.5	1.23	0.81	0.81	0.95	1.53	0.77	0.94	0.85	1.18	1.61	0.87	1.18	0.78	1.00	1.15	0.98	0.72	0.95	1.07	0.91
27.6	1.28	0.75	0.84	0.96	1.52	0.76	1.02	0.89	1.22	1.58	0.88	1.22	0.76	0.93	1.20	0.96	0.79	0.90	1.01	0.90
27.7	1.29	0.84	0.80	0.98	1.58	0.79	0.93	0.86	1.20	1.67	0.88	1.20	0.77	0.90	1.09	0.92	0.82	0.91	0.98	0.90
27.8	1.27	0.77	0.78	0.94	1.60	0.80	0.94	0.87	1.19	1.63	0.85	1.19	0.79	0.92	1.28	1.00	0.74	0.90	1.01	0.89
27.9	1.21	0.79	0.78	0.93	1.56	0.76	0.97	0.86	1.19	1.75	0.90	1.19	0.77	0.92	1.31	1.00	0.79	0.86	0.99	0.88
28.0	1.22	0.78	0.78	0.93	1.59	0.76	0.94	0.85	1.17	1.69	0.84	1.17	0.76	0.93	1.22	0.97	0.79	0.85	1.04	0.89
28.1	1.17	0.80	0.75	0.91	1.56	0.78	0.93	0.85	1.19	1.66	0.83	1.19	0.83	0.93	1.21	0.99	0.80	0.79	1.05	0.88
28.2	1.17	0.80	0.77	0.91	1.57	0.79	0.94	0.86	1.16	1.67	0.81	1.16	0.81	0.86	1.27	0.98	0.89	0.83	1.04	0.92
28.3	1.15	0.80	0.79	0.91	1.53	0.85	0.94	0.90	1.17	1.67	0.79	1.17	0.83	0.92	1.26	1.00	0.74	0.81	1.06	0.87
28.4	1.08	0.77	0.79	0.88	1.47	0.83	0.97	0.90	1.16	1.71	0.81	1.16	0.84	0.90	1.38	1.04	0.75	0.84	1.08	0.89
28.5	1.15	0.79	0.78	0.91	1.44	0.83	0.95	0.89	1.19	1.70	0.84	1.19	0.83	0.93	1.10	0.95	0.74	0.87	1.10	0.90
28.6	1.12	0.81	0.78	0.90	1.38	0.81	0.93	0.87	1.16	1.71	0.84	1.16	0.80	0.92	1.17	0.96	0.77	1.03	1.08	0.96
28.7	1.09	0.80	0.80	0.90	1.39	0.82	1.01	0.91	1.16	1.62	0.88	1.16	0.88	0.94	1.19	1.00	0.74	1.09	1.10	0.98
28.8	1.03	0.80	0.79	0.87	1.36	0.81	0.97	0.89	1.19	1.64	0.86	1.19	0.76	0.98	1.16	0.97	0.75	0.89	1.12	0.92
28.9	1.11	0.82	0.82	0.91	1.44	0.81	0.96	0.89	1.17	1.65	0.90	1.17	0.76	0.96	1.17	0.96	0.72	1.03	1.03	0.93
29.0	1.12	0.80	0.81	0.91	1.28	0.83	1.05	0.94	1.17	1.62	0.88	1.17	0.75	0.94	1.19	0.96	0.73	0.96	1.08	0.92
29.1	1.07	0.77	0.81	0.88	1.35	0.85	0.97	0.91	1.14	1.59	0.88	1.14	0.76	0.97	1.16	0.96	0.73	1.03	1.02	0.93
29.2	1.05	0.79	0.79	0.88	1.25	0.82	0.98	0.90	1.12	1.59	0.88	1.12	0.76	0.91	1.12	0.93	0.77	0.93	1.07	0.92
29.3	1.10	0.76	0.83	0.90	1.28	0.81	0.97	0.89	1.14	1.56	0.88	1.14	0.76	0.83	1.15	0.91	0.73	0.90	1.21	0.95
29.4	1.09	0.82	0.80	0.90	1.37	0.82	1.10	0.96	1.17	1.56	0.89	1.17	0.77	0.87	1.21	0.95	0.75	0.83	1.15	0.91
29.5	0.99	0.83	0.80	0.87	1.23	0.78	1.05	0.92	1.16	1.58	0.91	1.16	0.76	0.91	1.11	0.93	0.80	0.77	1.21	0.93
29.6	1.02	0.79	0.75	0.85	1.21	0.79	1.03	0.91	1.15	1.64	0.87	1.15	0.77	0.98	1.15	0.97	0.80	0.77	1.25	0.94
29.7	1.01	0.75	0.75	0.84	1.25	0.81	1.01	0.91	1.14	1.59	0.83	1.14	0.77	0.95	1.21	0.98	0.74	0.77	1.21	0.90
29.8	1.04	0.73	0.78	0.85	1.25	0.88	0.99	0.93	1.15	1.54	0.86	1.15	0.77	0.95	1.21	0.97	0.74	0.71	1.14	0.86
29.9	1.01	0.78	0.77	0.85	1.27	0.91	1.05	0.98	1.14	1.54	0.85	1.14	0.77	0.94	1.19	0.97	0.78	0.72	1.03	0.84
30.0	1.08	0.78	0.76	0.87	1.16	0.94	1.06	1.00	1.16	1.59	0.84	1.16	0.76	0.93	1.19	0.96	0.84	0.70	1.01	0.85
30.1	0.95	0.80	0.77	0.84	1.20	0.95	1.04	0.99	1.19	1.57	0.86	1.19	0.77	0.98	1.22	0.99	0.79	0.69	1.00	0.83
30.2	1.02	0.79	0.78	0.86	1.27	0.91	1.05	0.98	1.20	1.61	0.83	1.20	0.79	0.97	1.22	0.99	0.75	0.72	1.14	0.87
30.3	0.94	0.77	0.77	0.83	1.20	0.88	1.06	0.97	1.21	1.60	0.88	1.21	0.80	1.03	1.22	1.02	0.80	0.71	1.14	0.88
30.4	1.04	0.71	0.76	0.84	1.22	0.89	1.11	1.00	1.18	1.58	0.89	1.18	0.80	1.01	1.24	1.02	0.73	0.70	1.14	0.86
30.5	0.97	0.76	0.73	0.82	1.24	0.88	1.06	0.97	1.21	1.59	0.88	1.21	0.85	0.97	1.21	1.01	0.78	0.71	1.14	0.88
30.6	1.09	0.73	0.76	0.86	1.31	0.84	1.07	0.96	1.24	1.58	0.87	1.24	0.82	0.95	1.12	0.96	0.82	0.73	1.16	0.90
30.7	1.09	0.74	0.78	0.87	1.44	0.88	1.07	0.97	1.25	1.62	0.90	1.25	0.82	0.96	1.22	1.00	0.78	0.69	1.16	0.88
30.8	1.08	0.70	0.80	0.86	1.43	0.79	1.04	0.92	1.27	1.57	0.92	1.27	0.86	1.03	1.25	1.05	0.78	0.70	1.11	0.86
30.9	1.06	0.70	0.72	0.83	1.48	0.83	0.91	0.87	1.23	1.57	0.91	1.23	0.84	1.06	1.15	1.02	0.80	0.67	1.16	0.88
31.0	1.12	0.73	0.77	0.87	1.50	0.81	0.97	0.89	1.22	1.56	0.87	1.22	0.81	0.96	1.15	0.97	0.79	0.67	1.17	0.87
31.1	1.10	0.76	0.76	0.87	1.38	0.82	1.06	0.94	1.23	1.60	0.90	1.23	0.84	1.02	1.12	1.00	0.89	0.69	1.19	0.92
31.2	1.06	0.75	0.78	0.86	1.37	0.88	1.05	0.96	1.20	1.55	0.88	1.20	0.84	0.92	1.13	0.96	0.86	0.68	1.17	0.90
31.3	1.04	0.80	0.80	0.88	1.42	0.86	1.02	0.94	1.24	1.57	0.91	1.24	0.85	0.94	1.17	0.99	0.77	0.70	1.20	0.89
31.4	1.10	0.80	0.79	0.90	1.30	0.83	0.96	0.90	1.21	1.50	0.92	1.21	0.84	1.05	1.20	1.03	0.77	0.71	1.13	0.87
31.5	1.06	0.74	0.77	0.86	1.31	0.88	0.98	0.93	1.25	1.61	0.91	1.25	0.83	1.08	1.23	1.05	0.79	0.68	1.18	0.88
31.6	1.02	0.77	0.81	0.87	1.27	0.81	1.02	0.92	1.25	1.55	0.90	1.25	0.91	1.03	1.22	1.05	0.79	0.69	1.18	0.89
31.7	1.01	0.71	0.81	0.84	1.32	0.73	1.07	0.90	1.22	1.53	0.96	1.22	0.88	1.03	1.21	1.04	0.82	0.70	1.23	0.92
31.8	1.07	0.70	0.81	0.86	1.33	0.75	0.98	0.86	1.23	1.54	0.88	1.23	0.92	1.09	1.21	1.07	0.78	0.69	1.20	0.89
31.9	1.06	0.69	0.81	0.86	1.24	0.76	0.98	0.87	1.25	1.39	0.88	1.25	0.88	1.09	1.21	1.06	0.79	0.68	1.10	0.86
32.0	1.12	0.74	0.80	0.89	1.23	0.76	0.90	0.83	1.25	1.49	0.85	1.25	0.93	1.06	1.21	1.07	0.76	0.68	1.10	0.85
32.1	1.06	0.73	0.81	0.87	1.22	0.88	0.89	0.88	1.20	1.39	0.88	1.20	0.88	1.06	1.18	1.04	0.73	0.70	1.17	0.87
32.2	1.08	0.69	0.82	0.86	1.21	0.76	0.90	0.83	1.23	1.51	0.90	1.23	0.88	1.11	1.21	1.06	0.76	0.72	1.04	0.84
32.3	1.04	0.72	0.79	0.85	1.21	0.77	0.88	0.83	1.21	1.56	0.91	1.21	0.89	1.14	1.12	1.05	0.75	0.69	1.05	0.83
32.4	1.02	0.73	0.77	0.84	1.23	0.77	0.88	0.82	1.22	1.60	0.95	1.22	0.89	1.13	1.14	1.06	0.75	0.69	1.13	0.85
32.5	1.00	0.67	0.80	0.82	1.15	0.77	0.91	0.84	1.19	1.63	0.99	1.19	0.88	1.13	1.08	1.03	0.73	0.68	1.19	0.86
32.6	1.01	0.70	0.83	0.85	1.19	0.79	0.88	0.84	1.20	1.52	0.89	1.20	0.83	1.16	1.14	1.05	0.78	0.70	1.11	0.87
32.7	0.99	0.73	0.81	0.85	1.20	0.75	0.90	0.83	1.17	1.58	0.90	1.17	0.83	1.10	1.20	1.04	0.72	0.69	1.18	0.86
32.8	1.00	0.74	0.84	0.86	1.14	0.75	0.90	0.82	1.16	1.36	0.92	1.16	0.82	1.16	1.11	1.03	0.72	0.69	1.17	0.86
32.9	0.99	0.71	0.81	0.84	1.10	0.72	0.91	0.81	1.15	1.38	0.87	1.15	0.80	1.07	1.19	1.02	0.76	0.69	1.16	0.87
33.0	0.96	0.69	0.84	0.83	1.11	0.77	0.86	0.81	1.17	1.42	0.88	1.17	0.83	1.06	1.24	1.04	0.70	0.69	1.16	0.85
33.1	0.98	0.71	0.84	0.84	1.13	0.76	0.83	0.79	1.20	1.34	0.89	1.20	0.84	1.12	1.26	1.07	0.73	0.68	1.19	0.86
33.2	0.97	0.72	0.82	0.84	1.34	0.79	0.95	0.87	1.23	1.34	0.91	1.23	0.86	1.14	1.22	1.07	0.73	0.69	1.21	0.87
33.3	1.00	0.70	0.80	0.83	1.30	0.80	1.06	0.93	1.22	1.32	0.90	1.22	0.87	1.15	1.19	1.07	0.73	0.69	1.16	0.86
33.4	1.02	0.73	0.80	0.85	1.38	0.80	1.06	0.93	1.19	1.31	0.90	1.19	0.80	1.12	1.16	1.03	0.77	0.69	1.17	0.88
33.5	0.97	0.73	0.82	0.84	1.39	0.85	1.06	0.95	1.21	1.39	0.87	1.21	0.81	1.03	1.25	1.03	0.76	0.69	1.18	0.88
33.6	0.96	0.75	0.81	0.84	1.35	0.82	1.03	0.93	1.19	1.38	0.91	1.19	0.85	0.99	1.17	1.00	0.74	0.68	1.13	0.85
33.7	1.04	0.77	0.82	0.88	1.19	0.76	1.03	0.90	1.22	1.39	0.89	1.22	0.86	0.97	1.12	0.98	0.78	0.68	1.10	0.85
33.8	1.03	0.83	0.81	0.89	1.34	0.72	1.03	0.88	1.23	1.39	0.91	1.23	0.90	0.99	1.14	1.01	0.79	0.69	1.10	0.86
33.9	1.03	0.88	0.81	0.91	1.43	0.76	1.04	0.90	1.19	1.29	0.90	1.19	0.92	1.03	1.14	1.03	0.80	0.69	1.09	0.86
34.0	1.04	0.77	0.84	0.88	1.46	0.76	1.05	0.90	1.23	1.46	0.92	1.23	0.91	1.01	1.15	1.02	0.77	0.68	1.09	0.85
34.1	0.97	0.75	0.82	0.85	1.34	0.78	1.05	0.92	1.21	1.44	0.89	1.21	0.90	1.05	1.14	1.03	0.74	0.69	1.06	0.83
34.2	0.97	0.74	0.80	0.84	1.44	0.74	1.05	0.89	1.24	1.26	0.90	1.24	0.88	0.92	1.24	1.01	0.76	0.68	1.14	0.86
34.3	1.00	0.78	0.82	0.87	1.34	0.75	1.10	0.92	1.20	1.20	0.88	1.20	0.85	0.91	1.19	0.99	0.75	0.67	1.10	0.84
34.4	1.06	0.84	0.81	0.90	1.34	0.77	1.16	0.96	1.16	1.27	0.86	1.16	0.87	1.04	1.21	1.04	0.71	0.69	0.96	0.79
34.5	1.07	0.85	0.79	0.90	1.26	0.75	1.15	0.95	1.15	1.47	0.87	1.15	0.85	1.00	1.17	1.01	0.74	0.69	1.05	0.83
34.6	0.99	0.79	0.79	0.86	1.32	0.76	1.16	0.96	1.17	1.37	0.92	1.17	0.83	1.03	1.21	1.02	0.71	0.69	1.03	0.81
34.7	1.02	0.72	0.81	0.85	1.38	0.73	1.18	0.96	1.16	1.49	0.88	1.16	0.81	1.00	1.20	1.00	0.74	0.71	0.96	0.81
34.8	1.00	0.77	0.81	0.86	1.35	0.75	1.21	0.98	1.17	1.34	0.96	1.17	0.81	0.99	1.13	0.98	0.71	0.65	0.93	0.76
34.9	1.01	0.75	0.80	0.85	1.40	0.74	1.16	0.95	1.20	1.47	0.90	1.20	0.84	0.91	1.09	0.94	0.75	0.66	1.03	0.81
35.0	1.05	0.78	0.79	0.87	1.44	0.76	1.10	0.93	1.24	1.48	0.89	1.24	0.83	1.06	1.12	1.00	0.79	0.66	0.93	0.79
35.1	1.01	0.75	0.81	0.86	1.51	0.80	1.03	0.91	1.21	1.61	0.88	1.21	0.81	1.08	1.11	1.00	0.73	0.67	0.95	0.78
35.2	1.04	0.79	0.80	0.88	1.51	0.78	1.13	0.95	1.21	1.44	0.90	1.21	0.79	1.07	1.15	1.00	0.73	0.67	1.02	0.81
35.3	1.13	0.75	0.78	0.89	1.51	0.74	1.17	0.95	1.18	1.68	0.89	1.18	0.86	1.08	1.08	1.01	0.74	0.70	0.91	0.78
35.4	0.99	0.82	0.80	0.87	1.45	0.74	1.12	0.93	1.18	1.64	0.88	1.18	0.82	1.11	1.13	1.02	0.75	0.70	1.01	0.82
35.5	0.96	0.88	0.77	0.87	1.56	0.76	1.15	0.96	1.21	1.56	0.93	1.21	0.84	1.07	1.08	1.00	0.74	0.69	0.89	0.77
35.6	0.95	0.80	0.78	0.84	1.54	0.77	1.11	0.94	1.17	1.52	0.89	1.17	0.87	1.08	1.12	1.02	0.71	0.66	1.00	0.79
35.7	0.87	0.83	0.77	0.83	1.54	0.76	1.10	0.93	1.13	1.47	0.88	1.13	0.87	1.13	1.04	1.01	0.71	0.68	0.97	0.79
35.8	1.01	0.82	0.75	0.86	1.53	0.84	1.12	0.98	1.15	1.50	0.88	1.15	0.84	1.08	1.04	0.99	0.72	0.68	0.82	0.74
35.9	1.08	0.80	0.76	0.88	1.56	0.82	1.06	0.94	1.19	1.52	0.88	1.19	0.83	1.10	1.03	0.99	0.73	0.73	0.84	0.77
36.0	1.23	0.83	0.74	0.93	1.57	0.91	1.15	1.03	1.18	1.62	0.89	1.18	0.85	1.10	1.05	1.00	0.69	0.69	0.87	0.75
36.1	1.17	0.81	0.77	0.92	1.55	0.80	1.09	0.94	1.18	1.45	0.90	1.18	0.84	1.12	1.06	1.01	0.74	0.70	0.99	0.81
36.2	1.20	0.89	0.77	0.95	1.52	0.81	1.08	0.95	1.16	1.38	0.92	1.16	0.84	1.07	1.03	0.98	0.72	0.69	1.04	0.82
36.3	1.22	0.81	0.75	0.93	1.49	0.88	1.11	0.99	1.16	1.31	0.90	1.16	0.81	1.07	1.08	0.99	0.75	0.70	1.00	0.81
36.4	1.07	0.81	0.78	0.88	1.51	0.88	1.15	1.02	1.18	1.36	0.88	1.18	0.82	1.09	1.09	1.00	0.72	0.67	1.10	0.83
36.5	1.04	0.78	0.79	0.87	1.52	0.84	1.18	1.01	1.19	1.27	0.87	1.19	0.79	1.12	1.04	0.98	0.72	0.69	1.08	0.83
36.6	0.95	0.81	0.83	0.86	1.43	0.85	1.17	1.01	1.14	1.25	0.85	1.14	0.77	1.08	1.07	0.97	0.71	0.69	1.05	0.82
36.7	1.07	0.72	0.82	0.87	1.44	0.82	1.11	0.96	1.17	1.38	0.85	1.17	0.79	1.08	1.03	0.97	0.71	0.70	0.97	0.79
36.8	1.09	0.70	0.79	0.86	1.39	0.85	1.07	0.96	1.16	1.53	0.83	1.16	0.77	1.09	1.06	0.98	0.73	0.70	0.99	0.81
36.9	1.01	0.74	0.82	0.86	1.56	0.81	1.07	0.94	1.15	1.60	0.86	1.15	0.81	1.08	0.99	0.96	0.79	0.70	1.00	0.83
37.0	1.05	0.76	0.81	0.87	1.52	0.81	1.09	0.95	1.17	1.59	0.86	1.17	0.90	1.04	1.01	0.98	0.78	0.70	1.07	0.85
37.1	1.03	0.74	0.80	0.86	1.45	0.85	1.09	0.97	1.16	1.63	0.83	1.16	0.92	1.03	0.97	0.97	0.77	0.70	1.12	0.86
37.2	1.09	0.78	0.79	0.89	1.45	0.86	1.10	0.98	1.10	1.50	0.84	1.10	0.89	1.00	1.00	0.96	0.75	0.70	1.14	0.86
37.3	1.08	0.76	0.84	0.89	1.32	0.86	1.13	0.99	1.18	1.57	0.84	1.18	0.84	1.10	0.96	0.97	0.73	0.70	1.10	0.84
37.4	1.01	0.73	0.88	0.87	1.37	0.77	1.17	0.97	1.18	1.52	0.91	1.18	0.86	1.15	0.97	0.99	0.76	0.69	1.08	0.84
37.5	1.00	0.75	0.85	0.87	1.33	0.88	1.27	1.08	1.17	1.59	0.85	1.17	0.81	1.19	0.93	0.97	0.76	0.71	1.11	0.86
37.6	1.06	0.75	0.81	0.88	1.40	0.89	1.31	1.10	1.19	1.54	0.86	1.19	0.79	1.06	0.96	0.93	0.78	0.70	1.12	0.87
37.7	1.02	0.76	0.75	0.84	1.24	0.86	1.21	1.04	1.16	1.55	0.81	1.16	0.93	1.11	1.04	1.03	0.76	0.71	1.15	0.88
37.8	1.00	0.76	0.75	0.84	1.29	0.80	1.29	1.04	1.17	1.56	0.85	1.17	0.89	1.13	0.90	0.97	0.75	0.72	1.19	0.88
37.9	1.10	0.75	0.74	0.86	1.26	0.80	1.27	1.03	1.19	1.62	0.87	1.19	0.91	1.07	0.94	0.97	0.76	0.69	1.23	0.89
38.0	1.08	0.71	0.76	0.85	1.36	0.85	1.16	1.00	1.18	1.65	0.89	1.18	0.95	1.08	0.98	1.00	0.74	0.70	1.23	0.89
38.1	1.02	0.72	0.75	0.83	1.32	0.82	1.13	0.97	1.13	1.59	0.89	1.13	0.92	1.14	0.98	1.01	0.72	0.71	1.21	0.88
38.2	1.05	0.73	0.78	0.85	1.28	0.81	1.15	0.98	1.12	1.59	0.88	1.12	0.99	1.16	0.92	1.02	0.73	0.69	1.20	0.87
38.3	1.05	0.72	0.82	0.86	1.25	0.83	1.05	0.94	1.11	1.62	0.90	1.11	1.02	1.11	0.92	1.02	0.75	0.71	1.21	0.89
38.4	1.00	0.75	0.83	0.86	1.19	0.77	1.03	0.90	1.11	1.58	0.87	1.11	1.01	1.08	0.94	1.01	0.75	0.69	1.12	0.85
38.5	0.87	0.74	0.81	0.80	1.18	0.80	0.94	0.87	1.08	1.61	0.90	1.08	1.04	1.09	0.89	1.01	0.76	0.68	1.11	0.85
38.6	1.08	0.72	0.79	0.86	1.21	0.79	0.91	0.85	1.10	1.58	0.85	1.10	0.93	1.09	0.91	0.98	0.80	0.70	1.16	0.89
38.7	1.15	0.74	0.78	0.89	1.19	0.81	0.96	0.89	1.14	1.51	0.85	1.14	0.93	1.08	1.01	1.01	0.81	0.69	1.27	0.92
38.8	1.20	0.75	0.76	0.90	1.20	0.80	1.05	0.92	1.19	1.49	0.83	1.19	0.89	1.11	1.06	1.02	0.82	0.70	1.22	0.91
38.9	1.22	0.76	0.83	0.94	1.09	0.80	0.98	0.89	1.15	1.41	0.85	1.15	0.81	1.16	1.13	1.03	0.75	0.68	1.09	0.84
39.0	1.22	0.77	0.82	0.94	1.09	0.86	0.94	0.90	1.14	1.45	0.88	1.14	0.89	1.12	1.04	1.02	0.82	0.71	1.12	0.88
39.1	1.27	0.76	0.85	0.96	1.20	0.86	1.03	0.95	1.14	1.48	0.83	1.14	0.85	1.16	1.04	1.02	0.81	0.72	1.12	0.88
39.2	1.30	0.76	0.83	0.96	1.19	0.83	1.01	0.92	1.16	1.48	0.84	1.16	0.80	1.13	1.03	0.99	0.76	0.71	1.09	0.86
39.3	1.27	0.77	0.82	0.95	1.13	0.79	0.97	0.88	1.17	1.46	0.86	1.17	0.83	1.09	1.03	0.98	0.80	0.68	1.06	0.84
39.4	1.30	0.73	0.83	0.95	1.32	0.83	0.96	0.90	1.20	1.42	0.84	1.20	0.89	1.06	1.01	0.99	0.74	0.66	1.02	0.81
39.5	1.30	0.79	0.83	0.97	1.43	0.79	0.90	0.84	1.18	1.47	0.86	1.18	0.89	1.02	1.07	0.99	0.75	0.66	1.03	0.81
39.6	1.13	0.74	0.78	0.88	1.35	0.81	0.99	0.90	1.20	1.42	0.94	1.20	0.87	1.07	1.08	1.01	0.72	0.67	1.04	0.81
39.7	1.17	0.77	0.82	0.92	1.33	0.81	1.14	0.97	1.18	1.39	0.90	1.18	0.90	1.12	1.12	1.05	0.75	0.67	1.08	0.84
39.8	1.15	0.74	0.87	0.92	1.20	0.92	1.00	0.96	1.18	1.39	0.90	1.18	0.89	1.12	1.08	1.03	0.75	0.69	1.12	0.85
39.9	1.17	0.78	0.87	0.94	1.26	0.89	1.05	0.97	1.21	1.38	0.86	1.21	0.89	1.13	1.10	1.04	0.75	0.67	1.08	0.83
40.0	1.25	0.76	0.90	0.97	1.26	0.98	1.11	1.04	1.20	1.43	0.87	1.20	0.94	1.17	1.12	1.08	0.74	0.68	1.09	0.84
40.1	1.09	0.77	0.86	0.90	1.39	0.98	1.06	1.02	1.19	1.46	0.84	1.19	0.92	1.16	1.13	1.07	0.73	0.67	1.00	0.80
40.2	1.08	0.75	0.86	0.89	1.40	0.91	1.06	0.99	1.16	1.29	0.82	1.16	0.94	1.13	1.05	1.04	0.73	0.67	1.06	0.82
40.3	1.11	0.75	0.82	0.90	1.34	0.97	1.09	1.03	1.16	1.33	0.86	1.16	0.98	1.17	1.02	1.06	0.75	0.66	1.09	0.84
40.4	1.16	0.78	0.82	0.92	1.39	1.03	1.10	1.06	1.10	1.34	0.88	1.10	1.00	1.10	1.06	1.05	0.74	0.68	1.07	0.83
40.5	1.18	0.78	0.81	0.92	1.30	0.92	1.11	1.01	1.14	1.27	0.88	1.14	1.01	1.18	1.07	1.09	0.74	0.66	1.03	0.81
40.6	1.17	0.78	0.82	0.93	1.28	0.90	1.01	0.95	1.13	1.40	0.85	1.13	1.00	1.16	1.09	1.08	0.79	0.65	1.05	0.83
40.7	1.09	0.73	0.79	0.87	1.18	0.92	1.00	0.96	1.14	1.26	0.84	1.14	0.96	1.14	1.05	1.05	0.78	0.66	1.08	0.84
40.8	1.07	0.75	0.80	0.87	1.27	0.85	1.13	0.99	1.11	1.29	0.79	1.11	0.97	1.17	1.09	1.07	0.73	0.68	1.08	0.83
40.9	1.19	0.78	0.81	0.93	1.18	0.86	1.15	1.00	1.14	1.35	0.88	1.14	0.92	1.16	1.15	1.08	0.80	0.68	1.08	0.85
41.0	1.11	0.76	0.78	0.89	1.22	0.92	1.19	1.05	1.13	1.31	0.84	1.13	0.84	1.15	1.16	1.05	0.77	0.67	1.13	0.86
41.1	1.15	0.71	0.82	0.90	1.22	0.93	1.12	1.03	1.14	1.19	0.83	1.14	0.87	1.18	1.10	1.05	0.81	0.68	1.07	0.85
41.2	1.15	0.73	0.79	0.89	1.13	0.93	1.16	1.05	1.12	1.30	0.79	1.12	0.85	1.14	0.95	0.98	0.80	0.67	1.14	0.87
41.3	1.14	0.75	0.82	0.90	1.00	0.90	1.15	1.03	1.14	1.33	0.81	1.14	0.80	1.08	1.02	0.96	0.89	0.68	1.11	0.89
41.4	1.21	0.78	0.79	0.93	0.96	0.91	1.09	1.00	1.14	1.42	0.80	1.14	0.78	1.04	1.04	0.95	0.80	0.68	1.14	0.87
41.5	1.05	0.78	0.83	0.89	0.92	0.87	1.00	0.93	1.14	1.39	0.80	1.14	0.83	1.04	1.00	0.95	0.87	0.67	1.10	0.88
41.6	1.02	0.73	0.81	0.85	0.91	0.85	1.00	0.92	1.15	1.50	0.78	1.15	0.84	1.04	1.01	0.96	0.92	0.68	1.18	0.93
41.7	1.00	0.76	0.80	0.85	0.90	0.87	1.03	0.95	1.17	1.39	0.79	1.17	0.84	1.01	0.97	0.94	0.91	0.67	1.17	0.92
41.8	1.02	0.78	0.80	0.87	0.91	0.88	1.09	0.99	1.14	1.57	0.82	1.14	0.79	1.02	1.04	0.95	0.99	0.68	1.23	0.96
41.9	1.15	0.68	0.80	0.88	0.95	0.86	1.05	0.95	1.13	1.45	0.81	1.13	0.84	1.05	1.06	0.98	0.91	0.69	1.18	0.93
42.0	1.20	0.68	0.82	0.90	0.95	0.86	0.99	0.93	1.14	1.43	0.80	1.14	0.79	1.02	1.13	0.98	0.91	0.68	1.18	0.92
42.1	1.17	0.71	0.80	0.89	0.98	0.86	0.98	0.92	1.12	1.31	0.84	1.12	0.80	1.00	1.08	0.96	0.84	0.68	1.16	0.89
42.2	1.24	0.71	0.77	0.90	0.99	0.76	1.00	0.88	1.11	1.55	0.81	1.11	0.77	1.05	1.16	0.99	0.86	0.67	1.06	0.86
42.3	1.21	0.72	0.79	0.91	0.98	0.74	1.05	0.89	1.13	1.58	0.85	1.13	0.79	1.04	1.14	0.99	0.83	0.66	1.03	0.84
42.4	1.12	0.71	0.79	0.87	0.99	0.77	0.98	0.87	1.13	1.54	0.84	1.13	0.76	1.06	1.09	0.97	0.80	0.69	1.03	0.84
42.5	1.24	0.73	0.78	0.92	0.97	0.78	1.00	0.89	1.13	1.58	0.84	1.13	0.77	1.06	1.15	1.00	0.77	0.69	1.09	0.85
42.6	1.29	0.73	0.78	0.93	1.14	0.84	0.98	0.91	1.12	1.64	0.85	1.12	0.74	1.03	1.16	0.98	0.83	0.68	1.09	0.87
42.7	1.22	0.74	0.80	0.92	1.16	0.87	1.01	0.94	1.13	1.59	0.83	1.13	0.75	1.04	1.11	0.96	0.85	0.67	1.12	0.88
42.8	1.21	0.70	0.81	0.91	1.10	0.92	0.97	0.95	1.15	1.61	0.83	1.15	0.76	0.93	1.12	0.94	0.73	0.68	1.10	0.84
42.9	1.25	0.76	0.79	0.94	1.11	0.87	0.98	0.93	1.14	1.64	0.83	1.14	0.76	1.00	1.10	0.95	0.80	0.67	1.07	0.84
43.0	1.34	0.75	0.79	0.96	1.10	0.90	1.04	0.97	1.11	1.59	0.80	1.11	0.75	0.99	1.07	0.94	0.83	0.70	1.11	0.88
43.1	1.27	0.76	0.80	0.94	1.09	0.91	1.01	0.96	1.13	1.56	0.87	1.13	0.78	0.94	1.10	0.94	0.82	0.68	1.06	0.85
43.2	1.22	0.76	0.79	0.92	1.03	0.88	1.02	0.95	1.13	1.54	0.82	1.13	0.78	0.89	1.09	0.92	0.92	0.67	1.00	0.86
43.3	1.29	0.76	0.83	0.96	1.12	0.85	0.95	0.90	1.11	1.58	0.83	1.11	0.79	0.92	1.09	0.93	0.89	0.67	0.97	0.84
43.4	1.28	0.76	0.83	0.96	1.04	0.83	0.91	0.87	1.15	1.60	0.83	1.15	0.80	0.90	1.03	0.91	0.87	0.66	0.94	0.82
43.5	1.24	0.77	0.78	0.93	1.02	0.91	1.00	0.96	1.14	1.61	0.82	1.14	0.78	0.96	1.01	0.92	0.80	0.68	0.93	0.80
43.6	1.32	0.75	0.80	0.96	1.08	0.82	1.01	0.91	1.15	1.65	0.84	1.15	0.81	1.01	1.02	0.95	0.74	0.67	0.91	0.77
43.7	1.14	0.79	0.80	0.91	1.14	0.87	0.93	0.90	1.13	1.67	0.80	1.13	0.85	0.97	1.01	0.94	0.76	0.67	0.93	0.78
43.8	1.15	0.84	0.75	0.91	1.22	0.88	0.96	0.92	1.16	1.66	0.82	1.16	0.81	1.02	1.04	0.95	0.84	0.68	0.94	0.82
43.9	1.15	0.85	0.73	0.91	1.24	0.87	0.99	0.93	1.12	1.63	0.85	1.12	0.82	1.06	1.07	0.98	0.82	0.65	0.93	0.80
44.0	1.10	0.83	0.74	0.89	1.28	0.88	1.05	0.97	1.17	1.66	0.83	1.17	0.80	1.08	1.08	0.99	0.84	0.64	0.95	0.81
44.1	1.09	0.83	0.76	0.89	1.32	0.93	0.98	0.95	1.19	1.60	0.85	1.19	0.83	1.01	1.09	0.98	0.85	0.64	0.89	0.79
44.2	1.10	0.86	0.77	0.91	1.33	0.91	0.97	0.94	1.16	1.63	0.81	1.16	0.81	0.93	1.09	0.94	0.79	0.64	0.81	0.75
44.3	1.14	0.78	0.74	0.88	1.21	0.92	0.96	0.94	1.19	1.66	0.86	1.19	0.83	1.02	1.12	0.99	0.86	0.66	0.79	0.77
44.4	1.12	0.79	0.76	0.89	1.29	0.86	0.98	0.92	1.15	1.59	0.87	1.15	0.80	1.03	1.16	1.00	0.88	0.67	0.81	0.79
44.5	1.15	0.82	0.74	0.90	1.25	0.89	0.90	0.89	1.18	1.65	0.84	1.18	0.82	1.02	1.07	0.97	0.93	0.67	0.80	0.80
44.6	1.14	0.79	0.74	0.89	1.22	0.88	0.93	0.91	1.17	1.61	0.87	1.17	0.83	1.06	1.16	1.02	0.93	0.69	0.80	0.81
44.7	1.19	0.78	0.77	0.91	1.20	0.92	0.95	0.94	1.16	1.52	0.82	1.16	0.83	1.02	1.11	0.99	0.92	0.67	0.80	0.80
44.8	1.18	0.75	0.74	0.89	1.23	0.93	0.94	0.93	1.15	1.58	0.82	1.15	0.83	1.01	1.15	1.00	0.91	0.66	0.78	0.78
44.9	1.20	0.71	0.76	0.89	1.17	0.92	0.97	0.95	1.18	1.53	0.82	1.18	0.87	1.05	1.12	1.02	0.92	0.67	0.78	0.79
45.0	1.22	0.73	0.75	0.90	1.19	0.89	0.93	0.91	1.17	1.52	0.85	1.17	0.89	1.01	1.13	1.01	0.94	0.66	0.77	0.79
45.1	1.23	0.79	0.77	0.93	1.28	0.91	0.90	0.90	1.15	1.56	0.83	1.15	0.87	1.00	1.13	1.00	0.88	0.67	0.79	0.78
45.2	1.20	0.78	0.75	0.91	1.28	0.84	0.98	0.91	1.16	1.54	0.81	1.16	0.85	1.00	1.08	0.98	0.87	0.65	0.78	0.77
45.3	1.28	0.87	0.74	0.96	1.19	0.77	1.05	0.91	1.17	1.55	0.82	1.17	0.85	1.06	1.07	0.99	0.81	0.64	0.76	0.73
45.4	1.33	0.83	0.74	0.97	1.04	0.76	1.03	0.89	1.18	1.58	0.84	1.18	0.80	1.05	1.04	0.96	0.85	0.62	0.76	0.74
45.5	1.26	0.82	0.72	0.94	0.95	0.75	1.03	0.89	1.16	1.49	0.83	1.16	0.81	1.04	1.06	0.97	0.82	0.64	0.77	0.74
45.6	1.32	0.80	0.75	0.95	0.97	0.79	0.99	0.89	1.14	1.51	0.86	1.14	0.81	1.02	1.00	0.95	0.73	0.64	0.80	0.72
45.7	1.31	0.78	0.74	0.94	0.92	0.79	0.97	0.88	1.13	1.52	0.81	1.13	0.82	1.00	1.02	0.95	0.71	0.65	0.87	0.74
45.8	1.30	0.72	0.76	0.93	0.90	0.78	1.02	0.90	1.14	1.56	0.83	1.14	0.86	0.95	1.00	0.94	0.72	0.66	0.88	0.75
45.9	1.28	0.75	0.75	0.93	0.94	0.77	1.04	0.91	1.15	1.54	0.83	1.15	0.82	0.97	0.93	0.91	0.72	0.64	0.83	0.73
46.0	1.25	0.78	0.78	0.94	1.01	0.84	1.10	0.97	1.16	1.55	0.83	1.16	0.81	0.98	0.94	0.91	0.84	0.62	0.92	0.79
46.1	1.23	0.72	0.75	0.90	1.03	0.81	0.97	0.89	1.16	1.47	0.82	1.16	0.82	0.96	1.02	0.93	0.74	0.63	0.89	0.75
46.2	1.18	0.78	0.74	0.90	1.03	0.81	1.01	0.91	1.15	1.45	0.82	1.15	0.83	0.95	1.06	0.95	0.75	0.64	0.86	0.75
46.3	1.21	0.78	0.77	0.92	1.14	0.79	1.12	0.96	1.13	1.47	0.81	1.13	0.86	0.94	1.04	0.95	0.72	0.63	0.85	0.73
46.4	1.43	0.70	0.76	0.97	1.04	0.81	1.08	0.95	1.08	1.43	0.79	1.08	0.86	0.90	1.05	0.94	0.71	0.64	0.89	0.74
46.5	1.30	0.70	0.78	0.93	1.00	0.77	1.05	0.91	1.13	1.41	0.77	1.13	0.85	0.91	1.07	0.94	0.72	0.63	0.90	0.75
46.6	1.29	0.68	0.81	0.93	1.00	0.79	1.10	0.94	1.09	1.46	0.77	1.09	0.86	0.92	1.13	0.97	0.77	0.64	0.91	0.77
46.7	1.27	0.68	0.81	0.92	0.92	0.74	1.16	0.95	1.09	1.44	0.78	1.09	0.84	0.96	0.99	0.93	0.82	0.65	0.87	0.78
46.8	1.30	0.67	0.83	0.93	0.91	0.79	1.09	0.94	1.12	1.46	0.80	1.12	0.86	0.98	1.09	0.98	0.74	0.64	0.88	0.75
46.9	1.28	0.67	0.78	0.91	0.87	0.77	1.06	0.91	1.15	1.47	0.81	1.15	0.83	1.01	1.11	0.98	0.75	0.63	0.86	0.75
47.0	1.28	0.66	0.81	0.92	0.88	0.78	1.07	0.92	1.15	1.48	0.84	1.15	0.79	0.95	1.18	0.97	0.77	0.64	0.81	0.74
47.1	1.19	0.69	0.79	0.89	0.90	0.79	1.11	0.95	1.13	1.49	0.83	1.13	0.82	0.99	1.14	0.99	0.75	0.63	0.83	0.74
47.2	1.26	0.69	0.75	0.90	1.09	0.77	1.04	0.90	1.11	1.45	0.83	1.11	0.81	0.96	1.10	0.96	0.74	0.64	0.86	0.75
47.3	1.16	0.70	0.74	0.87	1.13	0.75	1.09	0.92	1.13	1.47	0.83	1.13	0.82	0.91	1.08	0.93	0.72	0.64	0.84	0.73
47.4	1.24	0.70	0.75	0.90	1.06	0.79	1.15	0.97	1.03	1.34	0.84	1.03	0.82	0.93	1.02	0.92	0.73	0.63	0.85	0.74
47.5	1.17	0.70	0.76	0.88	1.10	0.82	1.18	1.00	1.06	1.33	0.89	1.06	0.81	0.95	1.01	0.92	0.74	0.63	0.85	0.74
47.6	1.19	0.68	0.78	0.88	1.09	0.77	1.21	0.99	1.01	1.31	0.85	1.01	0.81	0.97	1.05	0.94	0.74	0.64	0.82	0.73
47.7	1.19	0.68	0.77	0.88	1.04	0.77	1.22	1.00	0.99	1.34	0.80	0.99	0.80	0.94	1.06	0.93	0.78	0.63	0.82	0.74
47.8	1.15	0.69	0.77	0.87	1.01	0.87	1.16	1.02	1.06	1.22	0.82	1.06	0.83	0.92	1.02	0.92	0.78	0.66	0.85	0.76
47.9	1.18	0.70	0.76	0.88	0.96	0.91	1.14	1.03	1.12	1.25	0.81	1.12	0.85	0.96	1.12	0.97	0.76	0.63	0.87	0.75
48.0	1.18	0.69	0.76	0.87	0.96	0.88	1.17	1.02	1.13	1.31	0.79	1.13	0.82	0.98	1.11	0.97	0.74	0.64	0.87	0.75
48.1	1.20	0.68	0.73	0.87	1.11	0.89	0.97	0.93	1.12	1.35	0.81	1.12	0.86	0.93	1.07	0.96	0.81	0.63	0.89	0.78
48.2	1.21	0.66	0.75	0.87	1.17	0.87	0.96	0.91	1.08	1.40	0.78	1.08	0.88	0.92	1.06	0.95	0.86	0.63	0.87	0.79
48.3	1.25	0.69	0.75	0.90	1.26	0.87	1.10	0.99	1.10	1.36	0.84	1.10	0.89	0.95	1.03	0.96	0.86	0.64	0.89	0.80
48.4	1.19	0.67	0.76	0.87	1.25	0.87	1.16	1.01	1.10	1.40	0.86	1.10	0.88	0.87	1.13	0.96	0.80	0.65	0.89	0.78
48.5	1.14	0.66	0.77	0.86	1.16	0.87	1.12	0.99	1.04	1.43	0.84	1.04	0.90	0.82	1.05	0.93	0.80	0.63	0.89	0.77
48.6	1.14	0.69	0.75	0.86	1.19	0.89	1.03	0.96	1.14	1.25	0.82	1.14	0.88	0.88	1.01	0.92	0.82	0.64	0.87	0.78
48.7	1.16	0.75	0.74	0.88	1.22	0.88	1.08	0.98	1.10	1.43	0.84	1.10	0.87	0.88	0.99	0.91	0.88	0.63	0.85	0.79
48.8	1.13	0.76	0.74	0.88	1.20	0.87	1.01	0.94	1.13	1.33	0.80	1.13	0.89	0.85	1.02	0.92	0.88	0.63	0.84	0.78
48.9	1.09	0.78	0.76	0.88	1.05	0.86	1.06	0.96	1.15	1.25	0.83	1.15	0.86	0.87	1.00	0.91	0.85	0.64	0.82	0.77
49.0	1.10	0.75	0.75	0.87	0.99	0.87	1.12	1.00	1.16	1.25	0.88	1.16	0.84	0.88	1.04	0.92	0.87	0.63	0.86	0.79
49.1	1.03	0.79	0.75	0.86	1.19	0.83	1.02	0.92	1.12	1.26	0.90	1.12	0.85	0.87	1.03	0.92	0.92	0.63	0.84	0.80
49.2	1.14	0.75	0.74	0.88	1.19	0.82	1.02	0.92	1.19	1.24	0.86	1.19	0.87	0.88	1.08	0.95	0.95	0.64	0.89	0.82
49.3	1.15	0.76	0.77	0.89	1.22	0.81	0.97	0.89	1.23	1.33	0.89	1.23	0.89	0.89	1.08	0.95	0.89	0.64	0.93	0.82
49.4	1.12	0.77	0.76	0.88	1.25	0.80	0.94	0.87	1.20	1.32	0.90	1.20	0.87	0.84	1.10	0.94	0.89	0.64	0.94	0.83
49.5	1.10	0.72	0.74	0.85	1.24	0.87	1.07	0.97	1.12	1.41	0.84	1.12	0.83	0.87	1.15	0.95	0.85	0.63	0.96	0.81
49.6	1.01	0.78	0.75	0.84	1.31	0.83	1.09	0.96	1.12	1.35	0.87	1.12	0.82	0.88	1.18	0.96	0.88	0.63	0.90	0.80
49.7	1.01	0.75	0.74	0.84	1.24	0.82	1.11	0.97	1.16	1.37	0.87	1.16	0.83	0.85	1.17	0.95	0.80	0.64	0.91	0.78
49.8	1.05	0.78	0.76	0.86	1.29	0.83	1.09	0.96	1.19	1.29	0.91	1.19	0.84	0.89	1.19	0.97	0.84	0.63	0.88	0.78
49.9	1.02	0.77	0.76	0.85	1.23	0.80	1.05	0.92	1.29	1.43	0.93	1.29	0.82	0.88	1.24	0.98	0.81	0.63	0.92	0.79
50.0	1.05	0.77	0.75	0.86	1.26	0.81	1.05	0.93	1.22	1.37	0.91	1.22	0.80	0.92	1.28	1.00	0.78	0.62	0.90	0.77
50.1	1.05	0.70	0.75	0.83	1.37	0.79	1.02	0.91	1.12	1.32	0.85	1.12	0.81	0.94	1.30	1.01	0.80	0.63	0.86	0.76
50.2	1.09	0.67	0.75	0.84	1.34	0.79	1.20	0.99	1.09	1.32	0.84	1.09	0.81	0.93	1.26	1.00	0.76	0.65	0.86	0.76
50.3	1.03	0.70	0.77	0.83	1.35	0.83	1.21	1.02	1.17	1.30	0.85	1.17	0.79	0.91	1.28	0.99	0.77	0.63	0.86	0.75
50.4	1.10	0.72	0.77	0.86	1.38	0.81	1.18	0.99	1.12	1.33	0.82	1.12	0.79	0.91	1.27	0.99	0.80	0.63	0.86	0.76
50.5	1.05	0.76	0.76	0.85	1.41	0.87	1.15	1.01	1.16	1.29	0.84	1.16	0.77	0.90	1.28	0.99	0.82	0.63	0.85	0.77
50.6	1.07	0.73	0.75	0.85	1.37	0.87	1.10	0.99	1.23	1.27	0.82	1.23	0.78	0.90	1.30	0.99	0.83	0.62	0.88	0.78
50.7	1.01	0.78	0.75	0.85	1.31	0.87	0.96	0.92	1.11	1.28	0.87	1.11	0.77	0.91	1.34	1.01	0.80	0.63	0.87	0.77
50.8	1.05	0.76	0.75	0.85	1.37	0.86	0.94	0.90	1.12	1.30	0.80	1.12	0.75	0.90	1.32	0.99	0.89	0.62	0.88	0.80
50.9	1.05	0.73	0.75	0.85	1.31	0.91	0.94	0.93	1.10	1.32	0.80	1.10	0.75	0.92	1.29	0.99	0.88	0.62	0.90	0.80
51.0	1.03	0.73	0.74	0.83	1.28	0.97	0.90	0.93	1.11	1.29	0.78	1.11	0.76	0.89	1.27	0.97	0.90	0.63	0.93	0.82
51.1	1.00	0.71	0.74	0.82	1.35	0.92	0.93	0.93	1.16	1.31	0.77	1.16	0.76	0.88	1.26	0.97	0.87	0.62	0.91	0.80
51.2	1.06	0.71	0.73	0.84	1.46	0.95	1.04	1.00	1.11	1.33	0.78	1.11	0.76	0.87	1.22	0.95	0.80	0.64	0.98	0.81
51.3	1.10	0.75	0.73	0.86	1.36	0.93	1.06	0.99	1.04	1.26	0.82	1.04	0.78	0.88	1.19	0.95	0.88	0.65	0.93	0.82
51.4	1.05	0.75	0.74	0.85	1.40	0.93	1.02	0.97	1.07	1.32	0.84	1.07	0.74	0.88	1.24	0.95	0.88	0.64	0.86	0.79
51.5	1.07	0.71	0.76	0.85	1.43	0.93	0.90	0.92	1.07	1.35	0.84	1.07	0.77	0.87	1.23	0.96	0.77	0.62	0.90	0.76
51.6	1.05	0.72	0.74	0.84	1.45	1.07	0.99	1.03	1.14	1.29	0.86	1.14	0.75	0.89	1.30	0.98	0.78	0.63	0.90	0.77
51.7	1.11	0.71	0.76	0.86	1.41	0.95	0.94	0.95	1.14	1.39	0.85	1.14	0.74	0.88	1.30	0.97	0.76	0.65	0.92	0.78
51.8	1.10	0.71	0.75	0.85	1.32	0.92	1.04	0.98	1.11	1.36	0.82	1.11	0.74	0.89	1.28	0.97	0.74	0.64	0.91	0.76
51.9	1.17	0.74	0.74	0.88	1.39	0.94	1.15	1.04	1.11	1.39	0.83	1.11	0.76	0.90	1.27	0.98	0.72	0.64	0.92	0.76
52.0	1.17	0.72	0.75	0.88	1.34	0.93	1.01	0.97	1.09	1.37	0.85	1.09	0.76	0.88	1.25	0.96	0.76	0.63	0.90	0.76
52.1	1.16	0.73	0.74	0.88	1.34	0.95	1.12	1.04	1.19	1.35	0.81	1.19	0.74	0.89	1.22	0.95	0.72	0.64	0.83	0.73
52.2	1.14	0.69	0.75	0.86	1.25	1.01	1.13	1.07	1.27	1.35	0.78	1.27	0.76	0.91	1.23	0.97	0.72	0.63	0.83	0.73
52.3	1.14	0.68	0.75	0.86	1.24	1.09	1.16	1.12	1.18	1.35	0.84	1.18	0.78	0.90	1.18	0.96	0.73	0.63	0.81	0.72
52.4	1.08	0.70	0.75	0.84	1.27	1.12	1.13	1.13	1.21	1.30	0.91	1.21	0.75	0.92	1.18	0.95	0.75	0.65	0.83	0.74
52.5	1.17	0.71	0.76	0.88	1.22	1.23	1.13	1.18	1.11	1.30	0.88	1.11	0.76	0.90	1.15	0.94	0.80	0.65	0.83	0.76
52.6	1.13	0.67	0.73	0.84	1.26	1.12	1.11	1.12	0.96	1.36	0.88	0.96	0.76	0.90	1.15	0.94	0.76	0.63	0.81	0.73
52.7	1.13	0.67	0.75	0.85	1.25	1.15	1.09	1.12	1.02	1.26	0.89	1.02	0.78	0.93	1.12	0.94	0.72	0.63	0.82	0.72
52.8	1.09	0.68	0.76	0.85	1.24	1.03	1.05	1.04	1.02	1.28	0.92	1.02	0.77	0.92	1.11	0.93	0.71	0.62	0.86	0.73
52.9	1.17	0.70	0.77	0.88	1.20	1.12	1.08	1.10	1.12	1.32	0.90	1.12	0.81	0.90	1.11	0.94	0.73	0.63	0.85	0.74
53.0	1.04	0.68	0.77	0.83	1.17	1.25	1.06	1.15	1.11	1.27	0.88	1.11	0.82	0.89	1.09	0.93	0.75	0.62	0.89	0.75
53.1	1.02	0.68	0.75	0.82	1.31	1.22	1.13	1.17	1.20	1.35	0.99	1.20	0.80	0.91	1.08	0.93	0.76	0.63	0.86	0.75
53.2	1.04	0.70	0.73	0.82	1.32	1.32	1.05	1.19	1.17	1.30	0.92	1.17	0.82	0.92	1.11	0.95	0.72	0.64	0.89	0.75
53.3	1.08	0.69	0.72	0.83	1.31	1.27	1.07	1.17	1.08	1.37	0.94	1.08	0.89	0.94	1.18	1.00	0.74	0.64	0.89	0.76
53.4	1.05	0.68	0.75	0.83	1.43	1.20	1.10	1.15	1.26	1.31	0.92	1.26	0.88	0.91	1.25	1.01	0.71	0.64	0.94	0.76
53.5	1.04	0.70	0.76	0.83	1.34	1.08	1.06	1.07	1.08	1.32	0.93	1.08	0.87	0.91	1.22	1.00	0.73	0.65	0.93	0.77
53.6	1.03	0.65	0.73	0.80	1.37	0.98	1.14	1.06	0.98	1.36	0.91	0.98	0.89	0.89	1.12	0.97	0.74	0.65	0.85	0.75
53.7	0.97	0.70	0.74	0.81	1.40	1.11	1.21	1.16	0.96	1.33	0.95	0.96	0.89	0.89	1.16	0.98	0.78	0.65	0.87	0.77
53.8	1.01	0.74	0.72	0.82	1.32	1.10	1.16	1.13	1.14	1.31	0.98	1.14	0.88	0.91	1.11	0.97	0.78	0.65	0.84	0.76
53.9	1.03	0.76	0.76	0.85	1.16	1.05	1.25	1.15	0.98	1.36	0.90	0.98	0.86	0.93	1.17	0.99	0.78	0.64	0.82	0.75
54.0	1.00	0.72	0.93	0.88	1.23	0.97	1.16	1.06	0.93	1.35	0.92	0.93	0.84	0.89	1.12	0.95	0.77	0.64	0.88	0.76
54.1	0.98	0.79	0.86	0.88	1.08	0.89	1.29	1.09	0.90	1.29	0.93	0.93	0.88	0.88	1.22	0.99	0.84	0.65	0.87	0.79
54.2	1.00	0.77	0.85	0.87	1.19	0.90	1.24	1.07	0.85	1.27	0.86	0.86	0.88	0.87	1.22	0.99	0.83	0.65	0.87	0.78
54.3	1.08	0.77	0.84	0.90	1.33	0.81	1.31	1.06	1.04	1.25	0.90	1.04	0.88	0.86	1.20	0.98	0.79	0.67	0.88	0.78
54.4	1.10	0.75	0.76	0.87	1.31	0.79	1.28	1.03	0.93	1.26	0.90	0.93	0.87	0.92	1.21	1.00	0.79	0.65	0.93	0.79
54.5	1.13	0.76	0.77	0.89	1.35	0.86	1.26	1.06	0.94	1.31	0.88	0.94	0.88	0.92	1.17	0.99	0.78	0.64	0.95	0.79
54.6	1.20	0.75	0.76	0.90	1.31	0.89	1.18	1.04	0.86	1.28	0.87	0.87	0.85	0.86	1.14	0.95	0.78	0.65	0.95	0.79
54.7	1.23	0.73	0.74	0.90	1.32	0.82	1.25	1.04	0.92	1.29	0.87	0.92	0.91	0.88	1.11	0.96	0.80	0.65	0.89	0.78
54.8	1.23	0.67	0.77	0.89	1.17	0.84	1.18	1.01	0.96	1.31	0.84	0.96	0.91	0.85	1.12	0.96	0.78	0.65	0.91	0.78
54.9	1.17	0.69	0.75	0.87	1.26	0.88	1.14	1.01	1.02	1.18	0.83	1.02	0.93	0.86	1.21	1.00	0.76	0.65	0.89	0.77
55.0	1.24	0.70	0.74	0.89	1.20	0.89	1.16	1.03	0.97	1.22	0.87	0.97	0.90	0.89	1.19	0.99	0.77	0.63	0.88	0.76
55.1	1.20	0.68	0.73	0.87	1.31	0.97	1.20	1.08	1.02	1.21	0.88	1.02	0.92	0.85	1.14	0.97	0.78	0.63	0.87	0.76
55.2	1.32	0.70	0.76	0.93	1.32	0.98	1.21	1.10	0.94	1.23	0.93	0.94	0.89	0.90	1.13	0.97	0.77	0.63	0.92	0.77
55.3	1.25	0.69	0.75	0.90	1.58	0.93	1.18	1.06	1.07	1.28	0.86	1.07	0.86	0.84	1.16	0.95	0.80	0.66	0.88	0.78
55.4	1.28	0.70	0.74	0.91	1.55	0.91	1.15	1.03	1.06	1.28	0.90	1.06	0.91	0.85	1.17	0.98	0.77	0.67	0.85	0.76
55.5	1.29	0.72	0.75	0.92	1.39	0.89	1.09	0.99	0.96	1.34	0.88	0.96	0.89	0.89	1.16	0.98	0.76	0.66	0.83	0.75
55.6	1.24	0.75	0.76	0.92	1.46	0.89	1.14	1.01	0.97	1.29	0.90	0.97	0.86	0.88	1.21	0.98	0.79	0.64	0.88	0.77
55.7	1.35	0.73	0.73	0.94	1.46	0.95	1.19	1.07	1.04	1.34	0.89	1.04	0.86	0.83	1.16	0.95	0.74	0.64	0.86	0.75
55.8	1.32	0.74	0.72	0.93	1.48	1.01	1.27	1.14	1.04	1.24	0.87	1.04	0.84	0.82	1.20	0.95	0.81	0.64	0.88	0.78
55.9	1.34	0.71	0.77	0.94	1.50	0.99	1.38	1.19	0.90	1.11	0.85	0.90	0.76	0.82	1.18	0.92	0.81	0.65	0.86	0.77
56.0	1.29	0.74	0.75	0.93	1.47	0.96	1.40	1.18	0.90	1.09	0.92	0.92	0.80	0.83	1.20	0.94	0.79	0.64	0.88	0.77
56.1	1.26	0.75	0.76	0.92	1.57	0.88	1.29	1.08	0.97	1.11	0.89	0.97	0.84	0.82	1.17	0.94	0.76	0.63	0.89	0.76
56.2	1.18	0.80	0.76	0.91	1.56	0.91	1.30	1.11	0.97	0.99	0.90	0.97	0.85	0.81	1.11	0.92	0.76	0.63	0.95	0.78
56.3	1.19	0.80	0.75	0.92	1.43	0.92	1.27	1.09	0.94	1.06	0.90	0.94	0.83	0.86	1.11	0.93	0.76	0.64	0.94	0.78
56.4	1.18	0.77	0.76	0.91	1.30	0.91	1.26	1.08	0.97	1.05	0.92	0.97	0.80	0.86	1.03	0.90	0.76	0.64	0.92	0.77
56.5	1.17	0.84	0.75	0.92	1.31	0.94	1.29	1.12	1.09	1.01	1.00	1.01	0.77	0.84	1.05	0.89	0.73	0.64	0.94	0.77
56.6	1.27	0.83	0.73	0.94	1.33	0.94	1.33	1.14	0.98	1.04	0.89	0.98	0.80	0.82	1.12	0.92	0.70	0.63	0.95	0.76
56.7	1.27	0.80	0.75	0.94	1.31	0.90	1.33	1.11	0.84	0.95	0.88	0.88	0.81	0.84	1.16	0.94	0.70	0.65	0.99	0.78
56.8	1.20	0.81	0.73	0.91	1.35	0.89	1.47	1.18	0.82	0.87	0.90	0.87	0.83	0.84	1.19	0.95	0.74	0.64	0.92	0.77
56.9	1.17	0.81	0.76	0.91	1.39	0.92	1.39	1.15	0.81	0.91	0.92	0.91	0.82	0.89	1.23	0.98	0.71	0.65	0.93	0.77
57.0	1.17	0.80	0.75	0.91	1.47	0.90	1.35	1.12	0.94	0.87	0.88	0.88	0.86	0.83	1.23	0.97	0.72	0.65	0.93	0.77
57.1	1.14	0.78	0.82	0.91	1.27	0.96	1.43	1.20	0.94	1.02	0.82	0.94	0.84	0.85	1.29	0.99	0.75	0.65	0.96	0.79
57.2	1.15	0.81	0.80	0.92	1.27	0.92	1.38	1.15	0.98	1.09	0.83	0.98	0.80	0.84	1.35	1.00	0.73	0.64	1.02	0.80
57.3	1.11	0.79	0.79	0.89	1.24	0.91	1.46	1.19	1.06	1.07	0.80	1.06	0.79	0.83	1.34	0.98	0.75	0.63	1.03	0.81
57.4	1.07	0.82	0.81	0.90	1.17	0.96	1.46	1.21	0.96	0.97	0.79	0.96	0.82	0.82	1.29	0.97	0.75	0.62	1.04	0.81
57.5	1.13	0.81	0.78	0.91	1.26	0.93	1.47	1.20	0.99	1.12	0.85	0.99	0.83	0.85	1.19	0.96	0.72	0.64	0.99	0.78
57.6	1.09	0.80	0.80	0.90	1.25	0.93	1.51	1.22	1.00	1.13	0.85	1.00	0.79	1.02	1.31	1.04	0.77	0.66	0.97	0.80
57.7	1.12	0.80	0.82	0.91	1.23	0.94	1.45	1.19	1.01	1.18	0.85	1.01	0.79	0.98	1.35	1.04	0.74	0.66	0.96	0.78
57.8	1.08	0.82	0.79	0.90	1.24	0.96	1.54	1.25	1.06	1.23	0.85	1.06	0.77	0.96	1.34	1.02	0.75	0.65	1.04	0.81
57.9	1.12	0.81	0.79	0.91	1.28	0.93	1.54	1.23	1.04	1.30	0.81	1.04	0.83	0.95	1.24	1.01	0.75	0.65	0.98	0.79
58.0	1.18	0.82	0.77	0.92	1.27	0.92	1.46	1.19	1.08	1.25	0.86	1.08	0.83	0.95	1.14	0.97	0.74	0.66	1.00	0.80
58.1	1.08	0.81	0.81	0.90	1.28	0.93	1.52	1.22	1.08	1.20	0.86	1.08	0.80	1.01	1.21	1.00	0.75	0.64	0.98	0.79
58.2	1.08	0.82	0.78	0.89	1.31	0.92	1.54	1.23	1.11	1.17	0.88	1.11	0.81	0.98	1.16	0.98	0.73	0.67	0.99	0.80
58.3	1.11	0.78	0.79	0.89	1.17	0.93	1.53	1.23	1.04	1.17	0.86	1.04	0.82	1.01	1.25	1.03	0.73	0.63	0.95	0.77
58.4	1.19	0.76	0.79	0.92	1.13	0.91	1.55	1.23	1.06	1.10	0.87	1.06	0.83	0.97	1.27	1.02	0.71	0.63	0.93	0.76
58.5	1.17	0.76	0.80	0.91	1.14	0.91	1.51	1.21	0.98	1.12	0.88	0.98	0.82	0.97	1.15	0.98	0.72	0.63	0.97	0.77
58.6	1.17	0.76	0.80	0.91	1.12	0.90	1.40	1.15	0.97	1.11	0.88	0.97	0.82	0.95	1.15	0.98	0.73	0.63	0.94	0.77
58.7	1.18	0.79	0.79	0.92	1.26	0.89	1.39	1.14	0.96	1.14	0.88	0.96	0.83	0.93	1.16	0.97	0.72	0.63	0.94	0.76
58.8	1.19	0.79	0.78	0.92	1.30	0.91	1.36	1.13	0.95	1.15	0.84	0.95	0.85	0.92	1.15	0.98	0.71	0.63	0.94	0.76
58.9	1.16	0.81	0.81	0.93	1.42	1.01	1.44	1.22	0.98	1.10	0.86	0.98	0.84	0.91	1.13	0.96	0.71	0.63	0.96	0.77
59.0	1.11	0.82	0.77	0.90	1.65	1.00	1.33	1.17	1.06	1.09	0.86	1.06	0.89	0.90	0.98	0.92	0.71	0.64	0.92	0.75
59.1	1.12	0.83	0.76	0.91	1.64	1.00	1.35	1.17	1.10	1.09	0.88	1.09	0.89	0.90	1.02	0.93	0.69	0.64	0.90	0.75
59.2	1.12	0.81	0.77	0.90	1.54	1.02	1.46	1.24	1.06	1.14	0.89	1.06	0.89	0.93	1.00	0.94	0.69	0.65	0.91	0.75
59.3	1.12	0.82	0.77	0.90	1.50	0.95	1.42	1.18	1.08	1.13	0.86	1.08	0.85	0.92	1.00	0.92	0.71	0.65	0.91	0.76
59.4	1.12	0.77	0.78	0.89	1.52	0.96	1.58	1.27	1.08	1.11	0.87	1.08	0.83	0.85	0.98	0.89	0.69	0.66	0.98	0.78
59.5	1.07	0.78	0.77	0.87	1.49	0.97	1.53	1.25	1.02	1.10	0.87	1.02	0.82	0.85	1.00	0.89	0.70	0.67	0.94	0.77
59.6	1.08	0.76	0.78	0.87	1.46	0.89	1.48	1.18	1.05	1.05	0.90	1.05	0.82	0.84	1.01	0.89	0.69	0.69	0.99	0.79
59.7	1.05	0.77	0.79	0.87	1.47	0.86	1.46	1.16	1.14	1.09	0.90	1.09	0.82	0.87	1.05	0.91	0.70	0.68	0.93	0.77
59.8	1.04	0.79	0.76	0.87	1.53	0.94	1.29	1.12	1.10	1.10	0.91	1.10	0.74	0.90	1.15	0.93	0.68	0.67	0.96	0.77
59.9	1.06	0.75	0.77	0.86	1.50	0.93	1.31	1.12	1.03	1.10	0.90	1.03	0.74	0.89	1.05	0.89	0.70	0.69	0.97	0.79
60.0	1.10	0.76	0.80	0.89	1.50	0.88	1.36	1.12	1.05	1.11	0.85	1.05	0.76	0.81	1.08	0.88	0.69	0.66	0.99	0.78
60.1	1.13	0.71	0.78	0.87	1.60	0.94	1.37	1.15	1.05	1.14	0.83	1.05	0.75	0.91	1.13	0.93	0.68	0.67	1.01	0.79
60.2	1.25	0.74	0.79	0.93	1.69	0.93	1.39	1.16	1.05	1.07	0.84	1.05	0.76	0.95	1.21	0.97	0.71	0.67	0.99	0.79
60.3	1.27	0.77	0.77	0.93	1.73	0.94	1.35	1.14	1.07	1.06	0.85	1.06	0.75	0.90	1.24	0.96	0.71	0.70	0.96	0.79
60.4	1.24	0.76	0.77	0.93	1.72	0.97	1.30	1.13	1.07	1.08	0.83	1.07	0.75	0.94	1.19	0.96	0.70	0.67	0.93	0.77
60.5	1.18	0.85	0.77	0.93	1.66	0.99	1.45	1.22	1.02	1.11	0.82	1.02	0.80	0.87	1.16	0.94	0.70	0.67	0.90	0.76
60.6	1.14	0.84	0.74	0.91	1.57	1.05	1.36	1.21	1.07	1.05	0.83	1.05	0.82	0.90	1.07	0.93	0.73	0.69	0.92	0.78
60.7	1.08	0.82	0.74	0.88	1.61	1.06	1.41	1.23	1.06	1.08	0.83	1.06	0.78	0.92	1.19	0.96	0.71	0.70	0.89	0.77
60.8	1.08	0.77	0.73	0.86	1.63	1.04	1.38	1.21	1.08	1.07	0.84	1.07	0.82	0.92	1.09	0.95	0.70	0.67	0.97	0.78
60.9	1.09	0.81	0.74	0.88	1.57	0.95	1.29	1.12	1.00	1.11	0.85	1.00	0.86	0.90	1.16	0.98	0.70	0.67	1.04	0.80
61.0	1.09	0.75	0.77	0.87	1.64	0.99	1.21	1.10	1.12	1.05	0.85	1.05	0.82	0.93	1.17	0.97	0.70	0.68	1.01	0.80
61.1	1.15	0.78	0.75	0.90	1.62	0.96	1.30	1.13	1.16	1.01	0.83	1.01	0.82	0.92	1.10	0.95	0.68	0.66	0.99	0.78
61.2	1.10	0.78	0.77	0.88	1.55	1.00	1.34	1.17	1.16	1.11	0.85	1.11	0.84	0.92	1.16	0.97	0.70	0.65	0.95	0.77
61.3	1.11	0.80	0.76	0.89	1.59	1.05	1.25	1.15	1.29	1.12	0.85	1.12	0.83	0.87	1.03	0.91	0.76	0.66	0.96	0.79
61.4	1.09	0.79	0.81	0.90	1.59	1.01	1.28	1.14	1.17	1.10	0.83	1.10	0.85	0.87	0.97	0.90	0.76	0.66	1.05	0.82
61.5	1.14	0.77	0.79	0.90	1.57	1.02	1.24	1.13	1.17	1.04	0.85	1.04	0.85	0.92	0.96	0.91	0.73	0.71	0.98	0.81
61.6	1.19	0.74	0.79	0.91	1.54	1.02	1.27	1.14	1.30	1.06	0.82	1.06	0.80	0.95	1.05	0.93	0.76	0.73	1.03	0.84
61.7	1.07	0.83	0.76	0.89	1.48	0.96	1.29	1.13	1.20	1.08	0.79	1.08	0.78	0.96	1.08	0.94	0.75	0.72	1.09	0.85
61.8	1.07	0.78	0.74	0.87	1.48	0.93	1.21	1.07	1.12	1.08	0.80	1.08	0.84	0.97	1.07	0.96	0.74	0.72	1.06	0.84
61.9	1.06	0.80	0.75	0.87	1.51	0.92	1.21	1.07	1.09	1.20	0.83	1.09	0.79	1.04	0.99	0.94	0.75	0.72	0.98	0.82
62.0	1.10	0.79	0.78	0.89	1.38	0.92	1.17	1.05	1.10	1.16	0.83	1.10	0.83	1.01	0.99	0.95	0.75	0.70	0.96	0.80
62.1	1.10	0.74	0.73	0.86	1.44	0.96	1.23	1.10	1.11	1.20	0.81	1.11	0.87	1.03	1.01	0.97	0.76	0.71	0.97	0.81
62.2	1.07	0.70	0.77	0.85	1.49	0.98	1.32	1.15	1.00	1.20	0.85	1.00	0.91	1.05	1.02	0.99	0.75	0.75	0.98	0.82
62.3	1.12	0.71	0.73	0.85	1.44	0.94	1.20	1.07	0.96	1.16	0.86	0.96	0.95	1.06	1.03	1.01	0.76	0.71	0.94	0.81
62.4	1.09	0.72	0.76	0.86	1.50	0.95	1.23	1.09	1.00	1.21	0.85	1.00	0.94	1.03	0.98	0.98	0.77	0.70	0.93	0.80
62.5	1.08	0.76	0.78	0.87	1.45	0.91	1.35	1.13	1.15	1.10	0.86	1.10	0.93	1.00	0.97	0.96	0.76	0.71	0.99	0.82
62.6	1.11	0.72	0.77	0.87	1.39	0.92	1.40	1.16	1.12	1.16	0.81	1.12	0.91	1.00	1.01	0.97	0.77	0.74	0.95	0.82
62.7	1.16	0.69	0.76	0.87	1.30	1.02	1.38	1.20	1.12	1.18	0.81	1.12	0.90	0.94	1.01	0.95	0.71	0.73	0.94	0.79
62.8	1.18	0.77	0.78	0.91	1.24	0.98	1.30	1.14	1.18	1.24	0.80	1.18	0.93	1.02	0.98	0.98	0.71	0.72	0.93	0.79
62.9	1.11	0.74	0.80	0.88	1.27	1.02	1.28	1.15	1.21	1.18	0.77	1.18	0.92	1.09	0.99	1.00	0.72	0.70	0.91	0.78
63.0	1.13	0.75	0.77	0.88	1.20	1.07	1.30	1.19	1.20	1.18	0.77	1.18	0.90	1.05	1.00	0.99	0.72	0.68	0.96	0.79
63.1	1.11	0.79	0.79	0.90	1.19	0.97	1.15	1.06	1.20	1.18	0.79	1.18	0.91	1.05	0.98	0.98	0.71	0.66	0.91	0.76
63.2	1.14	0.78	0.75	0.89	1.17	1.01	1.02	1.01	1.17	1.16	0.76	1.16	0.91	1.10	0.98	1.00	0.71	0.67	0.97	0.78
63.3	1.11	0.77	0.76	0.88	1.17	1.00	1.17	1.09	1.20	1.04	0.78	1.04	0.91	1.05	0.97	0.97	0.72	0.69	0.99	0.80
63.4	1.15	0.78	0.75	0.90	1.20	1.05	1.23	1.14	1.19	1.10	0.79	1.10	0.92	1.00	0.94	0.96	0.70	0.68	1.00	0.80
63.5	1.18	0.78	0.75	0.90	1.21	1.07	1.20	1.13	1.28	1.10	0.78	1.10	0.86	1.02	0.93	0.94	0.70	0.67	0.99	0.79
63.6	1.08	0.77	0.74	0.86	1.19	1.01	1.19	1.10	1.19	1.11	0.78	1.11	0.90	0.98	0.92	0.93	0.69	0.69	1.00	0.79
63.7	1.05	0.71	0.75	0.84	1.14	1.03	1.22	1.12	1.22	1.13	0.81	1.13	0.90	1.05	1.04	0.99	0.71	0.68	0.99	0.79
63.8	1.04	0.76	0.76	0.85	1.20	1.04	1.31	1.17	1.23	1.17	0.82	1.17	0.93	0.94	0.98	0.95	0.70	0.66	1.04	0.80
63.9	1.07	0.70	0.77	0.85	1.19	1.04	1.11	1.08	1.21	1.19	0.82	1.19	0.92	0.90	1.01	0.94	0.72	0.65	1.02	0.79
64.0	1.06	0.73	0.76	0.85	1.22	0.98	1.12	1.05	1.13	1.23	0.81	1.13	0.91	0.90	0.92	0.91	0.70	0.65	1.03	0.79
64.1	1.11	0.72	0.75	0.86	1.26	0.88	1.03	0.96	1.22	1.20	0.85	1.20	0.92	0.89	0.90	0.90	0.70	0.66	1.00	0.79
64.2	1.11	0.66	0.74	0.84	1.17	0.88	0.95	0.92	1.18	1.14	0.83	1.14	0.93	0.90	0.87	0.90	0.70	0.68	1.04	0.81
64.3	1.14	0.74	0.75	0.88	1.25	0.82	1.19	1.01	1.10	1.10	0.85	1.10	0.92	0.87	0.91	0.90	0.70	0.68	1.01	0.79
64.4	1.11	0.74	0.73	0.86	1.24	0.78	1.18	0.98	1.04	1.24	0.84	1.04	0.93	0.88	0.90	0.91	0.70	0.67	1.05	0.81
64.5	1.12	0.67	0.75	0.84	1.19	0.86	1.24	1.05	1.09	1.13	0.78	1.09	0.90	0.94	0.94	0.92	0.71	0.67	1.09	0.82
64.6	1.12	0.69	0.73	0.85	1.25	0.88	1.17	1.02	1.13	1.20	0.77	1.13	0.94	0.96	0.95	0.95	0.68	0.66	1.04	0.79
64.7	1.14	0.72	0.74	0.86	1.30	0.80	1.25	1.03	1.13	1.20	0.78	1.13	0.94	1.03	0.97	0.98	0.70	0.65	1.02	0.79
64.8	1.14	0.68	0.75	0.86	1.36	0.88	1.23	1.05	1.10	1.15	0.77	1.10	0.94	1.02	0.89	0.95	0.70	0.66	1.10	0.82
64.9	1.15	0.72	0.76	0.88	1.19	0.90	1.38	1.14	1.06	1.07	0.76	1.06	0.93	0.97	0.96	0.95	0.73	0.67	1.09	0.83
65.0	1.18	0.72	0.75	0.88	1.20	0.82	1.32	1.07	1.08	1.03	0.76	1.03	0.91	0.98	0.95	0.95	0.72	0.65	1.04	0.81
65.1	1.15	0.71	0.76	0.87	1.26	0.83	1.20	1.01	1.13	1.08	0.76	1.08	0.92	1.00	0.93	0.95	0.72	0.67	1.01	0.80
65.2	1.28	0.75	0.75	0.92	1.18	0.85	1.23	1.04	1.11	1.08	0.76	1.08	0.92	0.97	0.93	0.94	0.69	0.67	1.01	0.79
65.3	1.35	0.75	0.75	0.95	1.17	0.77	1.27	1.02	1.00	1.28	0.75	1.00	0.94	0.95	0.92	0.94	0.70	0.68	1.01	0.80
65.4	1.33	0.75	0.76	0.95	1.21	0.78	1.17	0.98	0.98	1.29	0.77	0.98	0.90	0.90	0.96	0.92	0.70	0.68	1.05	0.81
65.5	1.32	0.74	0.75	0.94	1.17	0.83	1.12	0.97	1.01	1.24	0.78	1.01	0.86	0.96	1.01	0.94	0.75	0.69	1.01	0.82
65.6	1.30	0.73	0.73	0.92	1.19	0.80	1.18	0.99	1.01	1.14	0.78	1.01	0.89	0.97	0.92	0.93	0.77	0.69	1.01	0.82
65.7	1.21	0.75	0.74	0.90	1.17	0.82	1.32	1.07	0.99	1.21	0.74	0.99	0.88	0.94	0.90	0.91	0.76	0.68	0.97	0.80
65.8	1.26	0.75	0.75	0.92	1.20	0.81	1.40	1.11	1.00	1.22	0.76	1.00	0.85	0.97	0.85	0.89	0.75	0.68	0.94	0.79
65.9	1.28	0.76	0.74	0.93	1.22	0.89	1.38	1.13	0.96	1.28	0.74	0.96	0.86	1.04	0.90	0.93	0.76	0.68	0.97	0.80
66.0	1.23	0.75	0.75	0.91	1.36	0.87	1.42	1.14	1.03	1.26	0.74	1.03	0.85	1.04	0.92	0.94	0.74	0.68	0.98	0.80
66.1	1.24	0.75	0.75	0.92	1.29	0.84	1.41	1.12	0.97	1.24	0.79	0.97	0.84	0.98	0.91	0.91	0.78	0.68	1.02	0.83
66.2	1.26	0.71	0.75	0.91	1.33	0.86	1.44	1.15	0.99	1.28	0.77	0.99	0.84	1.07	0.85	0.92	0.77	0.67	1.06	0.83
66.3	1.29	0.74	0.74	0.92	1.30	0.83	1.32	1.07	0.95	1.28	0.80	0.95	0.86	1.02	0.89	0.93	0.74	0.71	1.00	0.81
66.4	1.28	0.72	0.74	0.92	1.21	0.80	1.29	1.04	0.96	1.27	0.79	0.96	0.86	0.97	0.89	0.91	0.73	0.68	1.04	0.82
66.5	1.30	0.68	0.74	0.91	1.25	0.79	1.26	1.03	0.95	1.22	0.77	0.95	0.87	0.99	0.84	0.90	0.72	0.73	0.98	0.81
66.6	1.23	0.74	0.74	0.90	1.16	0.81	1.45	1.13	0.93	1.24	0.76	0.93	0.90	0.92	0.88	0.90	0.71	0.70	1.03	0.81
66.7	1.24	0.73	0.75	0.90	1.17	0.79	1.41	1.10	0.93	1.13	0.80	0.93	0.89	1.02	1.03	0.98	0.71	0.67	1.05	0.81
66.8	1.18	0.75	0.74	0.89	1.20	0.73	1.38	1.05	0.96	1.15	0.80	0.96	0.89	1.07	1.10	1.02	0.73	0.70	1.09	0.84
66.9	1.15	0.76	0.77	0.89	1.25	0.75	1.24	1.00	0.96	1.17	0.80	0.96	0.87	1.08	1.09	1.01	0.73	0.70	1.11	0.85
67.0	1.15	0.77	0.75	0.89	1.27	0.77	1.31	1.04	0.99	1.22	0.76	0.99	0.90	1.07	1.08	1.02	0.77	0.73	1.10	0.87
67.1	1.10	0.76	0.75	0.87	1.28	0.77	1.31	1.04	0.99	1.24	0.78	0.99	0.89	1.09	1.12	1.03	0.83	0.72	1.13	0.89
67.2	1.05	0.76	0.75	0.85	1.37	0.77	1.22	0.99	1.01	1.18	0.76	1.01	0.92	1.08	1.07	1.02	0.89	0.69	1.12	0.90
67.3	1.05	0.77	0.73	0.85	1.42	0.79	1.26	1.02	0.99	1.11	0.79	0.99	0.91	1.09	1.12	1.04	0.83	0.70	1.17	0.90
67.4	1.05	0.74	0.76	0.85	1.40	0.79	1.20	0.99	1.00	1.18	0.79	1.00	0.95	1.13	1.16	1.08	0.85	0.68	1.15	0.89
67.5	1.03	0.74	0.75	0.84	1.34	0.77	1.16	0.96	1.02	1.19	0.81	1.02	0.95	1.12	1.16	1.07	0.80	0.67	1.18	0.88
67.6	1.08	0.75	0.76	0.86	1.29	0.75	1.06	0.91	0.98	1.21	0.83	0.98	0.95	1.26	1.14	1.12	0.81	0.68	1.27	0.92
67.7	0.99	0.74	0.72	0.82	1.37	0.67	1.14	0.90	0.98	1.17	0.80	0.98	0.94	1.28	1.15	1.12	0.75	0.68	1.27	0.90
67.8	0.98	0.76	0.73	0.82	1.33	0.67	1.06	0.87	0.96	1.21	0.78	0.96	0.95	1.28	1.17	1.13	0.76	0.70	1.18	0.88
67.9	0.99	0.75	0.76	0.83	1.36	0.66	0.98	0.82	1.01	1.13	0.80	1.01	0.95	1.14	1.12	1.07	0.71	0.70	1.27	0.89
68.0	0.98	0.75	0.75	0.83	1.32	0.67	0.88	0.78	1.04	1.21	0.82	1.04	0.95	1.12	1.17	1.08	0.70	0.69	1.27	0.88
68.1	1.02	0.74	0.75	0.84	1.48	0.66	0.96	0.81	1.00	1.29	0.85	1.00	0.94	1.17	1.13	1.08	0.69	0.65	1.27	0.87
68.2	0.98	0.74	0.73	0.82	1.45	0.67	0.99	0.83	0.99	1.25	0.81	0.99	0.91	1.14	1.14	1.06	0.70	0.65	1.27	0.87
68.3	1.06	0.73	0.73	0.84	1.39	0.67	1.05	0.86	1.01	1.26	0.82	1.01	0.89	1.13	1.15	1.06	0.70	0.66	1.32	0.89
68.4	1.16	0.73	0.72	0.87	1.36	0.68	1.01	0.85	0.94	1.27	0.81	0.94	0.91	1.17	1.10	1.06	0.69	0.65	1.20	0.85
68.5	1.16	0.73	0.76	0.88	1.38	0.67	1.03	0.85	1.00	1.19	0.81	1.00	0.93	1.22	1.04	1.06	0.69	0.66	1.19	0.84
68.6	1.10	0.71	0.74	0.85	1.38	0.66	0.99	0.82	0.99	1.26	0.78	0.99	0.95	1.22	1.00	1.06	0.70	0.66	1.18	0.85
68.7	1.08	0.69	0.74	0.84	1.36	0.66	1.03	0.84	1.05	1.17	0.78	1.05	0.93	1.20	1.02	1.05	0.71	0.67	1.14	0.84
68.8	1.14	0.70	0.73	0.86	1.38	0.65	1.13	0.89	1.09	1.23	0.81	1.09	0.94	1.21	0.96	1.04	0.69	0.66	1.17	0.84
68.9	1.08	0.70	0.74	0.84	1.35	0.66	1.16	0.91	1.04	1.20	0.89	1.04	0.96	1.24	0.99	1.06	0.69	0.67	1.14	0.83
69.0	1.08	0.71	0.73	0.84	1.30	0.66	1.16	0.91	1.10	1.24	0.88	1.10	0.94	1.24	1.06	1.08	0.69	0.66	1.21	0.85
69.1	1.11	0.72	0.72	0.85	1.31	0.66	1.26	0.96	1.02	1.23	0.88	1.02	0.93	1.20	1.04	1.06	0.71	0.68	1.15	0.85
69.2	0.96	0.69	0.73	0.79	1.29	0.66	1.30	0.98	1.08	1.28	0.88	1.08	0.92	1.18	0.97	1.03	0.69	0.67	1.23	0.87
69.3	1.06	0.70	0.72	0.83	1.29	0.65	1.23	0.94	0.95	1.28	0.87	0.95	0.91	1.16	0.99	1.02	0.69	0.68	1.18	0.85
69.4	1.12	0.69	0.73	0.85	1.24	0.66	1.14	0.90	1.06	1.27	0.87	1.06	0.93	1.15	0.98	1.02	0.69	0.69	1.19	0.86
69.5	1.03	0.71	0.75	0.83	1.28	0.66	1.17	0.91	1.03	1.30	0.79	1.03	0.93	1.19	1.00	1.04	0.72	0.69	1.19	0.87
69.6	1.02	0.70	0.76	0.83	1.24	0.66	1.07	0.87	1.00	1.24	0.81	1.00	0.93	1.17	0.94	1.01	0.70	0.69	1.29	0.89
69.7	1.02	0.70	0.75	0.82	1.27	0.65	1.09	0.87	1.03	1.25	0.85	1.03	0.93	1.16	1.01	1.03	0.70	0.65	1.27	0.87
69.8	1.01	0.67	0.78	0.82	1.23	0.66	1.20	0.93	1.08	1.29	0.80	1.08	0.92	1.15	0.95	1.01	0.72	0.67	1.17	0.85
69.9	0.99	0.69	0.80	0.83	1.29	0.67	1.21	0.94	1.03	1.22	0.83	1.03	0.89	1.11	0.98	0.99	0.69	0.69	1.22	0.87
70.0	1.04	0.69	0.81	0.85	1.30	0.66	1.22	0.94	1.01	1.25	0.80	1.01	0.89	1.16	1.01	1.02	0.69	0.66	1.13	0.83
70.1	1.08	0.71	0.79	0.86	1.27	0.67	1.15	0.91	0.99	1.27	0.77	0.99	0.91	1.22	0.96	1.03	0.71	0.67	1.15	0.85
70.2	1.09	0.70	0.76	0.85	1.25	0.66	1.17	0.92	1.09	1.29	0.79	1.09	0.88	1.23	0.92	1.01	0.71	0.66	1.03	0.80
70.3	1.06	0.71	0.78	0.85	1.28	0.67	1.13	0.90	1.02	1.31	0.77	1.02	0.91	1.20	1.01	1.04	0.70	0.69	1.12	0.84
70.4	1.01	0.68	0.79	0.83	1.28	0.66	1.07	0.86	1.09	1.28	0.78	1.09	0.93	1.18	1.01	1.04	0.69	0.70	1.21	0.87
70.5	1.03	0.71	0.76	0.83	1.30	0.66	1.28	0.97	1.11	1.29	0.80	1.11	0.89	1.16	1.01	1.02	0.70	0.74	1.02	0.82
70.6	1.05	0.75	0.80	0.87	1.29	0.65	1.16	0.91	1.11	1.27	0.82	1.11	0.91	1.13	1.02	1.02	0.69	0.70	1.06	0.82
70.7	1.05	0.73	0.78	0.85	1.32	0.67	1.21	0.94	1.11	1.29	0.86	1.11	0.91	1.16	1.00	1.02	0.71	0.70	1.14	0.85
70.8	1.01	0.72	0.79	0.84	1.25	0.66	1.08	0.87	1.16	1.29	0.79	1.16	0.94	1.18	1.03	1.05	0.69	0.70	1.15	0.85
70.9	1.10	0.70	0.79	0.87	1.21	0.67	1.02	0.84	1.12	1.28	0.81	1.12	0.90	1.12	0.99	1.01	0.69	0.74	1.04	0.83
71.0	1.11	0.68	0.80	0.86	1.24	0.66	1.07	0.87	1.12	1.30	0.85	1.12	0.91	1.15	1.02	1.03	0.69	0.68	1.09	0.82
71.1	1.11	0.69	0.77	0.86	1.26	0.69	1.10	0.89	1.17	1.27	0.86	1.17	0.89	1.13	1.06	1.03	0.69	0.69	1.00	0.79
71.2	1.10	0.72	0.78	0.87	1.20	0.69	1.15	0.92	1.21	1.27	0.84	1.21	0.90	1.12	1.07	1.03	0.68	0.70	1.04	0.81
71.3	1.09	0.68	0.79	0.86	1.19	0.69	1.08	0.88	1.16	1.21	0.86	1.16	0.88	1.14	1.11	1.05	0.70	0.68	1.16	0.85
71.4	1.09	0.72	0.78	0.86	1.16	0.70	1.16	0.93	1.08	1.14	0.89	1.08	0.86	1.13	1.11	1.04	0.75	0.67	1.30	0.91
71.5	1.08	0.74	0.77	0.86	1.11	0.72	1.11	0.91	1.03	1.20	0.89	1.03	0.86	1.14	1.13	1.04	0.74	0.69	1.21	0.88
71.6	1.11	0.73	0.78	0.87	1.18	0.74	1.21	0.98	1.04	1.24	0.88	1.04	0.87	1.13	1.17	1.05	0.74	0.70	1.29	0.91
71.7	1.08	0.74	0.81	0.88	1.27	0.76	1.14	0.95	1.00	1.15	0.87	1.00	0.85	1.15	1.16	1.05	0.70	0.73	1.21	0.88
71.8	1.11	0.72	0.79	0.87	1.21	0.74	1.15	0.94	1.01	1.14	0.85	1.01	0.87	1.14	1.18	1.06	0.70	0.69	1.16	0.85
71.9	1.12	0.71	0.80	0.87	1.24	0.76	1.13	0.94	1.01	1.17	0.83	1.01	0.87	1.14	1.21	1.07	0.68	0.69	1.21	0.86
72.0	1.15	0.70	0.77	0.87	1.19	0.76	1.21	0.99	1.02	1.17	0.79	1.02	0.85	1.11	1.18	1.05	0.70	0.72	1.18	0.87
72.1	1.11	0.68	0.80	0.86	1.16	0.75	1.18	0.97	1.05	1.18	0.83	1.05	0.81	1.15	1.18	1.05	0.69	0.70	1.21	0.87
72.2	1.01	0.70	0.80	0.83	1.30	0.72	1.09	0.90	1.04	1.22	0.85	1.04	0.80	1.13	1.18	1.04	0.68	0.68	1.17	0.84
72.3	1.04	0.70	0.84	0.86	1.33	0.72	1.06	0.89	1.02	1.26	0.85	1.02	0.84	1.11	1.17	1.04	0.69	0.71	1.13	0.84
72.4	0.96	0.68	0.78	0.81	1.27	0.74	1.12	0.93	1.03	1.28	0.83	1.03	0.83	1.11	1.10	1.02	0.69	0.72	1.19	0.87
72.5	0.95	0.70	0.80	0.82	1.34	0.74	1.18	0.96	1.15	1.29	0.87	1.15	0.82	1.11	1.08	1.00	0.71	0.74	1.17	0.87
72.6	0.95	0.70	0.78	0.81	1.33	0.77	1.19	0.98	0.98	1.21	0.82	0.98	0.85	1.13	1.12	1.03	0.68	0.71	1.13	0.84
72.7	0.95	0.69	0.80	0.81	1.38	0.74	1.18	0.96	1.03	1.22	0.84	1.03	0.83	1.13	1.18	1.05	0.69	0.71	1.06	0.82
72.8	0.96	0.68	0.79	0.81	1.34	0.72	1.23	0.97	0.95	1.18	0.79	0.95	0.85	1.13	1.16	1.05	0.69	0.66	1.11	0.82
72.9	0.96	0.75	0.81	0.84	1.29	0.68	1.24	0.96	1.06	1.19	0.78	1.06	0.81	1.13	1.17	1.04	0.72	0.65	1.12	0.83
73.0	0.96	0.72	0.80	0.83	1.34	0.70	1.23	0.96	1.07	1.25	0.82	1.07	0.81	1.05	1.15	1.00	0.68	0.65	1.20	0.84
73.1	0.93	0.71	0.78	0.80	1.37	0.71	1.19	0.95	1.06	1.26	0.81	1.06	0.82	1.08	1.17	1.03	0.69	0.64	0.98	0.77
73.2	0.90	0.75	0.78	0.81	1.39	0.71	1.23	0.97	1.07	1.17	0.82	1.07	0.83	1.05	1.14	1.01	0.69	0.63	1.04	0.79
73.3	0.91	0.72	0.79	0.81	1.37	0.70	1.26	0.98	1.22	1.23	0.84	1.22	0.80	1.09	1.14	1.01	0.69	0.63	1.10	0.81
73.4	0.94	0.72	0.80	0.82	1.30	0.73	1.18	0.96	1.09	1.33	0.84	1.09	0.78	1.15	1.17	1.04	0.70	0.65	1.18	0.84
73.5	1.00	0.73	0.76	0.83	1.38	0.69	1.19	0.94	1.09	1.31	0.86	1.09	0.80	1.17	1.18	1.05	0.72	0.63	1.17	0.84
73.6	1.04	0.74	0.80	0.86	1.43	0.71	1.24	0.98	1.03	1.30	0.88	1.03	0.84	1.13	1.16	1.04	0.73	0.65	1.16	0.84
73.7	1.00	0.74	0.82	0.85	1.30	0.71	1.23	0.97	0.98	1.31	0.89	0.98	0.88	1.14	1.15	1.05	0.70	0.64	1.17	0.83
73.8	0.97	0.71	0.83	0.84	1.35	0.72	1.25	0.99	0.96	1.24	0.86	0.96	0.86	1.14	1.16	1.05	0.74	0.62	1.21	0.86
73.9	1.04	0.68	0.80	0.84	1.46	0.69	1.12	0.91	0.91	1.22	0.81	0.91	0.85	1.16	1.18	1.06	0.73	0.63	1.21	0.86
74.0	1.02	0.71	0.79	0.84	1.43	0.73	1.06	0.90	0.88	1.23	0.81	0.88	0.86	1.16	1.16	1.06	0.76	0.64	1.25	0.88
74.1	1.01	0.70	0.82	0.84	1.48	0.70	1.08	0.89	0.91	1.19	0.83	0.91	0.87	1.14	1.18	1.06	0.72	0.63	1.26	0.87
74.2	1.10	0.76	0.82	0.89	1.53	0.69	1.16	0.93	0.90	1.22	0.81	0.90	0.85	1.11	1.18	1.05	0.72	0.66	1.08	0.82
74.3	1.04	0.73	0.82	0.86	1.43	0.70	1.13	0.92	0.90	1.14	0.85	0.90	0.83	1.05	1.20	1.03	0.71	0.64	1.13	0.83
74.4	1.07	0.71	0.81	0.86	1.47	0.70	1.01	0.86	0.88	1.12	0.82	0.88	0.78	1.08	1.17	1.01	0.69	0.64	1.13	0.82
74.5	1.10	0.71	0.81	0.87	1.50	0.74	0.98	0.86	0.92	1.20	0.81	0.92	0.78	1.13	1.17	1.03	0.70	0.65	1.13	0.83
74.6	1.11	0.74	0.80	0.88	1.54	0.71	0.98	0.85	0.93	1.26	0.83	0.93	0.78	1.03	1.18	1.00	0.69	0.64	1.12	0.82
74.7	1.02	0.68	0.79	0.83	1.54	0.68	1.04	0.86	0.89	1.21	0.83	0.89	0.77	1.02	1.19	0.99	0.67	0.64	1.16	0.82
74.8	1.06	0.73	0.81	0.87	1.53	0.68	1.03	0.85	0.92	1.24	0.85	0.92	0.78	1.00	1.18	0.99	0.71	0.65	1.19	0.85
74.9	1.07	0.66	0.80	0.84	1.42	0.69	1.06	0.88	0.93	1.24	0.85	0.93	0.77	1.10	1.21	1.02	0.70	0.64	1.08	0.81
75.0	1.02	0.64	0.79	0.82	1.44	0.70	1.02	0.86	0.89	1.22	0.81	0.89	0.79	1.03	1.14	0.99	0.68	0.65	1.09	0.81
75.1	0.99	0.65	0.79	0.81	1.42	0.72	1.02	0.87	0.91	1.19	0.84	0.91	0.79	1.00	1.12	0.97	0.70	0.65	1.14	0.83
75.2	1.00	0.66	0.79	0.81	1.36	0.72	1.01	0.86	0.95	1.18	0.81	0.95	0.82	1.02	1.17	1.00	0.70	0.64	1.18	0.84
75.3	1.02	0.66	0.77	0.82	1.45	0.74	1.00	0.87	0.93	1.21	0.81	0.93	0.79	1.03	1.15	0.99	0.70	0.63	0.99	0.77
75.4	1.03	0.65	0.78	0.82	1.53	0.70	1.06	0.88	0.95	1.15	0.85	0.95	0.79	1.03	1.12	0.98	0.69	0.64	1.10	0.81
75.5	0.99	0.63	0.77	0.80	1.59	0.71	1.04	0.88	0.89	1.23	0.81	0.89	0.79	1.04	1.12	0.99	0.69	0.63	1.05	0.79
75.6	0.91	0.66	0.79	0.79	1.57	0.73	1.05	0.89	0.95	1.22	0.87	0.95	0.80	1.04	1.10	0.98	0.68	0.66	1.02	0.79
75.7	0.97	0.68	0.79	0.81	1.62	0.72	1.07	0.90	1.01	1.20	0.81	1.01	0.81	1.04	1.19	1.01	0.70	0.64	1.11	0.82
75.8	1.01	0.66	0.80	0.83	1.62	0.73	1.02	0.88	0.97	1.22	0.83	0.97	0.80	1.05	1.11	0.99	0.71	0.62	0.98	0.77
75.9	0.94	0.64	0.77	0.78	1.64	0.74	1.03	0.89	0.99	1.20	0.84	0.99	0.82	1.05	1.09	0.98	0.70	0.66	0.97	0.78
76.0	1.00	0.63	0.77	0.80	1.63	0.71	1.05	0.88	0.98	1.22	0.84	0.98	0.82	1.04	1.13	1.00	0.71	0.64	1.17	0.84
76.1	0.91	0.65	0.76	0.78	1.64	0.73	1.00	0.86	0.96	1.21	0.84	0.96	0.82	1.07	1.15	1.02	0.69	0.64	1.08	0.80
76.2	0.94	0.66	0.77	0.79	1.60	0.71	1.02	0.87	0.93	1.25	0.88	0.93	0.86	1.00	1.13	1.00	0.70	0.66	1.06	0.81
76.3	0.91	0.66	0.75	0.77	1.52	0.69	1.08	0.88	0.94	1.22	0.89	0.94	0.84	1.01	1.13	0.99	0.69	0.66	1.17	0.84
76.4	0.97	0.65	0.77	0.80	1.49	0.70	1.09	0.90	0.89	1.23	0.84	0.89	0.88	1.06	1.12	1.02	0.69	0.63	1.09	0.80
76.5	0.95	0.66	0.79	0.80	1.42	0.69	1.03	0.86	0.90	1.28	0.85	0.90	0.86	1.05	1.11	1.00	0.71	0.63	1.22	0.85
76.6	1.00	0.67	0.76	0.81	1.50	0.70	1.03	0.86	0.92	1.27	0.88	0.92	0.87	0.98	1.13	0.99	0.71	0.66	1.37	0.91
76.7	0.99	0.69	0.80	0.83	1.49	0.70	1.04	0.87	0.94	1.22	0.87	0.94	0.87	1.04	1.10	1.00	0.74	0.66	1.38	0.93
76.8	0.94	0.70	0.81	0.82	1.59	0.71	1.02	0.87	1.00	1.25	0.84	1.00	0.84	1.05	1.16	1.02	0.80	0.71	1.42	0.98
76.9	0.89	0.70	0.81	0.80	1.54	0.71	1.04	0.88	0.96	1.25	0.86	0.96	0.87	1.07	1.17	1.04	0.76	0.73	1.31	0.93
77.0	0.92	0.71	0.84	0.82	1.47	0.67	0.99	0.83	0.96	1.27	0.85	0.96	0.86	1.07	1.17	1.03	0.70	0.68	1.35	0.91
77.1	0.92	0.67	0.81	0.80	1.57	0.70	0.99	0.84	0.97	1.32	0.88	0.97	0.85	1.02	1.14	1.01	0.71	0.74	1.31	0.92
77.2	0.93	0.72	0.83	0.83	1.61	0.68	0.95	0.81	0.93	1.29	0.91	0.93	0.81	1.04	1.18	1.01	0.72	0.66	1.33	0.90
77.3	0.96	0.72	0.80	0.83	1.62	0.69	1.00	0.84	0.93	1.32	0.89	0.93	0.81	1.08	1.17	1.02	0.71	0.67	1.27	0.88
77.4	0.98	0.73	0.79	0.83	1.56	0.67	0.93	0.80	0.95	1.18	0.86	0.95	0.81	1.07	1.17	1.01	0.71	0.66	1.30	0.89
77.5	0.98	0.73	0.80	0.84	1.52	0.70	1.05	0.87	0.93	1.09	0.83	0.93	0.80	1.02	1.14	0.99	0.75	0.66	1.21	0.88
77.6	1.00	0.65	0.80	0.82	1.46	0.67	1.04	0.86	0.97	1.06	0.81	0.97	0.83	0.96	1.11	0.97	0.79	0.65	1.26	0.90
77.7	0.98	0.66	0.83	0.82	1.56	0.68	1.04	0.86	1.01	1.11	0.83	1.01	0.83	0.96	1.12	0.97	0.79	0.66	1.29	0.91
77.8	1.01	0.64	0.80	0.81	1.63	0.69	1.00	0.85	0.91	1.08	0.83	0.91	0.79	0.92	1.05	0.92	0.80	0.65	1.30	0.92
77.9	1.05	0.65	0.80	0.83	1.65	0.71	1.01	0.86	0.91	1.06	0.86	0.91	0.80	1.09	1.04	0.97	0.75	0.68	1.30	0.91
78.0	1.02	0.64	0.81	0.83	1.61	0.69	1.05	0.87	0.93	1.13	0.84	0.93	0.81	1.14	1.03	0.99	0.75	0.66	1.26	0.89
78.1	1.03	0.62	0.81	0.82	1.61	0.68	1.08	0.88	0.93	1.18	0.82	0.93	0.80	1.17	1.06	1.01	0.74	0.64	1.22	0.87
78.2	1.02	0.63	0.83	0.82	1.63	0.71	1.04	0.87	0.91	1.18	0.86	0.91	0.81	1.10	1.08	0.99	0.73	0.66	1.29	0.89
78.3	1.03	0.63	0.83	0.83	1.53	0.69	0.96	0.82	0.93	1.19	0.82	0.93	0.81	1.03	1.12	0.99	0.77	0.66	1.37	0.93
78.4	1.00	0.65	0.78	0.81	1.46	0.68	1.03	0.85	0.90	1.21	0.87	0.90	0.82	1.10	1.13	1.02	0.75	0.66	1.31	0.90
78.5	0.98	0.66	0.78	0.80	1.47	0.68	1.01	0.84	0.88	1.23	0.85	0.88	0.84	1.10	1.07	1.00	0.76	0.66	1.33	0.92
78.6	0.97	0.64	0.78	0.80	1.46	0.67	0.99	0.83	0.86	1.24	0.83	0.86	0.85	1.09	1.03	0.99	0.73	0.66	1.30	0.90
78.7	1.02	0.63	0.78	0.81	1.57	0.68	0.91	0.79	0.88	1.17	0.85	0.88	0.86	1.09	1.03	0.99	0.73	0.66	1.21	0.87
78.8	1.01	0.62	0.81	0.81	1.47	0.71	0.88	0.80	0.85	1.20	0.85	0.85	0.86	1.07	0.99	0.97	0.73	0.65	1.29	0.89
78.9	1.01	0.62	0.82	0.82	1.49	0.72	0.87	0.79	0.86	1.24	0.84	0.86	0.86	1.06	1.03	0.98	0.76	0.65	1.31	0.91
79.0	1.01	0.65	0.80	0.82	1.52	0.67	0.89	0.78	0.92	1.25	0.80	0.92	0.87	0.98	1.12	0.99	0.74	0.67	1.35	0.92
79.1	1.06	0.67	0.83	0.85	1.44	0.64	0.93	0.79	0.97	1.18	0.78	0.97	0.87	0.97	1.07	0.97	0.75	0.67	1.33	0.92
79.2	1.02	0.67	0.82	0.84	1.28	0.66	0.94	0.80	0.97	1.19	0.80	0.97	0.86	1.00	1.12	1.00	0.76	0.66	1.41	0.94
79.3	1.06	0.70	0.80	0.85	1.47	0.70	0.90	0.80	0.96	1.27	0.87	0.96	0.89	1.03	1.13	1.02	0.76	0.68	1.30	0.91
79.4	1.11	0.67	0.80	0.86	1.51	0.67	0.92	0.80	1.02	1.23	0.81	1.02	0.92	0.99	1.09	1.00	0.75	0.67	1.17	0.86
79.5	1.12	0.69	0.80	0.87	1.52	0.72	1.01	0.87	0.98	1.27	0.87	0.98	0.85	1.11	1.11	1.02	0.77	0.69	1.20	0.89
79.6	1.11	0.66	0.79	0.86	1.59	0.69	0.98	0.84	1.02	1.25	0.79	1.02	0.83	1.17	1.13	1.04	0.72	0.70	1.39	0.94
79.7	1.09	0.64	0.82	0.85	1.62	0.68	0.98	0.83	0.99	1.31	0.79	0.99	0.89	1.11	1.11	1.03	0.74	0.69	1.28	0.91
79.8	1.06	0.64	0.80	0.83	1.54	0.68	0.98	0.83	1.00	1.35	0.77	1.00	0.91	1.13	1.13	1.05	0.73	0.69	1.35	0.93
79.9	1.05	0.64	0.79	0.83	1.66	0.68	1.01	0.84	0.95	1.31	0.83	0.95	0.99	1.11	1.14	1.08	0.73	0.71	1.31	0.92
80.0	1.06	0.64	0.80	0.83	1.60	0.67	1.03	0.85	0.99	1.23	0.84	0.99	0.96	1.03	1.09	1.03	0.75	0.68	1.31	0.91
80.1	1.07	0.66	0.79	0.84	1.61	0.68	1.05	0.87	1.11	1.20	0.83	1.11	0.92	1.11	1.08	1.04	0.70	0.69	1.36	0.92
80.2	1.04	0.62	0.79	0.81	1.60	0.68	1.02	0.85	1.14	1.09	0.81	1.09	0.90	1.06	1.12	1.02	0.71	0.68	1.35	0.91
80.3	1.04	0.62	0.77	0.81	1.53	0.66	1.01	0.83	1.21	1.06	0.77	1.06	0.90	1.12	1.08	1.03	0.72	0.68	1.28	0.89
80.4	1.04	0.62	0.79	0.82	1.56	0.69	1.05	0.87	1.20	0.97	0.79	0.97	0.91	1.09	1.07	1.03	0.75	0.68	1.38	0.93
80.5	1.01	0.64	0.79	0.81	1.54	0.69	1.04	0.86	1.28	0.95	0.83	0.95	0.87	1.15	1.05	1.02	0.75	0.68	1.21	0.88
80.6	1.01	0.66	0.78	0.82	1.47	0.68	1.04	0.86	1.16	1.13	0.91	1.13	0.87	1.02	1.02	0.97	0.73	0.68	1.24	0.88
80.7	0.99	0.66	0.79	0.81	1.49	0.67	1.05	0.86	1.09	1.12	0.92	1.09	0.86	0.98	1.08	0.97	0.74	0.67	1.23	0.88
80.8	0.97	0.65	0.81	0.81	1.54	0.68	1.03	0.85	1.07	1.15	0.91	1.07	0.89	0.97	1.03	0.96	0.73	0.69	1.16	0.86
80.9	1.01	0.63	0.79	0.81	1.55	0.68	1.05	0.87	1.07	1.10	0.87	1.07	0.88	0.94	0.99	0.94	0.72	0.67	1.17	0.85
81.0	1.02	0.62	0.80	0.82	1.61	0.69	1.02	0.85	1.12	1.13	0.88	1.12	0.88	0.94	1.00	0.94	0.73	0.65	1.13	0.84
81.1	1.02	0.64	0.80	0.82	1.56	0.69	1.03	0.86	1.32	1.14	0.84	1.14	0.84	0.94	1.00	0.93	0.73	0.65	1.27	0.88
81.2	0.95	0.63	0.78	0.79	1.54	0.66	1.04	0.85	1.32	1.13	0.87	1.13	0.83	0.88	1.01	0.91	0.74	0.68	1.26	0.89
81.3	0.96	0.64	0.78	0.79	1.59	0.67	1.07	0.87	1.13	1.07	0.91	1.07	0.91	0.91	0.99	0.94	0.75	0.70	1.15	0.87
81.4	0.96	0.64	0.80	0.80	1.63	0.67	1.05	0.86	1.16	1.05	0.90	1.05	0.92	0.90	0.99	0.94	0.75	0.69	1.23	0.89
81.5	0.95	0.69	0.80	0.81	1.61	0.70	1.04	0.87	1.17	1.05	0.93	1.05	0.92	0.92	0.96	0.94	0.75	0.71	1.35	0.93
81.6	0.93	0.69	0.80	0.80	1.63	0.65	1.04	0.84	1.12	1.03	0.86	1.03	0.92	0.87	0.96	0.92	0.74	0.69	1.23	0.89
81.7	0.93	0.66	0.79	0.79	1.48	0.66	1.09	0.87	0.99	1.02	0.86	0.99	0.93	0.91	0.95	0.93	0.74	0.67	1.03	0.81
81.8	0.96	0.68	0.80	0.81	1.51	0.66	1.04	0.85	0.93	1.02	0.87	0.93	0.94	0.92	0.93	0.93	0.74	0.67	1.10	0.84
81.9	0.95	0.66	0.81	0.81	1.50	0.65	1.12	0.89	0.98	0.96	0.83	0.96	0.89	0.90	0.94	0.91	0.74	0.66	1.04	0.81
82.0	0.97	0.65	0.81	0.81	1.51	0.66	1.10	0.88	0.89	0.95	0.92	0.92	0.87	0.91	0.92	0.90	0.73	0.69	1.27	0.90
82.1	0.97	0.67	0.81	0.82	1.61	0.66	1.09	0.87	0.88	1.02	0.87	0.88	0.86	0.98	0.96	0.93	0.75	0.69	1.23	0.89
82.2	0.96	0.68	0.84	0.83	1.53	0.64	1.06	0.85	0.91	1.00	0.84	0.91	0.84	0.96	0.93	0.91	0.75	0.70	1.17	0.87
82.3	1.00	0.70	0.84	0.85	1.55	0.65	1.10	0.87	0.87	1.08	0.87	0.87	0.85	0.99	0.94	0.93	0.76	0.71	1.15	0.87
82.4	0.97	0.65	0.84	0.82	1.62	0.67	1.12	0.89	1.00	1.05	0.80	1.00	0.83	1.07	0.92	0.94	0.75	0.68	1.14	0.86
82.5	0.99	0.67	0.79	0.82	1.69	0.65	1.06	0.86	1.00	1.13	0.79	1.00	0.83	0.99	0.98	0.93	0.70	0.70	1.17	0.86
82.6	1.00	0.64	0.81	0.82	1.63	0.67	1.08	0.87	1.02	0.99	0.79	0.99	0.82	0.96	0.93	0.90	0.70	0.70	1.17	0.85
82.7	0.99	0.69	0.81	0.83	1.65	0.64	1.09	0.87	1.11	1.02	0.81	1.02	0.86	0.96	0.97	0.93	0.71	0.68	1.25	0.88
82.8	0.94	0.67	0.80	0.80	1.63	0.65	1.09	0.87	1.22	1.09	0.83	1.09	0.91	0.94	1.02	0.96	0.70	0.70	1.21	0.87
82.9	0.95	0.65	0.80	0.80	1.62	0.64	1.07	0.86	1.27	1.01	0.81	1.01	0.91	0.87	1.06	0.95	0.70	0.74	1.26	0.90
83.0	0.99	0.68	0.81	0.82	1.61	0.66	1.06	0.86	1.17	1.11	0.81	1.11	0.91	0.88	1.00	0.93	0.69	0.73	1.10	0.84
83.1	0.97	0.67	0.80	0.82	1.61	0.65	0.96	0.81	1.06	1.11	0.83	1.06	0.95	0.88	0.99	0.94	0.72	0.72	1.19	0.87
83.2	0.96	0.71	0.80	0.83	1.56	0.65	1.04	0.85	1.06	1.14	0.84	1.06	0.91	0.94	1.00	0.95	0.72	0.72	1.21	0.88
83.3	1.00	0.65	0.84	0.83	1.55	0.67	1.07	0.87	1.13	1.14	0.87	1.13	0.94	0.98	0.94	0.95	0.72	0.75	1.19	0.89
83.4	0.98	0.65	0.79	0.81	1.58	0.65	1.02	0.83	1.05	1.11	0.86	1.05	0.89	1.00	0.95	0.95	0.71	0.70	1.20	0.87
83.5	0.98	0.65	0.84	0.82	1.61	0.64	1.04	0.84	1.11	1.01	0.87	1.01	0.93	0.95	0.97	0.95	0.68	0.69	1.14	0.84
83.6	0.98	0.68	0.81	0.82	1.61	0.67	0.97	0.82	1.01	1.04	0.88	1.01	0.93	0.94	0.97	0.94	0.70	0.70	1.17	0.86
83.7	1.01	0.67	0.81	0.83	1.62	0.65	0.98	0.82	0.93	1.11	0.85	0.93	0.87	0.95	1.00	0.94	0.68	0.68	1.15	0.84
83.8	0.97	0.66	0.79	0.81	1.64	0.67	0.99	0.83	0.92	1.04	0.89	0.92	0.96	0.90	1.06	0.97	0.72	0.70	1.09	0.84
83.9	0.96	0.65	0.81	0.81	1.71	0.68	1.01	0.84	0.82	1.07	0.84	0.84	0.96	0.94	1.02	0.97	0.76	0.68	1.18	0.88
84.0	0.97	0.66	0.79	0.81	1.60	0.67	1.05	0.86	0.85	1.07	0.86	0.86	0.97	0.98	1.04	1.00	0.75	0.71	1.11	0.85
84.1	0.95	0.67	0.79	0.80	1.58	0.68	1.00	0.84	0.93	1.06	0.87	0.93	0.96	0.99	1.06	1.00	0.76	0.69	1.11	0.85
84.2	0.95	0.66	0.79	0.80	1.61	0.67	1.07	0.87	0.92	0.98	0.90	0.92	0.92	0.98	1.06	0.99	0.79	0.70	1.18	0.89
84.3	0.92	0.67	0.81	0.80	1.53	0.69	1.02	0.85	0.98	0.97	0.88	0.97	0.91	0.99	1.14	1.01	0.78	0.69	1.21	0.89
84.4	0.97	0.67	0.83	0.82	1.52	0.68	1.05	0.86	1.00	0.91	0.88	0.91	0.89	0.98	1.14	1.00	0.74	0.68	1.21	0.88
84.5	1.01	0.68	0.79	0.82	1.36	0.67	1.04	0.86	0.93	1.02	0.84	0.93	0.84	0.98	1.13	0.98	0.77	0.69	1.20	0.88
84.6	1.00	0.69	0.80	0.83	1.33	0.66	1.09	0.88	0.97	1.04	0.88	0.97	0.89	0.99	1.16	1.01	0.79	0.69	1.28	0.92
84.7	0.98	0.67	0.80	0.82	1.39	0.68	1.11	0.90	0.82	1.06	0.85	0.85	0.85	1.02	1.11	0.99	0.85	0.69	1.25	0.93
84.8	1.00	0.72	0.82	0.85	1.36	0.67	1.03	0.85	0.86	1.04	0.89	0.89	0.83	0.98	1.08	0.96	0.77	0.71	1.29	0.92
84.9	0.95	0.70	0.80	0.82	1.26	0.66	1.06	0.86	0.84	1.06	0.89	0.89	0.84	0.95	1.09	0.96	0.79	0.72	1.33	0.95
85.0	0.99	0.69	0.81	0.83	1.29	0.66	1.03	0.84	0.81	1.13	0.88	0.88	0.84	0.97	1.04	0.95	0.80	0.71	1.32	0.94
85.1	1.03	0.66	0.83	0.84	1.12	0.66	1.01	0.84	0.78	1.16	0.90	0.90	0.85	0.96	1.12	0.98	0.77	0.71	1.29	0.92
85.2	0.99	0.67	0.80	0.82	1.19	0.68	1.05	0.87	0.86	1.10	0.93	0.93	0.83	1.00	1.06	0.96	0.74	0.74	1.36	0.94
85.3	0.95	0.68	0.78	0.80	1.32	0.69	1.05	0.87	0.80	1.12	0.93	0.93	0.86	0.94	1.06	0.95	0.74	0.72	1.31	0.92
85.4	1.01	0.69	0.79	0.83	1.26	0.68	1.09	0.88	0.80	1.05	0.92	0.92	0.86	0.96	1.04	0.96	0.80	0.70	1.38	0.96
85.5	0.99	0.72	0.81	0.84	1.22	0.68	1.05	0.86	0.88	1.06	0.91	0.91	0.82	0.95	1.15	0.97	0.84	0.72	1.29	0.95
85.6	0.99	0.70	0.80	0.83	1.29	0.68	1.02	0.85	0.93	1.03	0.91	0.93	0.83	0.97	1.22	1.01	0.78	0.72	1.33	0.94
85.7	1.03	0.67	0.79	0.83	1.35	0.67	1.03	0.85	0.87	1.02	0.89	0.89	0.87	0.92	1.25	1.01	0.78	0.72	1.17	0.89
85.8	1.03	0.66	0.81	0.83	1.34	0.67	0.95	0.81	0.91	1.01	0.88	0.91	0.85	0.95	1.26	1.02	0.75	0.70	1.19	0.88
85.9	1.04	0.68	0.82	0.85	1.43	0.68	1.04	0.86	0.84	1.12	0.91	0.91	0.88	0.94	1.25	1.02	0.78	0.70	1.29	0.92
86.0	1.03	0.67	0.78	0.83	1.52	0.67	1.05	0.86	0.82	1.17	0.89	0.89	0.85	0.91	1.22	1.00	0.76	0.71	1.29	0.92
86.1	1.04	0.67	0.76	0.82	1.48	0.63	1.03	0.83	0.83	1.08	0.90	0.90	0.82	0.92	1.25	1.00	0.79	0.72	1.34	0.95
86.2	1.02	0.66	0.77	0.82	1.44	0.67	1.00	0.84	0.83	1.03	0.89	0.89	0.83	0.91	1.27	1.00	0.74	0.70	1.25	0.90
86.3	1.01	0.70	0.74	0.82	1.34	0.65	0.96	0.81	0.85	1.10	0.85	0.85	0.82	0.87	1.24	0.98	0.73	0.69	1.20	0.87
86.4	0.99	0.67	0.78	0.81	1.45	0.65	1.05	0.85	0.85	1.07	0.85	0.85	0.82	0.89	1.35	1.02	0.76	0.70	1.21	0.89
86.5	0.96	0.67	0.78	0.80	1.36	0.66	0.98	0.82	0.82	1.02	0.82	0.82	0.82	0.94	1.27	1.01	0.83	0.69	1.24	0.92
86.6	1.00	0.66	0.78	0.81	1.46	0.68	0.92	0.80	0.81	1.13	0.82	0.82	0.86	0.89	1.20	0.98	0.90	0.68	1.26	0.95
86.7	1.02	0.68	0.74	0.81	1.49	0.69	0.96	0.82	0.81	1.06	0.80	0.81	0.84	0.90	1.15	0.97	0.87	0.70	1.27	0.95
86.8	0.98	0.66	0.75	0.79	1.45	0.70	0.91	0.81	0.82	1.05	0.77	0.82	0.88	0.93	1.15	0.99	0.77	0.70	1.24	0.90
86.9	1.00	0.65	0.78	0.81	1.48	0.70	0.93	0.81	0.82	1.06	0.76	0.82	0.90	0.95	1.18	1.01	0.81	0.71	1.31	0.94
87.0	0.99	0.65	0.76	0.80	1.48	0.70	0.94	0.82	0.83	1.08	0.78	0.83	0.93	0.98	1.17	1.03	0.83	0.71	1.21	0.92
87.1	0.98	0.65	0.80	0.81	1.55	0.71	0.94	0.82	0.88	1.03	0.74	0.88	0.91	1.00	1.16	1.03	0.81	0.71	1.24	0.92
87.2	0.98	0.64	0.77	0.80	1.49	0.68	0.95	0.82	0.83	1.07	0.75	0.83	0.93	1.03	1.25	1.07	0.74	0.70	1.12	0.85
87.3	1.00	0.66	0.78	0.82	1.59	0.68	0.94	0.81	0.83	1.00	0.74	0.83	0.92	1.01	1.23	1.05	0.71	0.71	1.17	0.86
87.4	1.01	0.66	0.80	0.82	1.62	0.68	0.91	0.79	0.92	0.96	0.78	0.92	0.93	0.96	1.17	1.02	0.73	0.68	1.20	0.87
87.5	1.01	0.66	0.80	0.82	1.60	0.69	0.91	0.80	0.94	0.98	0.77	0.94	1.00	0.90	1.22	1.04	0.74	0.69	1.24	0.89
87.6	1.02	0.65	0.77	0.81	1.62	0.65	0.97	0.81	0.89	0.94	0.79	0.89	1.01	0.92	1.20	1.04	0.66	0.72	1.21	0.86
87.7	1.01	0.64	0.78	0.81	1.62	0.68	0.92	0.80	0.89	1.00	0.78	0.89	1.03	0.88	1.26	1.06	0.67	0.72	1.21	0.87
87.8	0.99	0.64	0.77	0.80	1.64	0.67	0.94	0.81	0.90	1.09	0.78	0.90	1.04	0.94	1.27	1.08	0.68	0.70	1.22	0.87
87.9	1.01	0.66	0.78	0.82	1.62	0.69	0.93	0.81	0.86	1.13	0.74	0.86	1.02	0.92	1.27	1.07	0.70	0.72	1.18	0.87
88.0	0.98	0.70	0.78	0.82	1.62	0.69	0.96	0.83	0.79	1.11	0.79	0.79	1.02	0.89	1.09	1.00	0.68	0.70	1.18	0.86
88.1	0.99	0.66	0.79	0.81	1.55	0.68	0.95	0.82	0.86	1.02	0.80	0.86	1.02	0.89	1.08	1.00	0.68	0.70	1.14	0.84
88.2	1.02	0.66	0.79	0.82	1.44	0.67	0.98	0.82	0.85	1.04	0.76	0.85	1.01	0.87	1.12	1.00	0.70	0.71	1.18	0.86
88.3	0.96	0.65	0.82	0.81	1.50	0.70	0.97	0.83	0.87	1.09	0.77	0.87	1.06	0.88	1.20	1.05	0.73	0.69	1.19	0.87
88.4	1.00	0.65	0.74	0.80	1.57	0.70	1.04	0.87	0.84	1.08	0.78	0.84	0.99	0.91	1.09	1.00	0.70	0.71	1.17	0.86
88.5	1.02	0.64	0.76	0.80	1.58	0.69	1.12	0.91	0.81	1.10	0.77	0.81	1.07	0.79	1.12	0.99	0.77	0.69	1.19	0.88
88.6	1.01	0.63	0.76	0.80	1.59	0.70	1.01	0.85	0.82	1.04	0.76	0.82	1.03	0.88	1.06	0.99	0.82	0.70	1.20	0.91
88.7	1.01	0.66	0.75	0.81	1.59	0.69	1.02	0.86	0.85	1.06	0.77	0.85	1.02	0.86	1.10	0.99	0.79	0.70	1.18	0.89
88.8	1.01	0.66	0.75	0.81	1.58	0.69	1.03	0.86	0.83	1.10	0.77	0.83	1.00	0.94	1.13	1.02	0.82	0.70	1.18	0.90
88.9	1.01	0.63	0.74	0.79	1.57	0.68	1.05	0.86	0.81	1.09	0.80	0.81	1.00	0.98	1.09	1.02	0.74	0.71	1.17	0.87
89.0	1.03	0.65	0.77	0.82	1.51	0.68	0.96	0.82	0.85	1.10	0.77	0.85	0.98	0.98	1.17	1.04	0.73	0.71	1.17	0.87
89.1	1.02	0.65	0.75	0.81	1.58	0.69	0.96	0.83	0.85	1.09	0.79	0.85	0.89	0.94	1.16	0.99	0.74	0.69	1.20	0.88
89.2	1.00	0.64	0.76	0.80	1.55	0.69	0.93	0.81	0.75	1.09	0.79	0.79	0.87	0.94	1.15	0.99	0.79	0.72	1.24	0.92
89.3	1.00	0.63	0.78	0.80	1.56	0.69	0.94	0.81	0.76	1.09	0.79	0.79	0.93	0.96	1.14	1.01	0.80	0.70	1.23	0.91
89.4	1.01	0.65	0.75	0.80	1.51	0.70	0.92	0.81	0.77	0.97	0.83	0.83	0.94	0.94	1.21	1.03	0.71	0.70	1.23	0.88
89.5	1.00	0.63	0.76	0.80	1.52	0.69	0.96	0.82	0.73	0.89	0.91	0.89	1.03	0.88	1.21	1.04	0.79	0.70	1.24	0.91
89.6	1.00	0.63	0.80	0.81	1.50	0.67	0.96	0.81	0.82	0.98	0.89	0.89	1.01	0.89	1.26	1.05	0.83	0.71	1.26	0.93
89.7	1.00	0.64	0.76	0.80	1.53	0.69	0.98	0.84	0.78	0.97	0.88	0.88	1.01	0.88	1.17	1.02	0.83	0.68	1.25	0.92
89.8	0.96	0.62	0.76	0.78	1.58	0.71	1.01	0.86	0.78	1.07	0.88	0.88	1.01	0.85	1.21	1.02	0.87	0.71	1.24	0.94
89.9	1.00	0.63	0.78	0.80	1.60	0.71	1.04	0.87	0.78	1.11	0.89	0.89	1.00	0.88	1.17	1.02	0.83	0.68	1.25	0.92
90.0	0.96	0.65	0.77	0.79	1.52	0.70	1.00	0.85	0.79	1.02	0.91	0.91	1.01	0.89	1.21	1.04	0.92	0.68	1.22	0.94
90.1	0.92	0.64	0.78	0.78	1.53	0.70	1.03	0.86	0.80	1.01	0.91	0.91	1.03	0.87	1.21	1.04	0.83	0.68	1.21	0.91
90.2	0.91	0.65	0.80	0.78	1.48	0.68	0.98	0.83	0.80	1.12	0.91	0.91	1.02	0.93	1.25	1.07	0.83	0.69	1.24	0.92
90.3	0.91	0.62	0.80	0.78	1.41	0.70	1.04	0.87	0.75	1.07	0.94	0.94	0.95	0.93	1.09	0.99	0.80	0.69	1.18	0.89
90.4	0.90	0.62	0.80	0.77	1.46	0.69	1.02	0.86	0.74	1.08	0.90	0.90	0.93	0.88	1.06	0.96	0.78	0.70	1.21	0.90
90.5	0.90	0.63	0.80	0.77	1.46	0.70	0.93	0.82	0.73	1.05	0.89	0.89	0.90	0.95	1.12	0.99	0.80	0.69	1.23	0.91
90.6	0.90	0.69	0.78	0.79	1.40	0.72	1.02	0.87	0.73	0.98	0.90	0.90	0.93	0.86	1.09	0.96	0.82	0.70	1.24	0.92
90.7	0.91	0.67	0.79	0.79	1.35	0.71	1.02	0.86	0.74	0.87	0.93	0.87	0.93	0.86	1.11	0.97	0.74	0.70	1.26	0.90
90.8	0.92	0.69	0.82	0.81	1.30	0.71	0.99	0.85	0.75	0.80	0.90	0.80	0.97	0.84	1.09	0.97	0.92	0.70	1.26	0.96
90.9	0.89	0.68	0.80	0.79	1.34	0.70	1.03	0.86	0.73	0.82	0.93	0.82	0.98	0.84	1.12	0.98	0.88	0.71	1.29	0.96
91.0	0.89	0.69	0.79	0.79	1.33	0.71	1.00	0.85	0.73	0.81	0.90	0.81	0.99	0.78	0.95	0.91	0.95	0.69	1.24	0.96
91.1	0.91	0.69	0.78	0.79	1.37	0.69	0.98	0.84	0.73	0.77	0.89	0.77	0.95	0.79	0.97	0.90	1.01	0.70	1.26	0.99
91.2	0.88	0.68	0.79	0.78	1.46	0.71	1.02	0.86	0.73	0.78	0.91	0.78	0.97	0.79	1.02	0.93	1.07	0.71	1.25	1.01
91.3	0.92	0.68	0.80	0.80	1.46	0.69	1.01	0.85	0.72	0.77	0.91	0.77	0.97	0.80	1.01	0.93	1.12	0.71	1.26	1.03
91.4	0.90	0.69	0.79	0.79	1.52	0.69	1.01	0.85	0.71	0.80	0.90	0.80	0.98	0.77	0.97	0.91	1.07	0.69	1.25	1.00
91.5	0.90	0.68	0.80	0.80	1.45	0.72	1.05	0.88	0.70	0.75	0.88	0.75	0.98	0.82	1.02	0.94	1.12	0.70	1.25	1.02
91.6	0.89	0.69	0.80	0.79	1.45	0.70	1.04	0.87	0.72	0.75	0.85	0.75	0.90	0.82	1.02	0.91	0.98	0.71	1.24	0.97
91.7	0.91	0.69	0.81	0.80	1.49	0.68	1.07	0.88	0.70	0.79	0.89	0.79	0.94	0.84	1.04	0.94	1.05	0.70	1.25	1.00
91.8	0.90	0.69	0.80	0.80	1.41	0.68	1.02	0.85	0.69	0.79	0.83	0.79	0.95	0.80	1.09	0.94	1.04	0.70	1.29	1.01
91.9	0.88	0.68	0.80	0.79	1.38	0.68	1.07	0.88	0.73	0.78	0.81	0.78	0.95	0.79	1.07	0.94	1.00	0.72	1.29	1.00
92.0	0.88	0.69	0.82	0.80	1.43	0.70	0.99	0.85	0.71	0.78	0.80	0.78	0.97	0.77	1.11	0.95	1.06	0.70	1.31	1.02
92.1	0.93	0.69	0.82	0.81	1.45	0.69	1.11	0.90	0.72	0.78	0.83	0.78	0.93	0.76	1.14	0.94	1.07	0.68	1.27	1.01
92.2	0.90	0.72	0.76	0.80	1.36	0.70	1.06	0.88	0.71	0.79	0.81	0.79	0.97	0.77	1.07	0.94	1.02	0.72	1.26	1.00
92.3	0.90	0.72	0.78	0.80	1.41	0.70	1.04	0.87	0.73	0.77	0.80	0.77	0.98	0.79	1.01	0.93	1.01	0.71	1.21	0.98
92.4	0.89	0.71	0.82	0.81	1.42	0.69	1.03	0.86	0.73	0.77	0.83	0.77	0.97	0.81	1.02	0.93	1.04	0.71	1.22	0.99
92.5	0.93	0.69	0.82	0.81	1.42	0.67	1.02	0.85	0.71	0.77	0.87	0.77	0.97	0.81	1.00	0.93	0.95	0.71	1.22	0.96
92.6	0.86	0.70	0.78	0.78	1.45	0.69	1.07	0.88	0.73	0.77	0.88	0.77	0.96	0.81	1.05	0.94	0.99	0.71	1.25	0.98
92.7	0.90	0.71	0.76	0.79	1.52	0.69	1.00	0.85	0.72	0.77	0.87	0.77	1.00	0.82	1.01	0.94	0.98	0.72	1.28	1.00
92.8	0.85	0.69	0.77	0.77	1.46	0.69	1.06	0.87	0.71	0.78	0.86	0.78	0.93	0.81	1.07	0.94	0.99	0.69	1.30	1.00
92.9	0.85	0.71	0.74	0.77	1.45	0.68	1.03	0.86	0.73	0.75	0.83	0.75	0.91	0.81	1.09	0.93	1.09	0.72	1.27	1.03
93.0	0.86	0.69	0.78	0.78	1.51	0.69	1.06	0.88	0.73	0.76	0.82	0.76	0.94	0.84	1.05	0.95	0.93	0.71	1.29	0.98
93.1	0.89	0.68	0.76	0.78	1.49	0.68	1.06	0.87	0.71	0.74	0.84	0.74	0.95	0.85	1.14	0.98	0.96	0.70	1.26	0.97
93.2	0.90	0.68	0.77	0.78	1.38	0.68	1.07	0.87	0.70	0.77	0.82	0.77	0.95	0.86	1.11	0.98	1.04	0.69	1.24	0.99
93.3	0.90	0.69	0.77	0.79	1.49	0.67	1.10	0.89	0.71	0.80	0.82	0.80	0.95	0.86	1.07	0.96	0.98	0.71	1.26	0.98
93.4	0.90	0.68	0.76	0.78	1.38	0.68	1.06	0.87	0.69	0.76	0.79	0.76	0.98	0.87	1.02	0.96	1.06	0.71	1.23	1.00
93.5	0.90	0.74	0.79	0.81	1.48	0.68	1.04	0.86	0.71	0.76	0.81	0.76	1.04	0.84	1.14	1.01	0.92	0.72	1.23	0.96
93.6	0.88	0.69	0.76	0.78	1.51	0.69	1.07	0.88	0.67	0.75	0.78	0.75	0.98	0.84	1.13	0.98	0.85	0.66	1.22	0.91
93.7	0.83	0.69	0.77	0.76	1.52	0.68	1.09	0.89	0.70	0.78	0.85	0.78	0.92	0.85	1.17	0.98	0.78	0.69	1.24	0.90
93.8	0.83	0.71	0.76	0.77	1.58	0.69	1.00	0.85	0.70	0.80	0.77	0.77	0.92	0.88	1.17	0.99	0.72	0.67	1.24	0.88
93.9	0.82	0.70	0.78	0.77	1.57	0.69	1.02	0.86	0.70	0.78	0.79	0.78	0.91	0.90	1.10	0.97	0.76	0.69	1.26	0.90
94.0	0.85	0.70	0.78	0.78	1.56	0.69	1.00	0.84	0.72	0.83	0.82	0.82	0.91	0.92	1.19	1.01	0.71	0.68	1.29	0.90
94.1	0.84	0.72	0.79	0.78	1.52	0.69	1.05	0.87	0.70	0.79	0.79	0.79	0.91	0.89	1.16	0.99	0.80	0.71	1.23	0.91
94.2	0.86	0.75	0.77	0.79	1.48	0.68	1.02	0.85	0.70	0.78	0.82	0.78	0.92	0.88	1.18	1.00	0.86	0.68	1.22	0.92
94.3	0.86	0.73	0.78	0.79	1.45	0.68	0.99	0.84	0.71	0.76	0.85	0.76	0.91	0.91	1.18	1.00	0.79	0.71	1.29	0.93
94.4	0.84	0.71	0.77	0.77	1.45	0.68	1.05	0.86	0.72	0.78	0.83	0.78	0.90	0.88	1.06	0.95	0.81	0.73	1.28	0.94
94.5	0.87	0.81	0.76	0.82	1.50	0.69	0.97	0.83	0.70	0.80	0.81	0.80	0.90	0.82	1.04	0.92	0.83	0.75	1.26	0.95
94.6	0.84	0.70	0.76	0.77	1.54	0.69	0.97	0.83	0.72	0.79	0.84	0.79	0.88	0.78	1.02	0.90	0.84	0.68	1.23	0.92
94.7	0.84	0.73	0.78	0.79	1.55	0.69	0.96	0.83	0.71	0.77	0.85	0.77	0.88	0.78	1.01	0.89	0.80	0.70	1.24	0.91
94.8	0.85	0.73	0.81	0.79	1.57	0.68	0.94	0.81	0.72	0.78	0.79	0.78	0.85	0.79	1.04	0.90	0.78	0.69	1.23	0.90
94.9	0.85	0.70	0.80	0.78	1.55	0.70	0.93	0.82	0.73	0.76	0.81	0.76	0.88	0.80	1.06	0.91	0.81	0.67	1.21	0.90
95.0	0.87	0.69	0.82	0.79	1.56	0.70	0.97	0.84	0.72	0.77	0.79	0.77	0.90	0.77	1.03	0.90	0.75	0.66	1.25	0.89
95.1	0.85	0.69	0.82	0.79	1.55	0.69	0.97	0.83	0.73	0.75	0.82	0.75	0.90	0.77	1.04	0.90	0.79	0.70	1.23	0.91
95.2	0.83	0.67	0.80	0.77	1.53	0.69	0.93	0.81	0.73	0.76	0.82	0.76	0.90	0.76	1.06	0.91	0.71	0.69	1.26	0.89
95.3	0.84	0.69	0.80	0.78	1.54	0.68	1.04	0.86	0.70	0.76	0.85	0.76	0.90	0.76	1.06	0.91	0.78	0.70	1.27	0.91
95.4	0.84	0.68	0.77	0.77	1.59	0.68	1.04	0.86	0.71	0.74	0.81	0.74	0.89	0.78	1.07	0.91	0.77	0.68	1.28	0.91
95.5	0.84	0.68	0.78	0.77	1.60	0.70	1.08	0.89	0.72	0.75	0.78	0.75	0.89	0.74	1.08	0.91	0.77	0.69	1.26	0.91
95.6	0.88	0.68	0.79	0.78	1.57	0.71	1.05	0.88	0.74	0.82	0.82	0.82	0.91	0.73	1.08	0.90	0.78	0.69	1.28	0.91
95.7	0.87	0.65	0.75	0.76	1.59	0.68	1.02	0.85	0.71	0.80	0.80	0.80	0.88	0.76	1.05	0.90	0.81	0.68	1.26	0.92
95.8	0.87	0.69	0.80	0.79	1.58	0.68	1.02	0.85	0.73	0.79	0.81	0.79	0.89	0.72	1.07	0.89	0.78	0.69	1.24	0.90
95.9	0.88	0.70	0.75	0.78	1.44	0.69	1.07	0.88	0.76	0.82	0.79	0.79	0.90	0.74	1.11	0.92	0.83	0.68	1.26	0.92
96.0	0.87	0.71	0.77	0.79	1.54	0.70	1.17	0.93	0.77	0.79	0.81	0.79	0.87	0.76	1.13	0.92	0.82	0.69	1.27	0.93
96.1	0.88	0.71	0.78	0.79	1.52	0.70	1.20	0.95	0.75	0.80	0.81	0.80	0.87	0.75	1.14	0.92	0.75	0.69	1.29	0.91
96.2	0.89	0.69	0.77	0.78	1.57	0.70	1.16	0.93	0.75	0.79	0.79	0.79	0.88	0.77	1.15	0.93	0.77	0.66	1.28	0.90
96.3	0.84	0.70	0.76	0.77	1.54	0.67	1.06	0.87	0.72	0.77	0.74	0.74	0.90	0.74	1.12	0.92	0.76	0.69	1.30	0.91
96.4	0.84	0.70	0.75	0.76	1.49	0.68	1.07	0.88	0.75	0.78	0.76	0.76	0.89	0.77	1.15	0.94	0.74	0.66	1.31	0.91
96.5	0.83	0.72	0.77	0.77	1.45	0.70	1.07	0.89	0.76	0.76	0.76	0.76	0.88	0.79	1.05	0.91	0.72	0.67	1.28	0.89
96.6	0.85	0.73	0.75	0.78	1.35	0.70	1.06	0.88	0.75	0.74	0.79	0.75	0.90	0.81	1.09	0.93	0.78	0.69	1.28	0.92
96.7	0.86	0.71	0.75	0.77	1.27	0.68	1.07	0.88	0.73	0.76	0.75	0.75	0.90	0.82	1.12	0.95	0.75	0.69	1.23	0.89
96.8	0.85	0.69	0.72	0.75	1.31	0.69	1.05	0.87	0.73	0.78	0.77	0.77	0.89	0.75	1.10	0.91	0.74	0.68	1.30	0.91
96.9	0.85	0.72	0.73	0.77	1.26	0.69	1.08	0.88	0.75	0.75	0.76	0.75	0.88	0.77	1.14	0.93	0.73	0.69	1.25	0.89
97.0	0.87	0.77	0.77	0.80	1.40	0.69	1.06	0.88	0.79	0.78	0.76	0.78	0.88	0.79	1.16	0.94	0.71	0.66	1.23	0.87
97.1	0.85	0.75	0.79	0.80	1.46	0.68	1.09	0.88	0.76	0.78	0.74	0.76	0.89	0.80	1.15	0.95	0.72	0.67	1.24	0.88
97.2	0.85	0.73	0.80	0.80	1.46	0.67	1.10	0.89	0.77	0.79	0.75	0.77	0.87	0.73	1.14	0.91	0.69	0.71	1.30	0.90
97.3	0.83	0.76	0.76	0.78	1.42	0.69	1.09	0.89	0.78	0.79	0.76	0.78	0.86	0.74	1.12	0.90	0.67	0.71	1.27	0.88
97.4	0.85	0.72	0.74	0.77	1.37	0.70	1.06	0.88	0.79	0.76	0.77	0.77	0.85	0.79	1.09	0.91	0.68	0.69	1.34	0.90
97.5	0.87	0.72	0.73	0.77	1.38	0.67	1.07	0.87	0.73	0.76	0.78	0.76	0.87	0.79	1.05	0.90	0.70	0.69	1.30	0.90
97.6	0.85	0.72	0.76	0.78	1.45	0.68	1.10	0.89	0.73	0.77	0.78	0.77	0.83	0.79	1.11	0.91	0.68	0.67	1.27	0.88
97.7	0.85	0.75	0.76	0.79	1.40	0.68	1.05	0.87	0.78	0.74	0.78	0.78	0.83	0.81	1.13	0.92	0.68	0.69	1.25	0.87
97.8	0.84	0.72	0.75	0.77	1.38	0.68	1.10	0.89	0.74	0.73	0.79	0.74	0.85	0.80	1.10	0.91	0.70	0.68	1.27	0.88
97.9	0.84	0.73	0.74	0.77	1.52	0.68	1.13	0.90	0.72	0.77	0.80	0.77	0.82	0.78	1.07	0.89	0.73	0.70	1.26	0.90
98.0	0.87	0.75	0.74	0.79	1.52	0.69	1.04	0.86	0.75	0.81	0.79	0.79	0.82	0.81	1.07	0.90	0.75	0.70	1.24	0.90
98.1	0.85	0.70	0.74	0.76	1.52	0.69	1.04	0.86	0.75	0.73	0.78	0.75	0.83	0.80	1.07	0.90	0.70	0.68	1.23	0.87
98.2	0.84	0.71	0.74	0.76	1.46	0.69	1.04	0.87	0.75	0.74	0.79	0.75	0.85	0.81	1.04	0.90	0.76	0.69	1.22	0.89
98.3	0.84	0.70	0.73	0.76	1.48	0.68	1.01	0.84	0.77	0.72	0.83	0.77	0.81	0.86	1.10	0.92	0.77	0.69	1.27	0.91
98.4	0.83	0.70	0.77	0.77	1.53	0.67	1.02	0.85	0.75	0.80	0.83	0.80	0.80	0.86	1.14	0.94	0.74	0.70	1.26	0.90
98.5	0.83	0.69	0.74	0.75	1.55	0.70	1.04	0.87	0.74	0.77	0.80	0.77	0.81	0.83	1.19	0.94	0.74	0.69	1.25	0.90
98.6	0.85	0.71	0.73	0.76	1.53	0.70	1.03	0.87	0.75	0.74	0.85	0.75	0.80	0.86	1.13	0.93	0.75	0.69	1.25	0.90
98.7	0.84	0.69	0.73	0.75	1.50	0.70	1.09	0.90	0.72	0.76	0.87	0.76	0.81	0.84	1.24	0.96	0.74	0.71	1.23	0.89
98.8	0.84	0.71	0.72	0.75	1.50	0.69	1.12	0.90	0.75	0.76	0.82	0.76	0.79	0.82	1.26	0.96	0.74	0.73	1.25	0.91
98.9	0.84	0.71	0.74	0.76	1.49	0.68	1.12	0.90	0.74	0.77	0.84	0.77	0.81	0.84	1.24	0.96	0.74	0.67	1.26	0.89
99.0	0.86	0.71	0.74	0.77	1.44	0.71	1.14	0.92	0.73	0.78	0.83	0.78	0.82	0.83	1.16	0.94	0.73	0.72	1.26	0.90
99.1	0.88	0.71	0.74	0.78	1.40	0.68	1.06	0.87	0.76	0.74	0.82	0.76	0.83	0.85	1.17	0.95	0.67	0.68	1.26	0.87
99.2	0.89	0.71	0.74	0.78	1.47	0.70	1.15	0.93	0.78	0.75	0.82	0.78	0.83	0.84	1.10	0.92	0.69	0.69	1.27	0.88
99.3	0.86	0.69	0.75	0.76	1.41	0.68	1.18	0.93	0.79	0.74	0.78	0.78	0.85	0.90	1.12	0.96	0.70	0.69	1.27	0.89
99.4	0.85	0.70	0.72	0.76	1.39	0.70	1.19	0.94	0.74	0.79	0.80	0.79	0.83	0.92	1.10	0.95	0.70	0.71	1.26	0.89
99.5	0.87	0.69	0.72	0.76	1.42	0.70	1.14	0.92	0.75	0.76	0.84	0.76	0.84	0.99	1.04	0.96	0.73	0.75	1.25	0.91
99.6	0.89	0.73	0.73	0.78	1.38	0.70	1.10	0.90	0.76	0.74	0.86	0.76	0.88	0.99	1.03	0.96	0.73	0.77	1.26	0.92
99.7	0.89	0.75	0.71	0.78	1.35	0.70	1.16	0.93	0.74	0.72	0.86	0.74	0.89	0.98	1.04	0.97	0.73	0.80	1.28	0.94
99.8	0.92	0.74	0.72	0.79	1.27	0.70	1.12	0.91	0.73	0.72	0.90	0.73	0.86	0.97	1.06	0.97	0.72	0.69	1.29	0.90
99.9	0.92	0.75	0.75	0.81	1.30	0.70	1.19	0.94	0.73	0.72	0.91	0.73	0.81	1.00	1.11	0.98	0.79	0.75	1.24	0.93
100.0	0.92	0.76	0.72	0.80	1.43	0.70	1.21	0.96	0.75	0.78	0.92	0.78	0.82	1.03	1.14	0.99	0.75	0.71	1.25	0.90
100.1	0.92	0.72	0.74	0.80	1.43	0.71	0.98	0.85	0.75	0.76	0.92	0.76	0.83	1.06	1.07	0.99	0.77	0.68	1.22	0.89
100.2	0.91	0.72	0.73	0.79	1.50	0.70	1.06	0.88	0.75	0.72	0.92	0.75	0.83	1.03	1.15	1.00	0.77	0.67	1.22	0.89
100.3	0.92	0.73	0.76	0.81	1.45	0.70	1.03	0.86	0.74	0.73	0.90	0.74	0.81	0.95	1.14	0.97	0.80	0.71	1.23	0.91
100.4	0.91	0.74	0.77	0.80	1.47	0.68	1.06	0.87	0.74	0.74	0.85	0.74	0.80	0.99	1.17	0.99	0.81	0.68	1.22	0.90
100.5	0.93	0.77	0.74	0.81	1.51	0.68	1.02	0.85	0.74	0.74	0.87	0.74	0.79	0.94	1.15	0.96	0.74	0.70	1.21	0.88
100.6	0.88	0.77	0.73	0.80	1.51	0.69	0.92	0.81	0.72	0.75	0.84	0.75	0.84	0.95	1.14	0.98	0.71	0.68	1.22	0.87
100.7	0.91	0.79	0.73	0.81	1.48	0.70	0.96	0.83	0.73	0.77	0.86	0.77	0.82	0.92	1.12	0.95	0.72	0.69	1.19	0.87
100.8	0.91	0.77	0.74	0.81	1.44	0.69	1.04	0.87	0.75	0.77	0.86	0.77	0.81	0.92	1.16	0.96	0.82	0.68	1.21	0.91
100.9	0.90	0.77	0.73	0.80	1.35	0.67	1.02	0.85	0.74	0.76	0.83	0.76	0.84	0.92	1.15	0.97	0.81	0.69	1.21	0.90
101.0	0.90	0.78	0.73	0.80	1.35	0.67	1.03	0.85	0.72	0.74	0.85	0.74	0.80	0.91	1.16	0.95	0.80	0.67	1.22	0.90
101.1	0.88	0.77	0.76	0.80	1.33	0.68	1.03	0.86	0.72	0.76	0.86	0.76	0.81	0.89	1.17	0.95	0.82	0.69	1.20	0.90
101.2	0.87	0.76	0.75	0.79	1.35	0.68	1.01	0.85	0.75	0.74	0.91	0.75	0.81	0.93	1.16	0.97	0.72	0.69	1.21	0.88
101.3	0.91	0.78	0.75	0.81	1.32	0.67	1.02	0.85	0.76	0.76	0.91	0.76	0.81	0.91	1.19	0.97	0.80	0.70	1.22	0.91
101.4	0.95	0.78	0.73	0.82	1.30	0.69	0.99	0.84	0.77	0.76	0.90	0.77	0.81	0.95	1.19	0.98	0.81	0.71	1.25	0.92
101.5	0.95	0.73	0.75	0.81	1.33	0.67	1.02	0.85	0.77	0.77	0.83	0.77	0.84	0.91	1.18	0.97	0.82	0.67	1.23	0.91
101.6	0.95	0.75	0.74	0.81	1.37	0.68	1.09	0.89	0.76	0.76	0.83	0.76	0.82	0.99	1.17	0.99	0.77	0.67	1.23	0.89
101.7	0.91	0.73	0.74	0.79	1.33	0.69	1.10	0.89	0.74	0.76	0.82	0.76	0.82	1.00	1.18	1.00	0.80	0.68	1.22	0.90
101.8	0.90	0.72	0.73	0.78	1.41	0.68	1.15	0.91	0.73	0.75	0.83	0.75	0.83	0.91	1.15	0.96	0.80	0.67	1.23	0.90
101.9	0.92	0.71	0.75	0.79	1.35	0.68	1.10	0.89	0.75	0.80	0.86	0.80	0.82	0.94	1.17	0.98	0.79	0.73	1.20	0.91
102.0	0.90	0.74	0.76	0.80	1.38	0.68	1.09	0.89	0.71	0.78	0.86	0.78	0.83	0.93	1.17	0.98	0.75	0.77	1.25	0.92
102.1	0.89	0.72	0.74	0.78	1.44	0.69	1.06	0.87	0.79	0.76	0.80	0.79	0.80	0.87	1.15	0.94	0.84	0.77	1.21	0.94
102.2	0.90	0.74	0.74	0.79	1.38	0.68	1.03	0.85	0.78	0.77	0.82	0.78	0.80	0.81	1.14	0.92	0.74	0.75	1.20	0.90
102.3	0.89	0.72	0.73	0.78	1.56	0.69	0.97	0.83	0.80	0.80	0.83	0.80	0.80	0.83	1.11	0.92	0.71	0.74	1.20	0.88
102.4	0.87	0.73	0.74	0.78	1.59	0.67	1.05	0.86	0.82	0.76	0.80	0.80	0.80	0.89	1.08	0.92	0.76	0.73	1.21	0.90
102.5	0.89	0.75	0.76	0.80	1.56	0.68	0.97	0.83	0.84	0.79	0.81	0.81	0.83	0.79	1.05	0.89	0.77	0.72	1.21	0.90
102.6	0.90	0.73	0.75	0.80	1.43	0.69	0.98	0.84	0.86	0.78	0.79	0.79	0.82	0.76	1.06	0.88	0.80	0.72	1.21	0.91
102.7	0.92	0.73	0.81	0.82	1.55	0.70	1.01	0.86	0.78	0.76	0.80	0.78	0.83	0.79	1.10	0.91	0.80	0.67	1.21	0.90
102.8	0.93	0.74	0.73	0.80	1.51	0.69	0.97	0.83	0.79	0.74	0.79	0.79	0.83	0.79	1.12	0.91	0.80	0.69	1.27	0.92
102.9	0.94	0.74	0.74	0.81	1.55	0.69	0.97	0.83	0.79	0.73	0.79	0.79	0.83	0.74	1.11	0.90	0.82	0.65	1.24	0.90
103.0	0.94	0.73	0.76	0.81	1.49	0.68	0.98	0.83	0.80	0.76	0.80	0.80	0.80	0.80	1.09	0.89	0.80	0.68	1.21	0.90
103.1	0.96	0.73	0.79	0.83	1.45	0.69	1.00	0.84	0.80	0.79	0.82	0.80	0.81	0.79	1.11	0.90	0.76	0.69	1.20	0.88
103.2	0.94	0.79	0.76	0.83	1.36	0.69	0.99	0.84	0.81	0.78	0.82	0.81	0.85	0.74	1.14	0.91	0.78	0.69	1.22	0.90
103.3	0.94	0.75	0.77	0.82	1.49	0.68	0.93	0.81	0.84	0.78	0.84	0.84	0.88	0.77	1.11	0.92	0.79	0.75	1.24	0.93
103.4	0.97	0.73	0.76	0.82	1.34	0.68	1.02	0.85	0.84	0.76	0.85	0.84	0.87	0.75	1.11	0.91	0.74	0.76	1.20	0.90
103.5	0.94	0.73	0.74	0.80	1.28	0.69	0.93	0.81	0.80	0.77	0.81	0.80	0.86	0.80	1.10	0.92	0.75	0.74	1.19	0.90
103.6	0.93	0.75	0.77	0.82	1.22	0.68	0.84	0.76	0.79	0.75	0.80	0.79	0.83	0.76	1.09	0.89	0.82	0.79	1.22	0.94
103.7	0.91	0.77	0.77	0.82	1.22	0.68	0.80	0.74	0.76	0.75	0.85	0.76	0.85	0.75	1.03	0.88	0.75	0.72	1.23	0.90
103.8	0.94	0.75	0.73	0.81	1.31	0.70	0.78	0.74	0.76	0.75	0.83	0.76	0.84	0.78	1.07	0.90	0.70	0.69	1.28	0.89
103.9	0.91	0.76	0.74	0.80	1.32	0.68	0.78	0.73	0.78	0.76	0.80	0.78	0.82	0.78	1.01	0.87	0.74	0.75	1.25	0.91
104.0	0.89	0.75	0.73	0.79	1.30	0.68	0.84	0.76	0.82	0.75	0.79	0.79	0.83	0.77	0.98	0.86	0.72	0.79	1.26	0.92
104.1	0.92	0.74	0.73	0.80	1.27	0.69	0.88	0.78	0.81	0.74	0.75	0.75	0.78	0.81	0.97	0.86	0.71	0.69	1.26	0.89
104.2	0.89	0.77	0.73	0.80	1.26	0.69	0.81	0.75	0.82	0.78	0.77	0.78	0.78	0.84	0.99	0.87	0.73	0.66	1.25	0.88
104.3	0.87	0.74	0.74	0.78	1.30	0.68	0.87	0.78	0.82	0.73	0.76	0.76	0.78	0.86	1.04	0.89	0.76	0.71	1.24	0.90
104.4	0.91	0.77	0.76	0.81	1.23	0.69	0.85	0.77	0.87	0.81	0.76	0.81	0.78	0.85	0.98	0.87	0.74	0.70	1.21	0.88
104.5	0.91	0.75	0.73	0.80	1.22	0.70	0.90	0.80	0.92	0.74	0.75	0.75	0.77	0.85	0.98	0.87	0.70	0.71	1.20	0.87
104.6	0.93	0.77	0.74	0.81	1.20	0.67	0.90	0.79	0.84	0.79	0.78	0.79	0.78	0.87	0.99	0.88	0.70	0.69	1.18	0.86
104.7	0.91	0.75	0.73	0.80	1.15	0.67	0.93	0.80	0.82	0.80	0.76	0.80	0.79	0.86	1.07	0.91	0.69	0.71	1.17	0.86
104.8	0.92	0.73	0.74	0.80	1.14	0.70	0.93	0.82	0.84	0.79	0.76	0.79	0.81	0.88	1.08	0.93	0.70	0.68	1.19	0.86
104.9	0.93	0.70	0.75	0.79	1.21	0.68	0.97	0.83	0.86	0.75	0.74	0.75	0.79	0.92	1.14	0.95	0.69	0.69	1.18	0.85
105.0	0.93	0.74	0.72	0.79	1.21	0.67	0.95	0.81	0.87	0.78	0.75	0.78	0.83	0.91	1.13	0.96	0.69	0.68	1.19	0.85
105.1	0.94	0.74	0.72	0.80	1.21	0.68	0.97	0.83	0.87	0.77	0.76	0.77	0.81	0.93	1.15	0.96	0.69	0.69	1.21	0.86
105.2	0.95	0.72	0.77	0.81	1.20	0.68	0.95	0.82	0.84	0.78	0.77	0.78	0.81	0.90	1.14	0.95	0.69	0.69	1.23	0.87
105.3	0.94	0.73	0.74	0.80	1.19	0.68	0.91	0.80	0.84	0.78	0.81	0.81	0.83	0.91	1.12	0.95	0.70	0.70	1.15	0.85
105.4	0.95	0.74	0.74	0.81	1.20	0.71	0.92	0.81	0.80	0.77	0.81	0.80	0.84	0.91	1.08	0.95	0.72	0.71	1.21	0.88
105.5	0.93	0.74	0.71	0.79	1.21	0.68	0.95	0.81	0.79	0.77	0.83	0.79	0.87	0.96	1.14	0.99	0.71	0.66	1.23	0.87
105.6	0.95	0.71	0.74	0.80	1.17	0.69	0.93	0.81	0.78	0.75	0.82	0.78	0.84	0.93	1.15	0.97	0.70	0.66	1.17	0.84
105.7	0.94	0.73	0.75	0.81	1.15	0.68	0.93	0.81	0.78	0.77	0.84	0.78	0.85	0.91	1.13	0.97	0.70	0.69	1.19	0.86
105.8	0.92	0.75	0.73	0.80	1.23	0.70	0.94	0.82	0.84	0.78	0.85	0.84	0.82	0.91	1.15	0.96	0.70	0.71	1.24	0.89
105.9	0.95	0.72	0.74	0.80	1.13	0.69	0.92	0.80	0.85	0.76	0.83	0.83	0.85	0.96	1.16	0.99	0.85	0.67	1.22	0.91
106.0	0.96	0.75	0.73	0.81	1.19	0.69	0.94	0.81	0.85	0.77	0.83	0.83	0.83	0.95	1.15	0.98	0.80	0.72	1.20	0.91
106.1	0.96	0.71	0.77	0.82	1.24	0.69	1.04	0.86	0.84	0.76	0.86	0.84	0.82	1.01	1.16	0.99	0.77	0.70	1.25	0.91
106.2	0.96	0.70	0.72	0.79	1.23	0.70	1.06	0.88	0.87	0.70	0.85	0.85	0.84	0.97	1.16	0.99	0.76	0.72	1.21	0.90
106.3	0.94	0.72	0.73	0.80	1.16	0.71	1.13	0.92	0.88	0.71	0.77	0.77	0.88	0.92	1.16	0.99	0.78	0.69	1.22	0.90
106.4	0.93	0.73	0.74	0.80	1.20	0.69	1.13	0.91	0.84	0.72	0.84	0.84	0.86	0.92	1.14	0.98	0.81	0.64	1.19	0.88
106.5	0.95	0.69	0.72	0.79	1.17	0.70	1.03	0.87	0.81	0.69	0.83	0.81	0.83	0.90	1.11	0.94	0.77	0.70	1.19	0.89
106.6	0.96	0.72	0.71	0.80	1.18	0.71	1.09	0.90	0.82	0.70	0.75	0.75	0.79	0.89	1.08	0.92	0.79	0.74	1.18	0.90
106.7	0.97	0.67	0.72	0.79	1.19	0.69	1.12	0.91	0.85	0.72	0.74	0.74	0.87	0.88	1.08	0.94	0.78	0.75	1.14	0.89
106.8	0.95	0.68	0.72	0.78	1.24	0.69	1.03	0.86	0.86	0.72	0.73	0.73	0.90	0.89	1.11	0.97	0.77	0.77	1.18	0.91
106.9	0.96	0.67	0.73	0.79	1.27	0.70	1.08	0.89	0.83	0.71	0.75	0.75	0.95	0.90	1.00	0.95	0.69	0.76	1.17	0.87
107.0	0.96	0.71	0.73	0.80	1.43	0.70	1.10	0.90	0.86	0.72	0.75	0.75	0.95	0.83	1.00	0.93	0.82	0.74	1.16	0.91
107.1	0.97	0.68	0.74	0.80	1.41	0.69	1.05	0.87	0.85	0.72	0.76	0.76	0.88	0.87	0.98	0.91	0.78	0.78	1.14	0.90
107.2	0.98	0.68	0.71	0.79	1.43	0.69	1.09	0.89	0.86	0.72	0.77	0.77	0.88	0.87	1.01	0.92	0.77	0.75	1.25	0.92
107.3	0.96	0.69	0.71	0.79	1.38	0.70	1.08	0.89	0.84	0.73	0.79	0.79	0.88	0.89	1.03	0.93	0.76	0.70	1.19	0.88
107.4	0.94	0.69	0.73	0.79	1.36	0.70	1.08	0.89	0.93	0.71	0.79	0.79	0.90	0.89	1.06	0.95	0.78	0.68	1.13	0.86
107.5	0.95	0.69	0.73	0.79	1.32	0.71	1.07	0.89	0.89	0.71	0.79	0.79	0.95	0.94	1.03	0.97	0.79	0.68	1.21	0.89
107.6	0.95	0.69	0.73	0.79	1.51	0.70	1.09	0.90	0.86	0.71	0.77	0.77	0.97	0.94	1.01	0.97	0.81	0.69	1.21	0.91
107.7	0.95	0.69	0.73	0.79	1.47	0.70	1.10	0.90	0.82	0.72	0.79	0.79	0.93	0.86	1.00	0.93	0.78	0.69	1.21	0.89
107.8	0.93	0.71	0.72	0.79	1.48	0.71	1.08	0.89	0.82	0.72	0.78	0.78	0.97	0.87	0.98	0.94	0.81	0.64	1.21	0.89
107.9	0.92	0.71	0.74	0.79	1.48	0.68	1.12	0.90	0.84	0.70	0.81	0.81	0.95	0.79	0.97	0.90	0.81	0.68	1.19	0.90
108.0	0.91	0.72	0.73	0.79	1.44	0.70	1.11	0.90	0.85	0.72	0.81	0.81	0.98	0.80	0.97	0.92	0.77	0.70	1.19	0.89
108.1	0.86	0.72	0.74	0.78	1.50	0.66	1.12	0.89	0.83	0.70	0.81	0.81	0.98	0.82	0.98	0.92	0.83	0.70	1.20	0.91
108.2	0.89	0.75	0.75	0.80	1.47	0.68	1.09	0.88	0.84	0.72	0.82	0.82	1.02	0.81	0.97	0.93	0.83	0.71	1.19	0.91
108.3	0.90	0.73	0.73	0.78	1.55	0.70	1.13	0.91	0.83	0.74	0.78	0.78	0.99	0.84	0.93	0.92	0.84	0.69	1.17	0.90
108.4	0.91	0.73	0.72	0.79	1.53	0.69	1.08	0.89	0.81	0.75	0.79	0.79	0.93	0.83	1.02	0.93	0.82	0.72	1.22	0.92
108.5	0.88	0.71	0.73	0.77	1.51	0.70	1.05	0.87	0.84	0.77	0.79	0.79	0.99	0.86	1.02	0.95	0.80	0.70	1.19	0.89
108.6	0.87	0.70	0.74	0.77	1.47	0.71	0.94	0.82	0.87	0.71	0.83	0.83	0.92	0.84	1.01	0.92	0.81	0.69	1.19	0.90
108.7	0.86	0.69	0.75	0.77	1.35	0.68	0.97	0.83	0.91	0.75	0.85	0.85	0.96	0.87	1.06	0.96	0.83	0.66	1.20	0.90
108.8	0.85	0.70	0.73	0.76	1.37	0.72	1.03	0.87	0.89	0.73	0.81	0.81	1.01	0.88	1.02	0.97	0.80	0.69	1.23	0.90
108.9	0.85	0.69	0.74	0.76	1.31	0.70	1.05	0.87	0.92	0.72	0.80	0.80	0.90	0.91	1.02	0.94	0.81	0.71	1.24	0.92
109.0	0.86	0.71	0.72	0.77	1.38	0.70	1.11	0.91	0.87	0.71	0.80	0.80	0.88	0.84	0.98	0.90	0.91	0.69	1.19	0.93
109.1	0.83	0.73	0.75	0.77	1.25	0.69	1.12	0.91	0.85	0.71	0.81	0.81	0.88	0.89	0.97	0.91	0.95	0.65	1.21	0.94
109.2	0.83	0.71	0.76	0.77	1.27	0.72	1.21	0.96	0.82	0.70	0.77	0.77	0.91	0.84	0.95	0.90	0.89	0.66	1.21	0.92
109.3	0.84	0.71	0.76	0.77	1.14	0.69	1.10	0.90	0.86	0.70	0.79	0.79	0.93	0.85	0.96	0.91	1.03	0.71	1.10	0.94
109.4	0.85	0.70	0.78	0.78	1.32	0.68	1.10	0.89	0.85	0.72	0.82	0.82	0.90	0.88	0.94	0.91	0.95	0.79	1.15	0.96
109.5	0.86	0.69	0.75	0.76	1.38	0.70	1.12	0.91	0.87	0.73	0.84	0.84	0.92	0.86	0.91	0.90	0.92	0.78	1.15	0.95
109.6	0.87	0.69	0.75	0.77	1.46	0.68	1.07	0.87	0.86	0.71	0.84	0.84	0.90	0.87	0.94	0.90	0.87	0.82	1.18	0.95
109.7	0.91	0.71	0.73	0.78	1.41	0.68	1.05	0.87	0.85	0.70	0.86	0.85	0.90	0.83	0.91	0.88	0.88	0.79	1.15	0.94
109.8	0.90	0.72	0.77	0.80	1.29	0.69	1.11	0.90	0.84	0.74	0.85	0.84	0.91	0.79	0.96	0.89	0.86	0.78	1.12	0.92
109.9	0.91	0.71	0.75	0.79	1.21	0.69	1.15	0.92	0.86	0.71	0.87	0.86	0.91	0.81	0.96	0.89	0.94	0.86	1.15	0.98
110.0	0.90	0.71	0.76	0.79	1.20	0.69	1.11	0.90	0.92	0.71	0.86	0.86	0.90	0.80	0.96	0.89	0.88	0.88	1.09	0.95
110.1	0.91	0.74	0.75	0.80	1.10	0.68	1.07	0.87	0.85	0.72	0.81	0.81	0.90	0.83	0.96	0.90	0.91	0.83	0.98	0.91
110.2	0.87	0.72	0.75	0.78	1.18	0.68	1.02	0.85	0.85	0.73	0.89	0.85	0.88	0.85	1.02	0.92	0.96	0.81	0.93	0.90
110.3	0.93	0.71	0.79	0.81	1.16	0.67	1.17	0.92	0.87	0.74	0.87	0.87	0.87	0.84	0.98	0.90	0.93	0.80	0.93	0.89
110.4	0.89	0.76	0.80	0.81	1.20	0.70	1.08	0.89	0.84	0.72	0.91	0.84	0.86	0.79	0.97	0.87	0.85	0.84	0.98	0.89
110.5	0.87	0.78	0.78	0.81	1.21	0.67	1.08	0.88	0.82	0.73	0.88	0.82	0.84	0.78	1.00	0.87	0.87	0.88	0.95	0.90
110.6	0.90	0.81	0.76	0.82	1.20	0.70	1.09	0.90	0.82	0.71	0.87	0.82	0.86	0.85	1.03	0.91	0.86	0.90	1.01	0.93
110.7	0.90	0.79	0.76	0.82	1.33	0.69	1.07	0.88	0.82	0.73	0.88	0.82	0.84	0.80	1.04	0.89	0.78	0.85	1.02	0.89
110.8	0.90	0.80	0.76	0.82	1.37	0.69	1.07	0.88	0.81	0.71	0.88	0.81	0.83	0.86	0.99	0.90	0.81	0.85	1.03	0.90
110.9	0.87	0.75	0.75	0.79	1.29	0.70	1.01	0.86	0.81	0.72	0.86	0.81	0.82	0.93	0.94	0.90	0.83	0.83	1.00	0.89
111.0	0.92	0.75	0.77	0.81	1.14	0.70	1.01	0.85	0.85	0.75	0.86	0.85	0.83	0.95	1.00	0.93	0.96	1.00	1.04	1.00
111.1	0.91	0.77	0.76	0.81	1.18	0.69	1.08	0.88	0.80	0.70	0.83	0.80	0.83	0.90	0.97	0.90	0.90	0.93	1.04	0.95
111.2	0.92	0.74	0.76	0.80	1.20	0.70	1.03	0.87	0.83	0.74	0.81	0.81	0.85	0.94	0.97	0.92	0.85	0.92	0.91	0.89
111.3	0.92	0.73	0.76	0.80	1.40	0.72	0.99	0.85	0.83	0.71	0.80	0.80	0.85	0.97	1.00	0.94	0.91	0.91	0.91	0.91
111.4	0.93	0.73	0.77	0.81	1.35	0.72	0.93	0.82	0.81	0.72	0.80	0.80	0.81	1.00	0.96	0.92	0.97	0.89	0.90	0.92
111.5	0.94	0.79	0.77	0.83	1.35	0.71	1.04	0.87	0.81	0.70	0.79	0.79	0.81	0.95	0.98	0.91	0.94	0.91	0.90	0.92
111.6	0.92	0.76	0.75	0.81	1.39	0.72	1.06	0.89	0.79	0.74	0.81	0.79	0.82	1.00	1.00	0.94	1.01	0.92	0.87	0.93
111.7	0.91	0.76	0.72	0.79	1.29	0.69	1.03	0.86	0.83	0.72	0.82	0.82	0.84	0.99	1.02	0.95	0.97	0.86	0.92	0.92
111.8	0.93	0.74	0.74	0.81	1.28	0.70	1.03	0.86	0.83	0.73	0.80	0.80	0.82	0.98	1.07	0.96	1.04	0.86	0.85	0.92
111.9	0.92	0.73	0.74	0.80	1.30	0.71	1.04	0.87	0.83	0.72	0.82	0.82	0.84	1.03	0.93	0.93	0.88	0.91	0.95	0.92
112.0	0.91	0.72	0.73	0.79	1.22	0.71	1.15	0.93	0.82	0.72	0.85	0.82	0.78	1.02	0.94	0.92	0.85	0.75	0.98	0.86
112.1	0.91	0.72	0.79	0.81	1.25	0.72	1.11	0.92	0.83	0.72	0.86	0.83	0.84	0.97	0.91	0.91	0.82	0.73	0.91	0.82
112.2	0.93	0.76	0.80	0.83	1.29	0.72	1.07	0.89	0.83	0.72	0.84	0.83	0.80	0.99	0.94	0.91	0.76	0.73	0.95	0.81
112.3	0.90	0.77	0.76	0.81	1.24	0.71	1.13	0.92	0.82	0.73	0.83	0.82	0.80	1.05	0.91	0.92	0.78	0.75	0.94	0.82
112.4	0.89	0.79	0.77	0.82	1.32	0.71	1.09	0.90	0.84	0.72	0.84	0.84	0.82	1.05	0.91	0.93	0.85	0.76	0.95	0.85
112.5	0.92	0.75	0.76	0.81	1.36	0.73	1.09	0.91	0.84	0.71	0.81	0.81	0.78	1.03	0.92	0.91	0.78	0.74	0.97	0.83
112.6	0.90	0.72	0.78	0.80	1.32	0.73	1.15	0.94	0.82	0.71	0.79	0.79	0.80	1.02	0.92	0.91	0.75	0.79	1.05	0.86
112.7	0.92	0.72	0.81	0.81	1.28	0.72	1.10	0.91	0.82	0.72	0.80	0.80	0.81	1.04	0.94	0.93	0.75	0.88	0.99	0.87
112.8	0.91	0.69	0.80	0.80	1.50	0.72	1.15	0.94	0.81	0.73	0.80	0.80	0.80	1.04	0.98	0.94	0.75	0.80	0.90	0.82
112.9	0.90	0.68	0.76	0.78	1.52	0.72	1.12	0.92	0.81	0.71	0.80	0.80	0.78	1.03	0.92	0.91	0.75	0.90	0.89	0.85
113.0	0.90	0.69	0.77	0.79	1.48	0.72	1.13	0.92	0.83	0.71	0.82	0.82	0.80	1.04	0.93	0.92	0.78	0.91	0.87	0.85
113.1	0.89	0.68	0.76	0.78	1.42	0.72	1.13	0.93	0.84	0.72	0.83	0.83	0.78	1.03	0.93	0.92	0.74	0.94	0.92	0.87
113.2	0.90	0.68	0.69	0.75	1.41	0.72	1.15	0.93	0.80	0.75	0.80	0.80	0.82	0.98	1.03	0.94	0.77	0.87	0.92	0.85
113.3	0.89	0.67	0.73	0.76	1.43	0.72	1.12	0.92	0.82	0.73	0.81	0.81	0.83	0.95	1.06	0.95	0.75	0.82	0.96	0.84
113.4	0.89	0.67	0.74	0.76	1.30	0.72	1.11	0.91	0.80	0.70	0.85	0.80	0.82	0.92	1.07	0.94	0.77	0.84	0.95	0.85
113.5	0.92	0.73	0.72	0.79	1.34	0.73	1.07	0.90	0.83	0.74	0.82	0.82	0.81	0.94	1.23	1.00	0.77	0.87	0.94	0.86
113.6	0.95	0.72	0.74	0.81	1.42	0.71	1.09	0.90	0.82	0.70	0.87	0.82	0.82	0.96	1.25	1.01	0.77	0.83	0.97	0.85
113.7	0.94	0.74	0.73	0.80	1.40	0.72	1.11	0.91	0.83	0.71	0.85	0.83	0.85	0.93	1.23	1.00	0.82	0.82	1.04	0.89
113.8	0.94	0.71	0.71	0.79	1.47	0.72	1.16	0.94	0.83	0.73	0.80	0.80	0.81	0.91	1.18	0.97	0.83	0.82	0.99	0.88
113.9	0.95	0.72	0.72	0.79	1.55	0.70	1.07	0.89	0.80	0.69	0.83	0.80	0.85	0.97	1.19	1.00	0.86	0.89	1.04	0.93
114.0	0.94	0.68	0.72	0.78	1.51	0.71	1.08	0.90	0.85	0.72	0.79	0.79	0.92	0.92	1.17	1.00	0.87	0.85	1.03	0.91
114.1	0.96	0.67	0.74	0.79	1.47	0.71	1.10	0.90	0.86	0.72	0.80	0.80	0.93	0.93	1.11	0.99	0.87	0.76	0.99	0.88
114.2	0.96	0.69	0.72	0.79	1.58	0.73	1.05	0.89	0.83	0.72	0.79	0.79	0.88	0.89	1.17	0.98	0.91	0.85	1.00	0.92
114.3	0.96	0.71	0.72	0.80	1.43	0.71	1.07	0.89	0.82	0.75	0.76	0.76	0.90	0.90	1.15	0.98	0.95	0.84	0.98	0.93
114.4	0.94	0.68	0.73	0.78	1.48	0.73	1.09	0.91	0.83	0.71	0.76	0.76	0.84	0.90	1.16	0.97	1.01	0.86	1.12	1.00
114.5	0.95	0.68	0.72	0.78	1.33	0.73	1.05	0.89	0.83	0.73	0.77	0.77	0.84	0.90	1.20	0.98	0.97	0.84	1.10	0.97
114.6	0.96	0.67	0.74	0.79	1.57	0.71	1.05	0.88	0.81	0.72	0.83	0.81	0.83	0.91	1.27	1.00	0.94	0.85	1.05	0.95
114.7	0.96	0.69	0.77	0.81	1.41	0.71	1.04	0.87	0.82	0.74	0.83	0.82	0.84	0.89	1.23	0.99	0.92	0.85	0.95	0.91
114.8	0.95	0.68	0.72	0.78	1.32	0.72	1.06	0.89	0.81	0.71	0.80	0.80	0.85	0.87	1.22	0.98	0.91	0.88	0.99	0.93
114.9	0.95	0.67	0.72	0.78	1.29	0.73	1.04	0.89	0.83	0.70	0.83	0.83	0.83	0.90	1.22	0.98	0.92	0.85	0.97	0.91
115.0	0.96	0.67	0.71	0.78	1.24	0.72	1.05	0.88	0.81	0.71	0.79	0.79	0.88	0.90	1.16	0.98	0.95	0.90	1.02	0.96
115.1	0.96	0.67	0.71	0.78	1.20	0.72	1.06	0.89	0.83	0.71	0.78	0.78	0.86	0.91	1.19	0.99	0.96	0.82	1.03	0.94
115.2	0.96	0.68	0.72	0.79	1.24	0.74	1.08	0.91	0.84	0.71	0.81	0.81	0.88	0.86	1.18	0.97	0.93	0.92	0.99	0.95
115.3	0.96	0.76	0.74	0.82	1.23	0.76	1.05	0.90	0.82	0.73	0.80	0.80	0.85	0.89	1.19	0.98	0.97	0.92	0.99	0.96
115.4	0.94	0.71	0.71	0.79	1.20	0.73	1.10	0.91	0.79	0.72	0.82	0.79	0.85	0.93	1.21	0.99	0.96	0.90	0.96	0.94
115.5	0.95	0.79	0.75	0.83	1.42	0.74	1.09	0.91	0.80	0.70	0.88	0.80	0.90	0.92	1.17	1.00	0.96	0.95	1.04	0.99
115.6	0.95	0.79	0.76	0.83	1.51	0.77	1.07	0.92	0.81	0.72	0.85	0.81	0.90	0.92	1.13	0.98	0.99	0.94	1.04	0.99
115.7	0.96	0.75	0.74	0.82	1.58	0.74	1.11	0.93	0.83	0.77	0.86	0.83	0.89	0.90	1.16	0.98	0.96	0.99	0.98	0.97
115.8	0.97	0.75	0.72	0.81	1.56	0.76	1.07	0.92	0.78	0.71	0.86	0.78	0.88	0.90	1.17	0.99	0.94	0.87	1.01	0.94
115.9	0.95	0.75	0.76	0.82	1.55	0.75	1.03	0.89	0.79	0.72	0.85	0.79	0.88	0.91	1.19	0.99	0.94	0.82	1.01	0.92
116.0	0.95	0.78	0.73	0.82	1.49	0.74	1.03	0.89	0.81	0.72	0.85	0.81	0.86	0.91	1.13	0.96	0.91	0.82	1.01	0.91
116.1	0.95	0.75	0.75	0.82	1.44	0.75	1.03	0.89	0.81	0.71	0.86	0.81	0.88	0.91	1.12	0.97	0.96	0.85	1.00	0.94
116.2	0.95	0.76	0.73	0.81	1.40	0.74	1.09	0.91	0.82	0.71	0.80	0.80	0.90	0.90	1.12	0.97	0.94	0.93	1.02	0.97
116.3	0.96	0.75	0.78	0.83	1.35	0.75	1.03	0.89	0.79	0.73	0.81	0.79	0.90	0.91	1.16	0.99	0.95	0.96	0.97	0.96
116.4	0.99	0.77	0.75	0.84	1.39	0.78	1.04	0.91	0.80	0.70	0.80	0.80	0.86	0.90	1.15	0.97	0.95	0.88	1.01	0.95
116.5	0.95	0.75	0.74	0.81	1.26	0.79	1.05	0.92	0.80	0.71	0.81	0.80	0.90	0.90	1.16	0.99	0.95	0.86	1.01	0.94
116.6	0.92	0.76	0.73	0.81	1.37	0.77	1.08	0.93	0.80	0.72	0.78	0.78	0.89	0.90	1.16	0.98	0.93	0.83	0.94	0.90
116.7	0.93	0.75	0.75	0.81	1.35	0.76	1.12	0.94	0.82	0.73	0.79	0.79	0.86	0.92	1.15	0.98	0.93	0.83	0.95	0.90
116.8	0.89	0.76	0.75	0.80	1.36	0.76	1.10	0.93	0.81	0.73	0.81	0.81	0.87	0.89	1.20	0.99	0.94	0.79	1.00	0.91
116.9	0.86	0.78	0.76	0.80	1.40	0.77	1.07	0.92	0.82	0.71	0.80	0.80	0.84	0.89	1.24	0.99	0.98	0.81	0.99	0.93
117.0	0.82	0.75	0.74	0.77	1.31	0.76	1.02	0.89	0.81	0.72	0.81	0.81	0.83	0.87	1.23	0.98	0.96	0.75	0.98	0.90
117.1	0.85	0.72	0.75	0.77	1.26	0.73	1.05	0.89	0.80	0.72	0.78	0.78	0.84	0.88	1.26	0.99	0.98	0.80	0.96	0.91
117.2	0.84	0.76	0.73	0.78	1.26	0.75	1.04	0.89	0.80	0.71	0.79	0.79	0.81	0.86	1.23	0.97	0.95	0.87	0.97	0.93
117.3	0.86	0.76	0.76	0.79	1.22	0.75	1.07	0.91	0.80	0.72	0.78	0.78	0.85	0.86	1.23	0.98	0.98	0.89	0.98	0.95
117.4	0.86	0.75	0.77	0.79	1.21	0.78	1.08	0.93	0.81	0.73	0.83	0.81	0.86	0.83	1.20	0.96	1.05	0.82	0.93	0.93
117.5	0.89	0.75	0.78	0.81	1.27	0.73	1.06	0.89	0.82	0.72	0.80	0.80	0.86	0.82	1.19	0.96	1.05	0.83	0.99	0.96
117.6	0.89	0.75	0.77	0.80	1.25	0.72	1.05	0.89	0.80	0.72	0.82	0.80	0.90	0.81	1.19	0.97	0.99	0.83	0.96	0.93
117.7	0.89	0.76	0.79	0.81	1.28	0.73	1.07	0.90	0.82	0.72	0.79	0.79	0.85	0.78	1.22	0.95	0.99	0.85	0.96	0.93
117.8	0.90	0.76	0.75	0.81	1.29	0.72	0.99	0.86	0.80	0.74	0.77	0.77	0.91	0.79	1.25	0.98	1.02	0.83	0.99	0.95
117.9	0.90	0.78	0.78	0.82	1.33	0.73	1.00	0.87	0.81	0.72	0.77	0.77	0.85	0.80	1.18	0.94	0.99	0.85	0.96	0.93
118.0	0.89	0.76	0.76	0.80	1.35	0.72	1.03	0.87	0.81	0.72	0.74	0.74	0.84	0.80	1.20	0.95	1.00	0.88	1.00	0.96
118.1	0.89	0.73	0.79	0.80	1.39	0.75	1.01	0.88	0.82	0.73	0.75	0.75	0.83	0.78	1.22	0.94	1.05	0.87	1.04	0.99
118.2	0.89	0.76	0.78	0.81	1.37	0.73	1.01	0.87	0.82	0.72	0.73	0.73	0.85	0.80	1.20	0.95	1.01	0.84	1.03	0.96
118.3	0.95	0.76	0.77	0.83	1.30	0.75	1.02	0.88	0.78	0.71	0.72	0.72	0.87	0.82	1.24	0.98	0.99	0.87	1.04	0.97
118.4	0.92	0.77	0.79	0.83	1.28	0.73	1.04	0.88	0.79	0.73	0.73	0.73	0.86	0.81	1.21	0.96	1.00	0.83	1.00	0.94
118.5	0.93	0.77	0.76	0.82	1.24	0.73	1.05	0.89	0.83	0.71	0.72	0.72	0.83	0.79	1.25	0.96	1.06	0.83	1.00	0.96
118.6	0.91	0.79	0.75	0.82	1.25	0.72	1.02	0.87	0.82	0.71	0.73	0.73	0.84	0.79	1.18	0.94	1.04	0.84	0.95	0.94
118.7	0.91	0.76	0.71	0.79	1.26	0.72	1.03	0.87	0.81	0.72	0.73	0.73	0.86	0.81	1.18	0.95	0.97	0.84	0.98	0.93
118.8	0.88	0.74	0.74	0.79	1.30	0.73	1.03	0.88	0.85	0.71	0.73	0.73	0.87	0.83	1.34	1.01	1.01	0.93	0.95	0.96
118.9	0.90	0.72	0.75	0.79	1.28	0.74	1.05	0.89	0.84	0.71	0.73	0.73	0.89	0.90	1.32	1.04	0.99	0.87	1.03	0.97
119.0	0.91	0.69	0.72	0.78	1.28	0.72	1.06	0.89	0.81	0.72	0.74	0.74	0.88	0.83	1.36	1.02	1.02	0.83	1.02	0.96
119.1	0.95	0.76	0.72	0.81	1.28	0.72	1.03	0.87	0.82	0.72	0.74	0.74	0.86	0.82	1.42	1.03	1.01	0.88	0.99	0.96
119.2	0.92	0.78	0.72	0.81	1.26	0.72	1.06	0.89	0.84	0.72	0.75	0.75	0.90	0.86	1.43	1.06	1.03	0.87	1.00	0.97
119.3	0.89	0.76	0.75	0.80	1.27	0.71	1.05	0.88	0.81	0.70	0.76	0.76	0.89	0.83	1.32	1.01	1.06	0.91	1.00	0.99
119.4	0.90	0.76	0.73	0.80	1.35	0.70	1.03	0.87	0.79	0.73	0.75	0.75	0.91	0.84	1.36	1.03	1.11	0.93	1.04	1.03
119.5	0.94	0.76	0.73	0.81	1.35	0.73	1.03	0.88	0.82	0.73	0.76	0.76	0.89	0.85	1.32	1.02	1.08	0.92	1.04	1.01
119.6	0.93	0.76	0.75	0.81	1.34	0.71	1.07	0.89	0.81	0.69	0.72	0.72	0.88	0.83	1.30	1.00	1.06	0.90	1.02	0.99
119.7	0.95	0.75	0.72	0.81	1.35	0.70	1.10	0.90	0.82	0.71	0.73	0.73	0.85	0.82	1.23	0.97	1.01	0.92	1.04	0.99
119.8	0.89	0.77	0.73	0.80	1.49	0.71	1.04	0.88	0.80	0.72	0.73	0.73	0.88	0.81	1.24	0.98	1.13	0.94	1.07	1.05
119.9	0.87	0.77	0.74	0.79	1.48	0.71	1.09	0.90	0.81	0.71	0.71	0.71	0.89	0.79	1.15	0.94	1.09	0.93	1.09	1.04
120.0	0.91	0.75	0.74	0.80	1.54	0.72	1.07	0.90	0.83	0.72	0.71	0.72	0.88	0.79	1.21	0.96	1.14	0.95	1.10	1.06
120.1	0.90	0.77	0.76	0.81	1.54	0.70	1.03	0.87	0.84	0.71	0.73	0.73	0.86	0.79	1.21	0.95	1.15	0.89	1.13	1.06
120.2	0.90	0.78	0.76	0.82	1.52	0.71	1.02	0.86	0.80	0.73	0.75	0.75	0.84	0.79	1.26	0.96	1.04	0.98	1.12	1.05
120.3	0.90	0.77	0.75	0.81	1.53	0.71	1.02	0.87	0.80	0.72	0.75	0.75	0.82	0.80	1.23	0.95	1.09	0.93	1.12	1.05
120.4	0.94	0.79	0.74	0.83	1.53	0.74	1.01	0.88	0.80	0.70	0.77	0.77	0.85	0.77	1.25	0.96	1.09	0.95	1.09	1.04
120.5	0.92	0.76	0.75	0.81	1.58	0.75	1.00	0.87	0.83	0.71	0.76	0.76	0.81	0.77	1.15	0.91	1.13	0.91	1.11	1.05
120.6	0.95	0.77	0.76	0.83	1.49	0.75	1.01	0.88	0.80	0.74	0.79	0.79	0.83	0.77	1.20	0.94	1.12	0.96	1.12	1.07
120.7	0.95	0.77	0.75	0.82	1.47	0.80	1.02	0.91	0.81	0.72	0.75	0.75	0.81	0.80	1.12	0.91	1.10	0.93	1.12	1.05
120.8	0.97	0.77	0.76	0.83	1.48	0.76	1.01	0.88	0.78	0.72	0.77	0.77	0.82	0.86	1.18	0.95	1.06	0.92	1.14	1.04
120.9	0.92	0.79	0.73	0.81	1.42	0.73	1.00	0.86	0.81	0.74	0.78	0.78	0.84	0.88	1.19	0.97	1.05	0.90	1.18	1.04
121.0	0.96	0.77	0.76	0.83	1.53	0.76	1.00	0.88	0.80	0.71	0.75	0.75	0.85	0.89	1.19	0.98	1.07	0.95	1.12	1.05
121.1	0.95	0.76	0.76	0.82	1.39	0.74	0.95	0.85	0.81	0.71	0.72	0.72	0.83	0.92	1.24	1.00	1.05	0.96	1.17	1.06
121.2	0.97	0.78	0.75	0.83	1.44	0.78	1.01	0.90	0.82	0.71	0.74	0.74	0.83	0.87	1.24	0.98	1.11	0.93	1.07	1.04
121.3	0.94	0.72	0.73	0.80	1.34	0.75	1.02	0.89	0.80	0.73	0.72	0.73	0.83	0.89	1.18	0.97	1.01	0.88	1.13	1.01
121.4	0.96	0.73	0.72	0.80	1.35	0.77	1.07	0.92	0.79	0.71	0.70	0.71	0.82	0.91	1.13	0.95	1.02	0.92	1.14	1.03
121.5	0.97	0.72	0.79	0.83	1.43	0.77	1.10	0.93	0.80	0.73	0.70	0.73	0.79	0.89	1.09	0.92	1.08	0.84	1.11	1.01
121.6	0.97	0.75	0.72	0.81	1.44	0.76	1.08	0.92	0.80	0.73	0.70	0.73	0.79	0.86	1.12	0.92	1.05	0.84	1.12	1.00
121.7	0.96	0.74	0.74	0.81	1.45	0.79	1.13	0.96	0.80	0.70	0.71	0.71	0.80	0.89	1.20	0.96	0.98	0.85	1.12	0.98
121.8	0.97	0.75	0.76	0.82	1.50	0.81	1.09	0.95	0.82	0.73	0.71	0.73	0.81	0.85	1.18	0.94	0.99	0.83	1.07	0.96
121.9	0.97	0.75	0.75	0.82	1.49	0.79	1.10	0.94	0.81	0.73	0.74	0.74	0.79	0.87	1.16	0.94	0.93	0.82	1.07	0.94
122.0	0.95	0.75	0.72	0.81	1.39	0.81	1.09	0.95	0.82	0.70	0.76	0.76	0.81	0.82	1.19	0.94	0.95	0.77	1.07	0.93
122.1	0.95	0.77	0.75	0.82	1.32	0.80	1.08	0.94	0.81	0.74	0.77	0.77	0.81	0.86	1.25	0.97	0.93	0.78	1.11	0.94
122.2	0.91	0.73	0.74	0.79	1.26	0.77	1.11	0.94	0.82	0.72	0.77	0.77	0.81	0.88	1.20	0.96	0.91	0.78	1.09	0.93
122.3	0.91	0.75	0.72	0.80	1.18	0.75	1.10	0.93	0.80	0.73	0.76	0.76	0.84	0.90	1.14	0.96	0.88	0.81	1.12	0.94
122.4	0.91	0.73	0.76	0.80	1.32	0.73	1.11	0.92	0.81	0.71	0.79	0.79	0.82	0.88	1.13	0.95	0.88	0.73	1.11	0.91
122.5	0.90	0.73	0.76	0.79	1.44	0.73	1.09	0.91	0.81	0.72	0.74	0.74	0.81	0.87	1.16	0.95	0.88	0.78	1.17	0.94
122.6	0.91	0.75	0.75	0.80	1.44	0.71	1.10	0.90	0.84	0.73	0.80	0.80	0.80	0.87	1.18	0.95	0.88	0.75	1.23	0.95
122.7	0.89	0.77	0.74	0.80	1.47	0.71	1.13	0.92	0.82	0.73	0.82	0.82	0.81	0.87	1.23	0.97	0.89	0.81	1.16	0.95
122.8	0.87	0.77	0.74	0.79	1.51	0.72	1.14	0.93	0.82	0.74	0.84	0.82	0.81	0.89	1.18	0.96	0.90	0.80	1.25	0.98
122.9	0.85	0.71	0.75	0.77	1.52	0.71	1.15	0.93	0.83	0.73	0.84	0.83	0.83	0.84	1.15	0.94	0.88	0.79	1.33	1.00
123.0	0.89	0.72	0.75	0.79	1.46	0.71	1.13	0.92	0.83	0.74	0.83	0.83	0.81	0.85	1.15	0.94	0.88	0.79	1.29	0.99
123.1	0.87	0.68	0.73	0.76	1.34	0.71	1.11	0.91	0.82	0.72	0.77	0.77	0.85	0.83	1.09	0.92	0.87	0.80	1.16	0.95
123.2	0.90	0.68	0.74	0.78	1.31	0.71	1.07	0.89	0.82	0.71	0.77	0.77	0.82	0.82	1.04	0.89	0.88	0.86	1.16	0.97
123.3	0.93	0.69	0.74	0.79	1.25	0.72	1.08	0.90	0.82	0.75	0.79	0.79	0.81	0.83	1.03	0.89	0.88	0.97	1.19	1.02
123.4	0.93	0.72	0.74	0.80	1.25	0.73	1.13	0.93	0.82	0.71	0.79	0.79	0.84	0.81	1.00	0.88	0.90	0.89	1.19	0.99
123.5	0.93	0.67	0.73	0.78	1.37	0.72	1.13	0.92	0.82	0.71	0.78	0.78	0.80	0.81	0.97	0.86	0.91	0.82	1.26	1.00
123.6	0.95	0.70	0.74	0.80	1.32	0.72	1.09	0.91	0.84	0.73	0.79	0.79	0.82	0.79	0.98	0.86	0.92	0.89	1.24	1.01
123.7	0.92	0.69	0.74	0.78	1.31	0.77	1.10	0.93	0.84	0.72	0.78	0.78	0.85	0.80	1.01	0.88	0.94	0.87	1.20	1.00
123.8	0.92	0.71	0.75	0.79	1.30	0.76	1.10	0.93	0.82	0.76	0.80	0.80	0.85	0.80	1.00	0.88	0.93	0.85	1.17	0.98
123.9	0.91	0.69	0.75	0.78	1.31	0.78	1.08	0.93	0.81	0.74	0.81	0.81	0.87	0.80	0.97	0.88	0.95	0.90	1.22	1.02
124.0	0.92	0.71	0.75	0.79	1.33	0.77	1.10	0.94	0.82	0.86	0.82	0.82	0.90	0.79	0.96	0.88	0.97	0.84	1.21	1.01
124.1	0.94	0.74	0.72	0.80	1.42	0.77	1.11	0.94	0.82	0.82	0.84	0.82	0.87	0.79	1.06	0.91	1.00	0.72	1.26	0.99
124.2	0.96	0.72	0.73	0.80	1.45	0.76	1.20	0.98	0.83	0.81	0.83	0.83	0.89	0.79	1.12	0.93	1.10	0.77	1.28	1.05
124.3	0.98	0.73	0.74	0.82	1.39	0.72	1.19	0.96	0.84	0.91	0.84	0.84	0.86	0.82	1.14	0.94	1.04	0.80	1.25	1.03
124.4	0.97	0.74	0.73	0.81	1.34	0.71	1.15	0.93	0.79	0.81	0.82	0.81	0.88	0.81	1.18	0.95	1.02	0.78	1.34	1.05
124.5	0.98	0.73	0.73	0.82	1.36	0.75	1.17	0.96	0.81	0.78	0.81	0.81	0.91	0.80	1.21	0.97	0.97	0.86	1.25	1.03
124.6	0.98	0.72	0.73	0.81	1.38	0.78	1.19	0.98	0.83	0.89	0.81	0.83	0.91	0.77	1.20	0.96	0.98	0.78	1.28	1.02
124.7	0.95	0.71	0.75	0.80	1.28	0.77	1.20	0.99	0.81	0.98	0.84	0.84	0.88	0.79	1.23	0.96	1.03	0.81	1.26	1.03
124.8	0.96	0.73	0.73	0.80	1.27	0.77	1.16	0.97	0.80	0.96	0.83	0.83	0.85	0.82	1.24	0.97	0.98	0.81	1.28	1.02
124.9	0.97	0.72	0.75	0.81	1.39	0.74	1.17	0.95	0.80	0.96	0.84	0.84	0.89	0.82	1.19	0.97	0.99	0.78	1.32	1.03
125.0	0.94	0.72	0.75	0.80	1.31	0.75	1.15	0.95	0.80	0.91	0.83	0.83	0.89	0.82	1.33	1.01	0.98	0.83	1.32	1.04
125.1	0.96	0.71	0.75	0.81	1.18	0.78	1.16	0.97	0.78	0.96	0.79	0.79	0.87	0.77	1.29	0.98	1.00	0.83	1.38	1.07
125.2	0.99	0.72	0.74	0.82	1.20	0.76	1.17	0.97	0.77	0.96	0.84	0.84	0.89	0.78	1.28	0.98	1.05	0.80	1.30	1.05
125.3	0.94	0.73	0.74	0.80	1.28	0.78	1.22	1.00	0.78	0.97	0.84	0.84	0.90	0.84	1.23	0.99	1.04	0.75	1.33	1.04
125.4	0.94	0.74	0.74	0.81	1.29	0.79	1.26	1.02	0.77	1.02	0.79	0.79	0.91	0.89	1.23	1.01	1.04	0.74	1.25	1.01
125.5	0.96	0.75	0.73	0.81	1.17	0.75	1.22	0.98	0.79	1.00	0.74	0.79	0.89	0.86	1.23	0.99	0.95	0.81	1.29	1.02
125.6	0.93	0.72	0.73	0.79	1.24	0.71	1.19	0.95	0.82	1.04	0.79	0.82	0.89	0.85	1.14	0.96	0.96	0.89	1.30	1.05
125.7	0.92	0.74	0.73	0.80	1.25	0.71	1.14	0.93	0.82	0.97	0.73	0.82	0.88	0.87	1.21	0.99	0.96	0.93	1.31	1.07
125.8	0.91	0.74	0.74	0.80	1.20	0.70	1.27	0.99	0.83	1.02	0.73	0.83	0.92	0.87	1.15	0.98	0.95	0.88	1.37	1.07
125.9	0.94	0.79	0.73	0.82	1.24	0.70	1.20	0.95	0.79	1.04	0.73	0.79	0.88	0.90	1.19	0.99	0.96	0.92	1.38	1.09
126.0	0.89	0.78	0.74	0.80	1.12	0.71	1.13	0.92	0.80	0.96	0.72	0.80	0.86	0.93	1.13	0.98	0.96	0.95	1.38	1.10
126.1	0.89	0.81	0.72	0.80	1.10	0.72	1.07	0.89	0.82	0.90	0.72	0.82	0.87	0.91	1.15	0.97	0.98	0.89	1.36	1.07
126.2	0.93	0.78	0.73	0.81	1.11	0.72	1.01	0.87	0.81	0.81	0.72	0.81	0.89	0.88	1.15	0.97	1.00	0.91	1.34	1.08
126.3	0.90	0.80	0.74	0.81	1.12	0.70	1.00	0.85	0.79	0.79	0.70	0.79	0.90	0.83	1.14	0.96	0.91	0.87	1.38	1.05
126.4	0.92	0.79	0.75	0.82	1.10	0.71	1.10	0.90	0.80	0.76	0.72	0.76	0.88	0.85	1.08	0.94	0.92	0.99	1.34	1.08
126.5	0.93	0.79	0.74	0.82	1.11	0.69	1.02	0.86	0.81	0.79	0.72	0.79	0.90	0.85	1.08	0.94	0.90	0.91	1.35	1.05
126.6	0.94	0.79	0.74	0.82	1.12	0.72	1.07	0.89	0.83	0.77	0.72	0.77	0.89	0.83	1.14	0.96	0.95	0.89	1.32	1.05
126.7	0.94	0.78	0.75	0.82	1.13	0.72	0.97	0.84	0.79	0.78	0.73	0.78	0.87	0.85	1.02	0.91	0.98	0.96	1.30	1.08
126.8	0.91	0.77	0.74	0.80	1.11	0.70	0.92	0.81	0.77	0.81	0.73	0.77	0.86	0.89	1.06	0.94	0.97	0.89	1.31	1.06
126.9	0.92	0.79	0.72	0.81	1.11	0.75	0.88	0.81	0.76	0.75	0.72	0.75	0.89	0.89	1.05	0.94	1.04	0.80	1.30	1.05
127.0	0.91	0.79	0.72	0.81	1.14	0.75	0.89	0.82	0.79	0.75	0.72	0.75	0.87	0.87	0.97	0.90	1.01	0.78	1.30	1.03
127.1	0.90	0.77	0.76	0.81	1.16	0.79	0.95	0.87	0.82	0.79	0.76	0.79	0.84	0.83	0.96	0.88	1.01	0.81	1.36	1.06
127.2	0.89	0.75	0.72	0.79	1.20	0.78	0.91	0.85	0.81	0.76	0.76	0.76	0.86	0.85	0.97	0.90	0.99	0.82	1.36	1.06
127.3	0.88	0.75	0.73	0.79	1.22	0.81	0.92	0.86	0.81	0.81	0.77	0.81	0.88	0.81	0.98	0.89	0.99	0.80	1.31	1.03
127.4	0.88	0.78	0.72	0.80	1.20	0.83	0.93	0.88	0.81	0.94	0.80	0.81	0.87	0.82	1.00	0.90	0.99	0.84	1.28	1.04
127.5	0.85	0.76	0.73	0.78	1.23	0.79	0.98	0.89	0.81	0.98	0.75	0.81	0.88	0.83	1.02	0.91	0.96	0.85	1.26	1.02
127.6	0.88	0.77	0.74	0.80	1.17	0.76	1.02	0.89	0.81	1.04	0.78	0.81	0.89	0.82	1.01	0.90	0.99	0.84	1.29	1.04
127.7	0.86	0.79	0.76	0.80	1.14	0.77	0.98	0.88	0.80	0.95	0.83	0.83	0.88	0.85	0.99	0.91	0.98	0.81	1.24	1.01
127.8	0.88	0.75	0.73	0.79	1.18	0.79	0.95	0.87	0.80	1.00	0.84	0.84	0.89	0.87	1.03	0.93	1.00	0.83	1.31	1.05
127.9	0.88	0.75	0.73	0.79	1.21	0.77	1.01	0.89	0.80	0.99	0.87	0.87	0.88	0.91	1.02	0.94	0.99	0.85	1.34	1.06
128.0	0.86	0.77	0.71	0.78	1.20	0.81	0.97	0.89	0.80	0.97	0.83	0.83	0.90	0.87	1.01	0.93	0.98	0.81	1.33	1.04
128.1	0.85	0.74	0.74	0.78	1.24	0.77	1.03	0.90	0.80	0.95	0.82	0.82	0.91	0.90	0.98	0.93	1.02	0.82	1.31	1.05
128.2	0.85	0.76	0.73	0.78	1.26	0.78	0.96	0.87	0.81	0.94	0.80	0.81	0.91	0.90	1.00	0.93	0.95	0.86	1.31	1.04
128.3	0.86	0.77	0.73	0.79	1.34	0.81	0.98	0.89	0.82	0.91	0.82	0.82	1.12	0.96	0.96	1.02	0.99	0.85	1.32	1.05
128.4	0.85	0.78	0.73	0.79	1.34	0.81	0.95	0.88	0.81	0.82	0.80	0.81	1.14	1.00	0.99	1.04	0.99	0.84	1.35	1.06
128.5	0.87	0.78	0.75	0.80	1.26	0.80	0.96	0.88	0.82	0.89	0.78	0.82	1.18	0.99	0.95	1.04	0.96	0.81	1.32	1.03
128.6	0.84	0.77	0.73	0.78	1.30	0.80	0.96	0.88	0.81	0.86	0.76	0.81	1.21	0.89	0.99	1.03	0.95	0.82	1.34	1.04
128.7	0.84	0.76	0.73	0.77	1.29	0.79	0.94	0.87	0.80	0.83	0.79	0.80	1.18	0.89	1.02	1.03	0.94	0.82	1.32	1.03
128.8	0.85	0.78	0.73	0.78	1.28	0.76	0.96	0.86	0.83	0.82	0.78	0.82	1.25	0.91	1.07	1.08	0.91	0.86	1.35	1.04
128.9	0.85	0.77	0.73	0.78	1.29	0.78	0.91	0.84	0.91	0.84	0.77	0.84	1.29	0.95	1.10	1.11	0.90	0.82	1.33	1.02
129.0	0.84	0.76	0.73	0.78	1.26	0.77	1.03	0.90	0.89	0.84	0.79	0.84	1.25	0.93	1.15	1.11	0.90	0.78	1.38	1.02
129.1	0.84	0.76	0.74	0.78	1.24	0.79	0.96	0.87	0.84	0.85	0.75	0.84	1.24	0.96	1.15	1.11	0.92	0.80	1.36	1.03
129.2	0.84	0.79	0.74	0.79	1.30	0.81	0.90	0.85	0.94	0.83	0.77	0.83	1.24	0.90	1.16	1.10	0.90	0.80	1.40	1.03
129.3	0.83	0.76	0.73	0.77	1.29	0.81	0.92	0.86	0.89	0.91	0.76	0.89	1.21	0.87	1.18	1.09	0.90	0.89	1.38	1.06
129.4	0.83	0.76	0.74	0.77	1.32	0.79	0.81	0.80	0.88	0.89	0.76	0.88	1.26	0.84	1.20	1.10	0.89	0.78	1.37	1.01
129.5	0.85	0.77	0.73	0.78	1.30	0.83	0.79	0.81	0.86	0.85	0.73	0.85	1.28	0.86	1.25	1.13	0.93	0.80	1.38	1.03
129.6	0.85	0.78	0.72	0.78	1.33	0.82	0.76	0.79	0.84	0.85	0.76	0.84	1.29	0.91	1.23	1.14	0.94	0.78	1.41	1.04
129.7	0.89	0.78	0.74	0.80	1.38	0.80	0.77	0.79	0.87	0.81	0.72	0.81	1.29	0.90	1.29	1.16	0.96	0.78	1.37	1.04
129.8	0.92	0.75	0.74	0.80	1.32	0.79	0.84	0.82	0.88	0.86	0.74	0.86	1.26	0.85	1.18	1.10	0.94	0.80	1.35	1.03
129.9	0.94	0.75	0.74	0.81	1.30	0.80	0.83	0.81	0.90	0.87	0.71	0.87	1.31	0.85	1.21	1.12	0.94	0.78	1.37	1.03
130.0	0.92	0.76	0.74	0.81	1.23	0.79	0.85	0.82	0.87	0.88	0.71	0.87	1.30	0.85	1.21	1.12	0.97	0.78	1.34	1.03
130.1	0.91	0.76	0.74	0.80	1.28	0.76	0.85	0.81	0.88	0.90	0.74	0.88	1.24	0.85	1.27	1.12	0.93	0.77	1.33	1.01
130.2	0.96	0.76	0.75	0.82	1.22	0.80	0.89	0.85	0.82	0.93	0.73	0.82	1.29	0.86	1.19	1.11	0.95	0.81	1.36	1.04
130.3	0.96	0.78	0.75	0.83	1.28	0.76	0.86	0.81	0.88	1.00	0.75	0.88	1.31	0.83	1.21	1.12	0.94	0.92	1.34	1.07
130.4	0.96	0.74	0.73	0.81	1.27	0.76	0.91	0.84	0.80	0.96	0.71	0.80	1.32	0.86	1.19	1.13	0.95	0.83	1.34	1.04
130.5	0.99	0.71	0.74	0.81	1.31	0.76	0.99	0.88	0.76	0.85	0.73	0.76	1.23	0.96	1.23	1.14	1.00	0.83	1.36	1.06
130.6	0.96	0.74	0.72	0.81	1.36	0.77	1.07	0.92	0.74	0.92	0.76	0.76	1.18	0.89	1.29	1.12	0.94	0.86	1.37	1.06
130.7	0.97	0.67	0.75	0.80	1.34	0.75	1.10	0.93	0.74	0.95	0.71	0.74	1.13	0.83	1.18	1.05	0.97	0.92	1.33	1.07
130.8	1.00	0.67	0.74	0.80	1.33	0.78	1.11	0.94	0.73	1.11	0.70	0.73	1.14	0.82	1.20	1.06	1.02	0.88	1.34	1.08
130.9	0.96	0.65	0.72	0.78	1.28	0.72	1.00	0.86	0.77	1.09	0.71	0.77	1.11	0.82	1.15	1.03	1.00	0.96	1.34	1.10
131.0	0.96	0.66	0.73	0.78	1.32	0.73	1.00	0.87	0.74	1.08	0.71	0.74	1.14	0.83	1.12	1.03	0.99	0.91	1.34	1.08
131.1	0.96	0.67	0.74	0.79	1.32	0.69	1.00	0.85	0.74	1.17	0.74	0.74	1.11	0.83	1.03	0.99	0.98	0.88	1.36	1.08
131.2	0.98	0.66	0.74	0.79	1.33	0.70	0.94	0.82	0.70	1.06	0.73	0.73	1.15	0.78	0.96	0.97	1.01	0.89	1.36	1.09
131.3	0.98	0.67	0.74	0.80	1.32	0.69	0.95	0.82	0.71	0.91	0.71	0.71	1.15	0.81	1.03	1.00	0.97	0.94	1.37	1.09
131.4	0.98	0.71	0.73	0.81	1.32	0.68	0.91	0.80	0.70	1.02	0.75	0.75	1.18	0.90	1.03	1.04	1.00	0.93	1.36	1.10
131.5	0.97	0.68	0.74	0.80	1.31	0.70	0.93	0.82	0.73	0.90	0.72	0.73	1.16	0.85	1.05	1.02	0.95	0.92	1.38	1.08
131.6	0.90	0.68	0.75	0.78	1.33	0.69	0.93	0.81	0.72	0.88	0.73	0.73	1.17	0.86	0.99	1.01	0.97	0.97	1.37	1.10
131.7	0.88	0.67	0.74	0.76	1.34	0.68	0.89	0.78	0.72	0.88	0.74	0.74	1.15	0.79	0.98	0.97	1.01	0.94	1.34	1.09
131.8	0.89	0.69	0.78	0.79	1.36	0.67	0.92	0.80	0.70	0.91	0.78	0.78	1.21	0.83	0.96	1.00	1.00	0.85	1.39	1.08
131.9	0.90	0.73	0.76	0.80	1.34	0.70	0.90	0.80	0.72	0.92	0.75	0.75	1.22	0.81	0.97	1.00	0.99	0.88	1.40	1.09
132.0	0.88	0.72	0.75	0.78	1.32	0.70	0.91	0.80	0.70	1.03	0.78	0.78	1.19	0.82	1.08	1.03	0.99	0.86	1.42	1.09
132.1	0.91	0.70	0.74	0.78	1.35	0.69	0.89	0.79	0.68	0.93	0.77	0.77	1.14	0.89	1.10	1.05	0.99	0.86	1.42	1.09
132.2	0.89	0.72	0.75	0.78	1.43	0.68	0.83	0.75	0.70	1.03	0.79	0.79	1.14	0.94	1.15	1.07	0.97	0.86	1.40	1.08
132.3	0.91	0.69	0.76	0.79	1.34	0.69	0.83	0.76	0.70	0.99	0.80	0.80	1.09	0.97	1.13	1.06	0.94	0.87	1.34	1.05
132.4	0.92	0.73	0.75	0.80	1.31	0.70	0.93	0.82	0.71	1.00	0.79	0.79	1.12	0.97	1.10	1.07	0.97	0.94	1.35	1.09
132.5	0.92	0.74	0.74	0.80	1.26	0.68	0.83	0.76	0.73	0.96	0.84	0.84	1.11	0.96	1.11	1.06	1.02	0.91	1.31	1.08
132.6	0.93	0.73	0.74	0.80	1.24	0.69	0.89	0.79	0.76	1.00	0.83	0.83	1.08	0.96	1.00	1.01	1.03	0.83	1.35	1.07
132.7	0.94	0.71	0.74	0.79	1.25	0.69	0.88	0.78	0.76	1.05	0.76	0.76	1.08	0.97	0.99	1.01	1.00	0.83	1.35	1.06
132.8	0.93	0.73	0.73	0.79	1.30	0.69	0.86	0.78	0.77	0.99	0.75	0.77	1.06	1.08	1.00	1.05	1.01	0.92	1.37	1.10
132.9	0.90	0.72	0.74	0.79	1.37	0.69	0.83	0.76	0.75	1.06	0.80	0.80	1.08	1.05	1.00	1.04	1.03	0.90	1.41	1.11
133.0	0.93	0.72	0.72	0.79	1.28	0.72	0.86	0.79	0.77	1.11	0.77	0.77	1.11	0.98	0.95	1.01	0.96	0.92	1.42	1.10
133.1	0.94	0.70	0.74	0.80	1.31	0.69	0.89	0.79	0.79	0.99	0.81	0.81	1.06	0.97	0.91	0.98	0.96	0.87	1.37	1.07
133.2	0.94	0.70	0.74	0.79	1.50	0.69	0.95	0.82	0.77	0.92	0.83	0.83	1.04	0.94	0.99	0.99	0.93	0.88	1.37	1.06
133.3	0.93	0.70	0.76	0.80	1.48	0.68	0.94	0.81	0.79	0.91	0.78	0.79	1.05	0.91	0.98	0.98	0.91	0.89	1.37	1.06
133.4	0.95	0.71	0.75	0.80	1.33	0.68	0.90	0.79	0.77	0.85	0.83	0.83	1.07	0.93	0.98	0.99	0.96	0.83	1.39	1.06
133.5	0.95	0.70	0.74	0.80	1.28	0.72	0.89	0.80	0.71	0.88	0.80	0.80	1.06	0.98	0.97	1.01	0.90	0.86	1.38	1.05
133.6	0.94	0.69	0.73	0.79	1.33	0.73	0.90	0.82	0.72	0.91	0.79	0.79	1.08	1.03	0.99	1.03	0.96	0.89	1.36	1.07
133.7	0.95	0.71	0.73	0.80	1.35	0.71	0.88	0.79	0.71	0.82	0.72	0.72	1.11	1.00	1.02	1.04	0.89	0.89	1.36	1.04
133.8	0.96	0.69	0.74	0.80	1.34	0.74	0.87	0.80	0.70	0.81	0.72	0.72	1.11	0.96	1.00	1.02	0.91	0.90	1.36	1.06
133.9	0.96	0.70	0.75	0.81	1.36	0.70	0.82	0.76	0.70	0.76	0.73	0.73	1.14	1.02	1.00	1.05	0.87	0.94	1.33	1.05
134.0	0.95	0.71	0.77	0.81	1.32	0.70	0.83	0.77	0.70	0.74	0.73	0.73	1.14	0.97	1.05	1.06	0.93	0.86	1.30	1.03
134.1	0.95	0.70	0.78	0.81	1.37	0.69	0.86	0.77	0.74	0.71	0.76	0.74	1.13	0.99	1.03	1.05	0.92	0.83	1.33	1.03
134.2	0.96	0.71	0.77	0.81	1.39	0.72	0.92	0.82	0.71	0.75	0.75	0.75	1.10	1.04	1.07	1.07	0.95	0.82	1.31	1.03
134.3	0.96	0.71	0.74	0.80	1.38	0.69	0.98	0.84	0.74	0.70	0.79	0.74	1.12	1.03	1.04	1.07	1.08	0.88	1.33	1.10
134.4	0.95	0.70	0.75	0.80	1.39	0.68	1.03	0.86	0.71	0.72	0.80	0.72	1.09	1.10	1.03	1.07	1.03	0.97	1.30	1.10
134.5	0.95	0.71	0.73	0.80	1.41	0.65	0.87	0.76	0.71	0.71	0.80	0.71	1.14	1.07	1.05	1.09	1.06	0.95	1.29	1.10
134.6	0.91	0.70	0.71	0.77	1.39	0.66	0.86	0.76	0.70	0.72	0.77	0.72	1.10	1.05	1.08	1.08	1.08	0.91	1.29	1.09
134.7	0.89	0.72	0.77	0.79	1.38	0.64	0.82	0.73	0.73	0.74	0.80	0.74	1.06	1.00	1.18	1.08	1.04	0.94	1.30	1.09
134.8	0.90	0.72	0.73	0.78	1.40	0.63	0.79	0.71	0.75	0.73	0.77	0.75	1.07	1.03	1.07	1.06	1.00	0.94	1.33	1.09
134.9	0.88	0.72	0.74	0.78	1.35	0.64	0.78	0.71	0.72	0.83	0.75	0.75	1.03	0.99	1.02	1.01	0.99	0.90	1.31	1.07
135.0	0.89	0.71	0.73	0.77	1.36	0.64	0.78	0.71	0.71	0.77	0.78	0.77	1.04	0.96	1.04	1.01	0.97	0.89	1.33	1.06
135.1	0.89	0.74	0.77	0.80	1.34	0.63	0.75	0.69	0.77	0.82	0.84	0.82	1.03	1.00	1.05	1.02	0.99	0.88	1.33	1.07
135.2	0.91	0.74	0.72	0.79	1.36	0.67	0.77	0.72	0.75	0.82	0.79	0.79	1.02	0.94	1.05	1.01	0.96	0.88	1.36	1.07
135.3	0.86	0.76	0.76	0.79	1.38	0.68	0.82	0.75	0.82	0.86	0.79	0.82	1.04	0.94	0.97	0.98	0.92	0.95	1.36	1.08
135.4	0.89	0.73	0.77	0.79	1.40	0.69	0.85	0.77	0.80	0.97	0.82	0.82	1.04	0.93	1.02	1.00	0.95	0.93	1.33	1.07
135.5	0.88	0.73	0.73	0.78	1.45	0.67	0.81	0.74	0.77	0.91	0.84	0.84	1.04	0.95	1.02	1.00	0.96	0.92	1.38	1.08
135.6	0.87	0.71	0.73	0.77	1.43	0.67	0.87	0.77	0.77	0.82	0.82	0.82	1.04	0.97	1.08	1.03	0.92	0.88	1.34	1.05
135.7	0.89	0.72	0.74	0.79	1.36	0.69	0.88	0.79	0.77	0.94	0.83	0.83	1.05	0.94	1.05	1.01	0.95	0.92	1.38	1.08
135.8	0.88	0.72	0.75	0.78	1.36	0.68	0.94	0.81	0.81	1.06	0.86	0.86	1.05	0.99	1.06	1.03	0.91	0.92	1.35	1.06
135.9	0.87	0.71	0.74	0.77	1.41	0.69	0.91	0.80	0.81	0.79	0.85	0.81	1.07	0.98	1.04	1.03	0.91	0.95	1.34	1.07
136.0	0.87	0.76	0.75	0.79	1.44	0.73	0.86	0.79	0.81	0.76	0.86	0.81	1.03	1.02	1.05	1.03	0.90	0.93	1.32	1.05
136.1	0.86	0.81	0.73	0.80	1.40	0.66	0.89	0.78	0.78	0.74	0.87	0.78	1.05	1.03	1.01	1.03	0.91	0.92	1.33	1.05
136.2	0.89	0.83	0.74	0.82	1.40	0.68	0.97	0.82	0.73	0.72	0.85	0.73	1.05	0.98	1.01	1.01	0.95	0.90	1.36	1.07
136.3	0.89	0.74	0.76	0.80	1.45	0.67	0.96	0.82	0.78	0.72	0.84	0.78	1.05	1.04	1.05	1.05	0.99	0.91	1.35	1.08
136.4	0.90	0.76	0.74	0.80	1.42	0.69	0.95	0.82	0.91	0.75	0.85	0.85	1.05	1.05	1.04	1.05	1.03	0.88	1.36	1.09
136.5	0.93	0.75	0.73	0.80	1.39	0.68	1.05	0.87	0.87	0.72	0.87	0.87	1.04	1.01	1.04	1.03	1.04	0.88	1.36	1.10
136.6	0.94	0.77	0.73	0.81	1.50	0.70	1.11	0.91	0.82	0.72	0.90	0.82	1.03	1.00	1.05	1.03	0.96	0.89	1.33	1.06
136.7	0.95	0.74	0.74	0.81	1.51	0.69	1.08	0.88	0.83	0.70	0.86	0.83	1.05	0.99	1.10	1.05	0.97	0.90	1.36	1.07
136.8	0.95	0.76	0.76	0.82	1.55	0.68	1.00	0.84	0.88	0.72	0.87	0.87	1.05	0.97	1.03	1.02	0.97	0.90	1.29	1.05
136.9	0.96	0.75	0.74	0.82	1.51	0.75	0.93	0.84	0.89	0.71	0.86	0.86	1.06	0.97	1.03	1.02	0.92	0.90	1.36	1.06
137.0	0.95	0.76	0.75	0.82	1.57	0.75	0.96	0.85	0.82	0.73	0.87	0.82	1.08	0.98	1.05	1.04	0.95	0.92	1.40	1.09
137.1	0.94	0.78	0.74	0.82	1.56	0.72	0.98	0.85	0.78	0.74	0.89	0.78	1.12	0.93	1.01	1.02	1.01	0.88	1.27	1.05
137.2	0.95	0.76	0.76	0.82	1.51	0.77	1.08	0.93	0.79	0.73	0.87	0.79	1.09	0.94	1.01	1.01	0.99	0.86	1.28	1.04
137.3	0.94	0.78	0.74	0.82	1.55	0.79	1.04	0.91	0.86	0.75	0.88	0.86	1.07	0.91	1.04	1.01	0.94	0.92	1.23	1.03
137.4	0.93	0.77	0.76	0.82	1.46	0.78	1.06	0.92	0.76	0.76	0.85	0.76	1.07	0.91	1.06	1.01	0.92	0.89	1.40	1.07
137.5	0.93	0.77	0.76	0.82	1.54	0.78	1.10	0.94	0.82	0.76	0.80	0.80	1.08	0.88	1.07	1.01	0.91	0.92	1.37	1.07
137.6	0.91	0.76	0.76	0.81	1.47	0.78	1.18	0.98	0.81	0.77	0.77	0.77	1.07	0.91	1.05	1.01	0.92	0.91	1.40	1.08
137.7	0.94	0.79	0.75	0.83	1.52	0.76	1.10	0.93	0.78	0.81	0.84	0.81	1.05	0.92	1.03	1.00	0.93	0.92	1.37	1.07
137.8	0.89	0.76	0.77	0.81	1.54	0.76	1.12	0.94	0.82	0.76	0.82	0.82	1.05	0.91	1.14	1.03	0.95	0.92	1.33	1.06
137.9	0.90	0.75	0.78	0.81	1.56	0.79	1.14	0.97	0.80	0.77	0.87	0.80	1.10	0.92	1.14	1.05	0.97	0.91	1.35	1.07
138.0	0.92	0.75	0.78	0.82	1.50	0.80	1.12	0.96	0.80	0.77	0.85	0.80	1.09	0.95	1.18	1.07	0.99	0.87	1.31	1.06
138.1	0.94	0.71	0.76	0.81	1.49	0.81	1.16	0.98	0.76	0.79	0.86	0.79	1.13	0.91	1.15	1.06	1.06	0.90	1.30	1.09
138.2	0.95	0.75	0.81	0.84	1.47	0.80	1.10	0.95	0.77	0.76	0.86	0.77	1.15	0.96	1.10	1.07	1.02	0.87	1.34	1.08
138.3	0.96	0.76	0.81	0.84	1.50	0.77	1.08	0.92	0.85	0.74	0.87	0.85	1.12	0.94	1.09	1.05	1.02	0.90	1.32	1.08
138.4	0.96	0.74	0.80	0.83	1.42	0.76	1.02	0.89	0.93	0.74	0.86	0.86	1.09	0.90	1.05	1.02	1.02	0.85	1.32	1.06
138.5	0.95	0.78	0.78	0.83	1.43	0.78	1.00	0.89	0.91	0.74	0.82	0.82	1.10	0.92	1.04	1.02	1.06	0.88	1.31	1.08
138.6	0.95	0.75	0.78	0.83	1.38	0.78	1.05	0.91	0.81	0.73	0.84	0.81	1.09	0.96	1.06	1.04	1.01	0.89	1.30	1.06
138.7	0.96	0.72	0.80	0.83	1.47	0.80	1.05	0.93	0.86	0.72	0.83	0.83	1.09	0.98	1.09	1.05	1.02	0.91	1.32	1.08
138.8	0.96	0.74	0.80	0.83	1.40	0.80	1.09	0.94	0.83	0.73	0.83	0.83	1.08	0.95	1.05	1.03	1.04	0.87	1.35	1.08
138.9	0.95	0.76	0.80	0.83	1.42	0.78	1.10	0.94	0.83	0.76	0.84	0.83	1.09	0.94	0.96	1.00	1.06	0.85	1.30	1.07
139.0	0.95	0.78	0.82	0.85	1.41	0.73	1.11	0.92	0.81	0.71	0.81	0.81	1.09	0.96	0.97	1.01	0.98	0.91	1.35	1.08
139.1	0.96	0.77	0.81	0.84	1.36	0.70	1.12	0.91	0.78	0.75	0.81	0.78	1.12	0.94	0.97	1.01	0.99	0.93	1.34	1.09
139.2	0.96	0.76	0.85	0.86	1.35	0.72	1.18	0.95	0.79	0.74	0.82	0.79	1.09	0.96	0.95	1.00	0.98	0.93	1.33	1.08
139.3	0.96	0.78	0.82	0.85	1.35	0.69	1.04	0.86	0.79	0.73	0.82	0.79	1.12	0.92	0.96	1.00	1.03	0.84	1.34	1.07
139.4	0.95	0.77	0.83	0.85	1.44	0.70	1.17	0.94	0.78	0.75	0.84	0.78	1.09	0.94	0.95	0.99	1.04	0.85	1.36	1.08
139.5	0.96	0.76	0.79	0.84	1.43	0.66	1.06	0.86	0.80	0.74	0.87	0.80	1.06	0.91	0.96	0.98	1.05	0.87	1.31	1.08
139.6	0.96	0.77	0.78	0.84	1.41	0.68	1.08	0.88	0.84	0.76	0.85	0.84	1.06	0.94	0.97	0.99	1.15	0.83	1.30	1.09
139.7	0.96	0.78	0.78	0.84	1.53	0.67	1.03	0.85	0.82	0.74	0.86	0.82	1.08	0.97	1.05	1.03	1.28	0.81	1.33	1.14
139.8	0.95	0.77	0.79	0.84	1.53	0.65	1.04	0.85	0.76	0.77	0.87	0.77	1.04	0.94	0.98	0.99	1.19	0.89	1.33	1.13
139.9	0.94	0.75	0.82	0.84	1.53	0.66	1.10	0.88	0.73	0.74	0.84	0.74	1.05	0.93	1.03	1.00	1.15	0.92	1.31	1.12
140.0	0.96	0.76	0.78	0.84	1.58	0.65	1.06	0.86	0.75	0.73	0.84	0.75	1.10	0.92	1.00	1.00	1.16	0.73	1.32	1.07
140.1	0.95	0.77	0.80	0.84	1.55	0.67	1.05	0.86	0.68	0.79	0.86	0.79	1.10	0.94	1.00	1.01	1.13	0.89	1.31	1.11
140.2	0.95	0.75	0.77	0.82	1.49	0.70	1.06	0.88	0.75	0.79	0.86	0.79	1.04	0.93	1.02	1.00	1.15	0.89	1.31	1.12
140.3	0.97	0.75	0.79	0.83	1.61	0.67	0.97	0.82	0.67	0.80	0.83	0.80	1.04	0.94	0.99	0.99	1.12	0.94	1.34	1.13
140.4	0.95	0.76	0.80	0.84	1.75	0.66	0.98	0.82	0.67	0.81	0.85	0.81	1.06	0.94	0.97	0.99	1.18	0.88	1.29	1.12
140.5	0.96	0.73	0.79	0.82	1.70	0.64	1.06	0.85	0.68	0.81	0.86	0.81	1.05	0.96	0.98	1.00	1.16	0.81	1.34	1.10
140.6	0.96	0.75	0.78	0.83	1.53	0.63	1.09	0.86	0.70	0.80	0.84	0.80	1.05	0.92	0.97	0.98	1.12	0.93	1.31	1.12
140.7	0.97	0.74	0.80	0.84	1.60	0.66	1.05	0.86	0.67	0.78	0.82	0.78	1.04	0.95	1.01	1.00	1.15	0.91	1.32	1.13
140.8	0.95	0.73	0.78	0.82	1.54	0.67	1.12	0.90	0.66	0.87	0.81	0.81	1.05	0.94	1.06	1.01	1.08	0.83	1.36	1.09
140.9	0.94	0.73	0.78	0.82	1.44	0.66	1.11	0.88	0.66	0.84	0.78	0.78	1.06	0.91	1.01	0.99	1.04	0.86	1.32	1.07
141.0	0.95	0.74	0.82	0.84	1.49	0.68	1.10	0.89	0.70	0.77	0.82	0.77	1.03	0.94	1.01	0.99	1.04	0.89	1.35	1.09
141.1	0.93	0.76	0.82	0.84	1.54	0.70	1.05	0.88	0.72	0.89	0.76	0.76	1.05	0.90	1.03	1.00	1.08	0.94	1.33	1.12
141.2	0.94	0.77	0.78	0.83	1.51	0.64	1.09	0.87	0.76	0.98	0.75	0.76	1.06	0.93	1.00	0.99	1.02	0.88	1.36	1.09
141.3	0.96	0.74	0.79	0.83	1.58	0.64	1.02	0.83	0.73	1.10	0.72	0.73	1.05	0.93	1.03	1.00	0.98	0.80	1.34	1.04
141.4	0.94	0.77	0.80	0.84	1.59	0.66	1.05	0.85	0.76	1.13	0.73	0.76	1.07	0.95	1.07	1.03	1.06	0.71	1.35	1.04
141.5	0.93	0.74	0.80	0.82	1.74	0.63	1.08	0.86	0.70	1.10	0.73	0.73	1.09	0.96	0.98	1.01	0.95	0.80	1.35	1.03
141.6	0.92	0.78	0.79	0.83	1.62	0.67	1.04	0.85	0.77	1.18	0.79	0.79	1.10	0.93	0.98	1.01	0.90	0.80	1.35	1.02
141.7	0.91	0.81	0.78	0.83	1.62	0.70	1.10	0.90	0.73	1.09	0.80	0.80	1.08	0.98	0.99	1.02	0.89	0.81	1.33	1.01
141.8	0.91	0.81	0.78	0.84	1.65	0.67	1.12	0.89	0.73	1.08	0.79	0.79	1.15	0.95	1.00	1.04	0.88	0.79	1.32	1.00
141.9	0.90	0.79	0.77	0.82	1.82	0.65	1.13	0.89	0.73	1.08	0.77	0.77	1.14	0.94	0.98	1.02	0.90	0.79	1.31	1.00
142.0	0.89	0.76	0.80	0.82	1.92	0.65	1.16	0.91	0.72	1.14	0.74	0.74	1.17	0.95	1.02	1.05	0.92	0.74	1.32	0.99
142.1	0.90	0.78	0.79	0.82	1.91	0.64	1.16	0.90	0.76	1.19	0.74	0.76	1.09	1.01	0.94	1.01	0.86	0.73	1.34	0.98
142.2	0.89	0.77	0.79	0.82	1.95	0.65	1.14	0.89	0.77	1.17	0.76	0.77	1.08	1.07	1.07	1.07	0.87	0.75	1.30	0.97
142.3	0.92	0.75	0.80	0.82	2.01	0.65	1.17	0.91	0.78	1.20	0.73	0.78	1.08	1.03	1.00	1.04	0.88	0.72	1.36	0.99
142.4	0.92	0.81	0.80	0.84	1.92	0.64	1.27	0.96	0.79	1.07	0.75	0.79	1.15	1.02	1.03	1.07	0.88	0.70	1.33	0.97
142.5	0.89	0.72	0.79	0.80	1.95	0.65	1.33	0.99	0.75	1.11	0.74	0.75	1.14	1.04	1.04	1.07	0.88	0.69	1.36	0.98
142.6	0.86	0.74	0.82	0.81	1.96	0.66	1.26	0.96	0.79	1.14	0.75	0.79	1.13	1.11	1.07	1.10	0.88	0.71	1.37	0.99
142.7	0.86	0.76	0.79	0.80	1.91	0.65	1.15	0.90	0.79	1.06	0.75	0.79	1.18	1.04	1.11	1.11	0.90	0.78	1.37	1.02
142.8	0.85	0.72	0.78	0.78	1.96	0.65	1.19	0.92	0.86	0.91	0.78	0.86	1.23	1.04	1.01	1.09	0.88	0.76	1.37	1.00
142.9	0.82	0.73	0.79	0.78	1.76	0.63	1.12	0.87	0.81	1.05	0.77	0.81	1.22	0.99	1.06	1.09	0.86	0.79	1.41	1.02
143.0	0.83	0.72	0.82	0.79	1.76	0.63	1.07	0.85	0.79	1.07	0.79	0.79	1.16	1.03	0.98	1.06	0.87	0.77	1.41	1.02
143.1	0.82	0.74	0.81	0.79	1.65	0.66	0.97	0.81	0.84	1.01	0.78	0.84	1.28	0.96	1.00	1.08	0.87	0.79	1.42	1.03
143.2	0.83	0.79	0.78	0.80	1.64	0.64	1.02	0.83	0.87	1.04	0.81	0.87	1.25	0.95	1.02	1.07	0.87	0.81	1.36	1.01
143.3	0.84	0.77	0.80	0.80	1.70	0.66	0.98	0.82	0.85	1.02	0.82	0.85	1.21	0.95	1.00	1.05	0.93	0.91	1.38	1.08
143.4	0.85	0.75	0.83	0.81	1.56	0.64	1.12	0.88	0.82	0.85	0.83	0.83	1.17	0.98	1.08	1.08	0.98	0.96	1.38	1.11
143.5	0.85	0.71	0.81	0.79	1.48	0.65	1.12	0.89	0.87	0.91	0.85	0.87	1.24	0.96	0.99	1.06	0.97	1.05	1.41	1.14
143.6	0.86	0.76	0.81	0.81	1.45	0.66	1.09	0.87	0.86	0.84	0.87	0.86	1.23	0.97	0.93	1.04	0.99	0.85	1.40	1.08
143.7	0.84	0.75	0.81	0.80	1.55	0.68	1.03	0.85	0.85	0.94	0.86	0.86	1.23	1.03	0.96	1.07	0.96	0.86	1.43	1.08
143.8	0.85	0.73	0.79	0.79	1.31	0.67	1.03	0.85	0.79	0.84	0.88	0.84	1.25	1.02	0.99	1.09	0.99	0.83	1.40	1.07
143.9	0.85	0.71	0.79	0.78	1.26	0.66	1.05	0.85	0.83	0.80	0.85	0.83	1.21	0.99	0.98	1.06	1.01	0.85	1.41	1.09
144.0	0.83	0.75	0.78	0.79	1.35	0.67	1.12	0.89	0.75	0.93	0.86	0.86	1.17	0.99	1.00	1.05	1.03	0.89	1.39	1.10
144.1	0.91	0.74	0.80	0.81	1.57	0.69	1.04	0.86	0.82	0.97	0.85	0.85	1.10	0.99	0.99	1.02	1.05	0.87	1.40	1.11
144.2	0.89	0.78	0.79	0.82	1.63	0.63	0.95	0.79	0.84	0.86	0.83	0.84	1.10	0.98	0.98	1.02	0.99	0.86	1.39	1.08
144.3	0.93	0.77	0.79	0.83	1.77	0.65	1.02	0.84	0.82	0.85	0.83	0.83	1.08	0.95	0.98	1.00	0.96	0.81	1.38	1.05
144.4	0.93	0.79	0.78	0.83	1.78	0.62	0.96	0.79	0.82	0.87	0.80	0.82	1.04	0.92	0.94	0.96	0.98	0.91	1.35	1.08
144.5	0.89	0.78	0.79	0.82	1.65	0.65	0.90	0.77	0.90	0.82	0.81	0.82	1.08	0.96	0.93	0.99	0.97	0.92	1.40	1.10
144.6	0.89	0.77	0.78	0.81	1.80	0.64	0.91	0.78	0.87	0.84	0.83	0.84	1.17	0.99	0.91	1.02	1.01	0.96	1.38	1.12
144.7	0.86	0.80	0.79	0.82	1.73	0.65	0.93	0.79	0.86	0.83	0.79	0.83	1.19	1.07	0.92	1.06	1.01	0.88	1.36	1.09
144.8	0.85	0.75	0.79	0.80	1.69	0.66	0.96	0.81	0.84	0.91	0.83	0.84	1.10	1.08	0.96	1.05	0.96	0.86	1.37	1.06
144.9	0.88	0.83	0.79	0.83	1.71	0.65	1.02	0.84	0.82	0.87	0.83	0.83	1.25	1.09	1.02	1.12	0.87	0.85	1.39	1.04
145.0	0.89	0.83	0.78	0.83	1.83	0.63	1.02	0.82	0.86	0.92	0.90	0.90	1.22	1.09	0.99	1.10	0.94	0.88	1.39	1.07
145.1	0.87	0.78	0.77	0.80	1.79	0.63	0.97	0.80	0.83	0.91	0.88	0.88	1.19	1.08	0.99	1.09	0.96	0.91	1.39	1.09
145.2	0.89	0.78	0.75	0.81	1.70	0.65	1.00	0.83	0.80	0.95	0.90	0.90	1.20	1.03	0.96	1.06	0.92	0.86	1.39	1.06
145.3	0.92	0.79	0.79	0.83	1.83	0.64	0.99	0.81	0.77	0.87	0.89	0.87	1.19	1.01	0.97	1.06	0.93	0.95	1.38	1.09
145.4	0.92	0.80	0.78	0.83	1.81	0.64	0.96	0.80	0.82	1.01	0.89	0.89	1.26	1.00	0.95	1.07	0.93	0.94	1.37	1.08
145.5	0.95	0.80	0.79	0.84	1.68	0.64	0.98	0.81	0.79	0.95	0.87	0.87	1.25	1.02	0.93	1.07	0.99	0.96	1.34	1.10
145.6	0.93	0.77	0.79	0.83	1.47	0.63	1.01	0.82	0.79	0.85	0.89	0.85	1.21	1.03	0.93	1.06	1.02	0.98	1.37	1.12
145.7	0.91	0.80	0.79	0.83	1.61	0.65	0.98	0.81	0.80	0.79	0.90	0.80	1.21	1.08	0.98	1.09	1.04	0.99	1.31	1.11
145.8	0.88	0.74	0.79	0.80	1.60	0.64	1.02	0.83	0.79	0.80	0.86	0.80	1.19	1.10	0.94	1.07	1.07	0.93	1.34	1.11
145.9	0.89	0.76	0.76	0.80	1.73	0.64	1.06	0.85	0.80	0.96	0.85	0.85	1.18	1.08	0.94	1.07	1.12	1.00	1.35	1.16
146.0	0.90	0.78	0.78	0.82	1.92	0.64	0.96	0.80	0.82	0.96	0.84	0.84	1.17	1.05	0.93	1.05	1.13	0.98	1.34	1.15
146.1	0.90	0.78	0.78	0.82	1.82	0.64	0.87	0.76	0.84	0.90	0.88	0.88	1.18	1.08	0.98	1.08	1.15	1.00	1.32	1.16
146.2	0.93	0.79	0.77	0.83	1.68	0.63	0.87	0.75	0.79	0.93	0.86	0.86	1.15	1.12	0.99	1.09	1.18	1.02	1.35	1.19
146.3	0.91	0.78	0.74	0.81	1.65	0.65	0.94	0.79	0.84	0.98	0.87	0.87	1.12	1.13	0.98	1.08	1.15	0.98	1.33	1.16
146.4	0.91	0.75	0.77	0.81	1.61	0.64	0.95	0.80	0.83	0.90	0.89	0.89	1.13	1.10	1.04	1.09	1.17	1.04	1.32	1.18
146.5	0.90	0.75	0.78	0.81	1.39	0.64	0.92	0.78	0.82	0.94	0.89	0.89	1.13	1.03	1.01	1.05	1.19	1.01	1.29	1.17
146.6	0.90	0.75	0.77	0.80	1.37	0.65	0.90	0.78	0.81	0.94	0.88	0.88	1.13	1.07	1.02	1.07	1.20	0.89	1.30	1.13
146.7	0.90	0.74	0.75	0.80	1.45	0.64	0.91	0.78	0.87	1.12	0.87	0.87	1.13	1.00	1.06	1.06	1.20	0.93	1.29	1.14
146.8	0.92	0.73	0.77	0.81	1.44	0.63	0.97	0.80	0.87	1.09	0.85	0.87	1.12	1.06	1.07	1.08	1.05	0.92	1.21	1.06
146.9	0.92	0.72	0.77	0.80	1.46	0.64	0.96	0.80	0.83	1.03	0.84	0.84	1.07	0.99	1.05	1.04	0.94	0.93	1.29	1.05
147.0	0.91	0.74	0.76	0.80	1.47	0.63	1.02	0.82	0.76	1.08	0.86	0.86	1.10	1.03	1.05	1.06	0.98	0.93	1.26	1.06
147.1	0.89	0.75	0.78	0.81	1.57	0.65	1.00	0.83	0.78	1.13	0.87	0.87	1.11	1.00	1.09	1.07	1.06	0.83	1.31	1.07
147.2	0.89	0.77	0.80	0.82	1.71	0.63	1.08	0.85	0.80	1.07	0.85	0.85	1.12	0.97	1.08	1.06	1.00	0.84	1.31	1.05
147.3	0.95	0.72	0.83	0.83	1.61	0.64	1.03	0.83	0.75	1.11	0.86	0.86	1.15	0.95	1.07	1.06	0.97	0.81	1.22	1.00
147.4	0.93	0.78	0.81	0.84	1.58	0.62	1.02	0.82	0.74	1.02	0.83	0.83	1.13	0.98	1.08	1.06	1.03	0.87	1.24	1.05
147.5	0.91	0.78	0.77	0.82	1.68	0.63	1.02	0.82	0.79	0.96	0.86	0.86	1.16	0.96	1.05	1.06	0.98	0.81	1.29	1.02
147.6	0.89	0.77	0.80	0.82	1.71	0.64	0.96	0.80	0.77	0.94	0.88	0.88	1.21	1.00	1.06	1.09	0.92	0.80	1.26	0.99
147.7	0.85	0.78	0.76	0.80	1.78	0.65	0.99	0.82	0.75	0.87	0.86	0.86	1.17	0.96	1.02	1.05	0.94	0.80	1.36	1.03
147.8	0.85	0.75	0.77	0.79	1.82	0.69	0.96	0.83	0.76	0.92	0.90	0.90	1.18	0.92	1.01	1.04	0.91	0.78	1.36	1.02
147.9	0.87	0.78	0.73	0.79	1.74	0.67	0.93	0.80	0.74	0.87	0.91	0.87	1.16	0.91	1.08	1.05	0.91	0.79	1.39	1.03
148.0	0.86	0.77	0.73	0.79	1.75	0.67	1.03	0.85	0.70	0.94	0.95	0.94	1.18	0.88	1.09	1.05	0.92	0.78	1.33	1.01
148.1	0.85	0.75	0.76	0.79	1.82	0.73	1.04	0.89	0.70	0.96	0.99	0.96	1.22	0.96	1.05	1.08	0.91	0.78	1.31	1.00
148.2	0.85	0.79	0.76	0.80	1.84	0.74	1.04	0.89	0.75	0.96	1.01	0.96	1.26	1.02	1.01	1.10	0.90	0.77	1.31	1.00
148.3	0.87	0.78	0.77	0.80	1.79	0.72	0.92	0.82	0.85	1.01	0.97	0.97	1.49	0.92	1.07	1.16	0.87	0.73	1.30	0.97
148.4	0.88	0.77	0.77	0.81	1.86	0.71	1.03	0.87	0.82	1.02	0.95	0.95	1.55	0.93	1.07	1.18	0.90	0.77	1.26	0.98
148.5	0.88	0.77	0.74	0.80	1.87	0.72	1.20	0.96	0.85	0.96	0.95	0.95	1.58	0.95	1.08	1.20	0.91	0.83	1.28	1.01
148.6	0.87	0.78	0.76	0.80	1.85	0.77	1.10	0.94	0.91	1.03	1.01	1.01	1.41	0.97	1.08	1.15	0.95	0.84	1.27	1.02
148.7	0.87	0.76	0.77	0.80	1.60	0.81	1.14	0.97	0.89	0.97	1.05	0.97	1.45	1.01	1.09	1.18	0.91	0.91	1.24	1.02
148.8	0.88	0.80	0.75	0.81	1.48	0.89	1.10	0.99	0.85	1.01	1.05	1.01	1.47	1.07	1.08	1.21	0.99	0.89	1.25	1.04
148.9	0.88	0.77	0.75	0.80	1.61	0.84	1.00	0.92	0.87	1.19	1.08	1.08	1.45	1.07	1.07	1.20	1.00	0.90	1.25	1.05
149.0	0.90	0.77	0.75	0.81	1.66	0.81	1.02	0.91	0.84	1.13	1.15	1.13	1.58	1.07	1.15	1.27	1.07	0.97	1.28	1.11
149.1	0.87	0.80	0.75	0.81	1.76	0.80	1.05	0.92	0.88	1.10	1.08	1.08	1.52	1.07	1.17	1.25	1.10	1.00	1.24	1.11
149.2	0.87	0.76	0.75	0.80	1.81	0.79	1.09	0.94	0.84	1.27	1.08	1.08	1.51	1.01	1.15	1.22	1.03	0.99	1.27	1.10
149.3	0.87	0.78	0.76	0.80	1.91	0.86	1.07	0.97	0.88	1.17	0.98	0.98	1.45	1.06	1.15	1.22	0.92	1.01	1.28	1.07
149.4	0.87	0.75	0.79	0.81	1.84	0.81	1.03	0.92	0.85	1.11	0.99	0.99	1.46	1.03	1.15	1.22	0.95	0.98	1.28	1.07
149.5	0.83	0.76	0.76	0.79	1.85	0.78	1.01	0.89	0.81	1.12	0.98	0.98	1.49	1.07	1.18	1.25	0.95	0.98	1.29	1.07
149.6	0.87	0.78	0.76	0.81	1.68	0.74	1.02	0.88	0.83	1.24	1.04	1.04	1.51	1.04	1.15	1.23	1.08	0.95	1.27	1.10
149.7	0.88	0.79	0.80	0.82	1.78	0.72	1.06	0.89	0.81	1.16	0.91	0.91	1.48	1.01	1.15	1.21	1.05	0.91	1.29	1.08
149.8	0.89	0.79	0.79	0.82	1.85	0.72	0.99	0.86	0.85	1.11	0.98	0.98	1.49	1.00	1.12	1.20	1.03	0.90	1.26	1.06
149.9	0.88	0.74	0.75	0.79	1.83	0.71	1.00	0.86	0.89	1.14	1.02	1.02	1.38	1.00	1.08	1.15	1.02	0.86	1.32	1.06
150.0	0.86	0.78	0.74	0.79	1.71	0.75	0.99	0.87	0.84	1.16	1.06	1.06	1.43	0.99	1.08	1.17	1.01	0.82	1.35	1.06
150.1	0.84	0.76	0.75	0.78	1.73	0.73	1.05	0.89	0.85	1.15	1.08	1.08	1.47	0.97	1.07	1.17	0.98	0.82	1.40	1.06
150.2	0.85	0.76	0.74	0.78	1.70	0.76	1.09	0.92	0.88	1.07	1.05	1.05	1.43	0.98	1.10	1.17	1.09	0.85	1.35	1.09
150.3	0.85	0.78	0.76	0.80	1.85	0.75	1.04	0.89	0.89	1.16	1.00	1.00	1.49	0.97	1.16	1.21	1.18	0.86	1.34	1.13
150.4	0.86	0.78	0.78	0.81	1.78	0.75	0.97	0.86	0.94	1.08	1.01	1.01	1.39	0.96	1.10	1.15	1.11	0.84	1.32	1.09
150.5	0.83	0.77	0.76	0.79	1.51	0.73	1.03	0.88	0.93	1.03	0.95	0.95	1.42	0.91	1.14	1.16	1.19	0.91	1.34	1.14
150.6	0.83	0.78	0.74	0.78	1.60	0.71	1.00	0.85	0.99	1.05	1.00	1.00	1.41	0.92	1.10	1.14	1.20	0.80	1.32	1.11
150.7	0.84	0.78	0.75	0.79	1.68	0.71	0.99	0.85	0.97	0.89	0.93	0.93	1.44	0.90	1.10	1.15	1.19	0.81	1.28	1.09
150.8	0.84	0.78	0.74	0.79	1.57	0.74	1.09	0.92	0.92	0.89	1.02	0.92	1.41	0.95	1.09	1.15	1.20	0.79	1.30	1.10
150.9	0.85	0.79	0.74	0.79	1.52	0.75	1.13	0.94	0.91	0.92	1.02	0.92	1.37	0.97	1.11	1.15	1.08	0.83	1.29	1.07
151.0	0.84	0.73	0.75	0.77	1.67	0.76	1.08	0.92	0.94	0.86	1.06	0.94	1.43	0.99	1.09	1.17	1.22	0.85	1.36	1.14
151.1	0.84	0.79	0.76	0.80	1.68	0.72	1.08	0.90	0.96	0.89	1.05	0.96	1.36	1.00	1.03	1.13	1.17	0.88	1.36	1.13
151.2	0.85	0.77	0.77	0.80	1.79	0.74	1.02	0.88	0.97	0.93	1.01	0.97	1.38	0.94	1.02	1.11	1.29	0.86	1.37	1.17
151.3	0.84	0.78	0.77	0.79	1.84	0.71	1.05	0.88	0.96	0.91	0.94	0.94	1.38	1.02	0.96	1.12	1.35	0.83	1.35	1.18
151.4	0.84	0.77	0.75	0.79	1.87	0.77	1.03	0.90	0.92	0.92	0.93	0.92	1.37	0.98	1.06	1.14	1.17	0.82	1.35	1.11
151.5	0.85	0.78	0.74	0.79	1.99	0.87	0.92	0.90	0.92	0.91	0.94	0.92	1.39	0.98	1.10	1.16	1.11	0.84	1.35	1.10
151.6	0.85	0.76	0.76	0.79	2.01	0.72	0.89	0.81	0.90	0.94	1.06	0.94	1.41	1.00	1.11	1.17	1.07	0.81	1.32	1.07
151.7	0.83	0.76	0.75	0.78	2.03	0.72	0.91	0.81	0.91	0.90	1.03	0.91	1.40	0.97	1.05	1.14	1.02	0.85	1.31	1.06
151.8	0.86	0.76	0.75	0.79	2.07	0.70	0.91	0.81	0.89	0.89	1.00	0.89	1.41	1.01	0.99	1.14	1.01	0.82	1.36	1.06
151.9	0.87	0.75	0.76	0.79	2.11	0.75	1.01	0.88	0.94	0.91	1.01	0.94	1.34	1.00	0.97	1.11	1.04	0.84	1.34	1.07
152.0	0.89	0.79	0.77	0.81	2.16	0.73	1.01	0.87	0.90	0.91	1.01	0.91	1.36	1.00	0.98	1.11	1.00	0.83	1.34	1.05
152.1	0.86	0.78	0.80	0.81	2.12	0.75	0.92	0.83	0.90	0.89	1.08	0.90	1.43	1.02	0.98	1.14	1.01	0.85	1.31	1.05
152.2	0.88	0.76	0.80	0.81	2.08	0.75	0.82	0.78	0.93	0.88	1.00	0.93	1.39	0.97	1.03	1.13	1.00	0.84	1.26	1.03
152.3	0.88	0.77	0.74	0.80	2.12	0.75	0.87	0.81	0.96	0.89	1.10	0.96	1.47	0.96	1.03	1.16	1.04	0.87	1.21	1.04
152.4	0.86	0.76	0.77	0.80	2.15	0.83	0.88	0.85	0.95	0.90	1.07	0.95	1.44	0.96	1.00	1.13	0.96	0.88	1.21	1.02
152.5	0.90	0.78	0.74	0.81	2.21	0.76	0.89	0.83	0.94	0.91	1.02	0.94	1.49	0.96	0.98	1.14	0.93	0.81	1.26	1.00
152.6	0.91	0.78	0.75	0.82	2.16	0.92	0.85	0.89	0.92	0.93	1.12	0.93	1.43	0.98	0.98	1.13	0.93	0.80	1.26	1.00
152.7	0.96	0.75	0.76	0.82	2.06	0.93	0.87	0.90	0.95	1.06	1.06	1.06	1.50	0.96	0.99	1.15	0.94	0.83	1.24	1.00
152.8	0.91	0.77	0.78	0.82	2.08	0.87	0.86	0.87	0.97	1.03	1.04	1.03	1.45	0.97	0.96	1.13	0.94	0.94	1.26	1.05
152.9	0.88	0.73	0.77	0.79	2.06	0.82	0.86	0.84	0.95	0.97	0.96	0.96	1.44	0.94	0.95	1.11	0.97	0.99	1.17	1.04
153.0	0.85	0.77	0.79	0.80	1.98	0.88	0.88	0.88	0.96	0.99	1.04	0.99	1.40	0.90	0.94	1.08	0.95	0.93	1.18	1.02
153.1	0.84	0.80	0.82	0.82	2.01	0.81	0.83	0.82	0.95	0.97	0.93	0.95	1.37	0.89	0.97	1.08	1.00	0.88	1.02	0.97
153.2	0.85	0.81	0.76	0.81	1.91	0.82	0.85	0.83	0.97	1.04	0.93	0.97	1.37	0.86	0.97	1.07	0.94	0.83	1.00	0.93
153.3	0.85	0.78	0.75	0.79	1.84	0.84	0.85	0.85	1.12	1.08	0.99	1.08	1.34	0.90	0.99	1.08	0.99	0.81	1.00	0.93
153.4	0.86	0.80	0.76	0.80	1.92	0.89	0.81	0.85	1.13	1.02	0.94	1.02	1.36	0.89	1.00	1.08	1.02	0.81	1.00	0.94
153.5	0.88	0.78	0.77	0.81	2.00	0.88	0.80	0.84	1.05	1.01	0.94	1.01	1.42	0.90	0.95	1.09	0.95	0.80	0.95	0.90
153.6	0.89	0.77	0.73	0.80	2.00	0.88	0.81	0.84	1.02	0.88	0.94	0.94	1.47	0.96	0.98	1.14	0.91	0.81	0.93	0.88
153.7	0.92	0.78	0.71	0.80	2.01	0.82	0.81	0.81	0.94	0.96	0.91	0.94	1.47	0.95	1.03	1.15	0.91	0.84	0.86	0.87
153.8	0.98	0.78	0.74	0.83	2.06	0.87	0.84	0.85	0.98	0.98	0.97	0.98	1.52	0.93	1.05	1.17	0.88	0.82	0.88	0.86
153.9	0.95	0.78	0.75	0.82	2.04	0.83	0.87	0.85	1.04	1.08	0.90	1.04	1.52	0.90	1.08	1.17	0.87	0.86	0.89	0.87
154.0	0.96	0.76	0.74	0.82	2.03	0.82	0.89	0.86	0.96	0.98	0.92	0.96	1.55	0.87	1.12	1.18	0.83	0.85	0.88	0.85
154.1	0.96	0.74	0.80	0.83	2.13	0.86	0.96	0.91	1.02	0.94	0.92	0.94	1.42	0.87	1.17	1.15	0.85	0.85	0.86	0.86
154.2	0.93	0.75	0.80	0.83	2.09	0.83	0.91	0.87	0.99	0.88	0.93	0.93	1.45	0.90	1.15	1.17	0.89	0.83	0.89	0.87
154.3	0.93	0.77	0.77	0.82	2.12	0.86	0.92	0.89	0.94	0.93	0.90	0.93	1.43	0.90	1.17	1.17	0.92	0.83	0.90	0.88
154.4	0.94	0.77	0.80	0.84	2.03	0.77	0.91	0.84	0.91	0.97	0.98	0.97	1.42	0.87	1.12	1.14	0.95	0.84	0.87	0.89
154.5	0.95	0.78	0.84	0.86	2.08	0.89	0.91	0.90	0.92	0.99	0.92	0.92	1.40	0.93	1.12	1.15	1.00	0.83	0.86	0.89
154.6	0.95	0.82	0.81	0.86	2.09	0.89	0.83	0.86	0.96	1.11	0.91	0.96	1.52	0.93	1.12	1.19	1.00	0.89	0.88	0.92
154.7	0.91	0.81	0.82	0.85	2.10	0.79	0.88	0.83	0.94	1.02	0.85	0.94	1.61	0.87	1.10	1.19	0.94	0.90	0.89	0.91
154.8	0.90	0.79	0.85	0.85	2.10	0.86	0.85	0.86	0.94	1.08	0.91	0.94	1.61	0.91	1.07	1.20	0.89	0.88	0.89	0.89
154.9	0.90	0.79	0.77	0.82	2.05	0.78	0.90	0.84	0.90	1.08	0.91	0.91	1.55	0.90	1.11	1.19	1.05	0.93	0.88	0.95
155.0	0.90	0.74	0.79	0.81	2.03	0.81	0.92	0.86	0.86	1.03	0.92	0.92	1.54	0.96	1.09	1.20	1.01	0.91	0.88	0.93
155.1	0.87	0.81	0.77	0.82	2.15	0.80	0.85	0.83	0.83	0.96	0.88	0.88	1.60	0.93	1.14	1.22	1.03	1.02	0.87	0.97
155.2	0.88	0.75	0.78	0.80	2.06	0.82	0.89	0.85	0.81	0.98	0.87	0.87	1.63	0.88	1.16	1.22	1.03	0.94	0.86	0.95
155.3	0.87	0.76	0.77	0.80	2.12	0.82	0.92	0.87	0.90	1.02	0.91	0.91	1.62	0.89	1.10	1.21	0.98	0.94	0.87	0.93
155.4	0.91	0.74	0.77	0.81	2.09	0.83	0.95	0.89	0.93	1.00	0.89	0.93	1.62	0.88	1.05	1.18	1.03	0.93	0.83	0.93
155.5	0.89	0.73	0.79	0.80	2.12	0.90	0.96	0.93	0.83	1.02	0.91	0.91	1.57	0.89	1.16	1.20	1.04	0.96	0.82	0.94
155.6	0.92	0.74	0.79	0.82	2.18	0.92	0.92	0.92	0.90	1.13	0.94	0.94	1.62	0.92	1.14	1.22	1.02	1.02	0.81	0.95
155.7	0.91	0.73	0.74	0.79	2.12	0.95	0.92	0.93	0.89	1.09	0.90	0.90	1.59	0.91	1.12	1.21	0.98	1.04	0.82	0.94
155.8	0.95	0.75	0.74	0.81	2.07	0.88	0.95	0.92	0.90	1.21	0.91	0.91	1.62	0.89	1.13	1.22	0.96	0.93	0.81	0.90
155.9	0.90	0.75	0.71	0.78	2.19	0.90	0.93	0.92	0.96	1.08	0.92	0.96	1.54	0.87	1.11	1.18	0.95	1.03	0.79	0.92
156.0	0.85	0.79	0.73	0.79	2.04	0.91	0.92	0.91	0.88	1.14	0.97	0.97	1.48	0.92	1.09	1.17	0.88	0.91	0.79	0.86
156.1	0.87	0.78	0.78	0.81	2.11	0.90	0.92	0.91	0.85	1.08	0.98	0.98	1.46	0.88	1.08	1.14	1.00	0.93	0.77	0.90
156.2	0.87	0.81	0.70	0.79	2.12	0.95	0.83	0.89	0.82	1.04	1.00	1.00	1.49	0.89	1.07	1.15	1.04	0.92	0.76	0.91
156.3	0.87	0.77	0.76	0.80	2.13	0.92	0.85	0.88	0.82	1.01	0.97	0.97	1.51	0.92	1.07	1.17	1.07	0.88	0.76	0.90
156.4	0.86	0.77	0.74	0.79	2.16	0.92	0.92	0.92	0.87	0.92	1.01	0.92	1.66	0.89	1.10	1.22	1.05	0.88	0.79	0.91
156.5	0.88	0.76	0.77	0.80	2.19	0.89	0.91	0.90	0.85	0.87	0.99	0.87	1.65	0.91	1.09	1.22	1.07	0.89	0.77	0.91
156.6	0.92	0.76	0.77	0.82	2.06	0.92	0.91	0.91	0.86	0.91	1.01	0.91	1.63	0.96	1.09	1.23	1.12	0.90	0.78	0.93
156.7	0.91	0.73	0.77	0.80	2.18	0.94	0.93	0.93	0.88	0.96	1.05	0.96	1.60	1.01	1.07	1.23	1.04	0.87	0.78	0.89
156.8	0.91	0.73	0.79	0.81	2.15	0.92	0.90	0.91	0.82	1.00	1.03	1.00	1.60	1.01	1.10	1.24	0.99	0.90	0.76	0.88
156.9	0.94	0.73	0.78	0.82	2.14	0.92	0.93	0.92	0.81	1.00	1.06	1.00	1.60	0.95	1.10	1.22	1.03	0.88	0.79	0.90
157.0	0.92	0.73	0.80	0.82	2.14	0.85	0.92	0.89	0.78	0.95	1.08	0.95	1.62	0.96	1.13	1.24	1.06	0.87	0.83	0.92
157.1	0.90	0.73	0.87	0.84	2.07	0.80	0.84	0.82	0.81	0.98	1.17	0.98	1.60	0.94	1.12	1.22	0.99	0.86	0.85	0.90
157.2	0.88	0.73	0.76	0.79	2.13	0.84	0.88	0.86	0.79	1.06	1.16	1.06	1.63	0.97	1.09	1.23	0.97	0.86	0.82	0.88
157.3	0.91	0.72	0.72	0.79	2.12	0.88	0.96	0.92	0.92	1.05	1.07	1.05	1.61	0.93	1.12	1.22	1.03	0.86	0.81	0.90
157.4	0.90	0.72	0.73	0.78	2.20	0.85	0.91	0.88	0.88	1.03	1.14	1.03	1.61	0.92	1.12	1.21	0.98	0.87	0.84	0.90
157.5	0.92	0.74	0.73	0.80	2.14	0.94	0.95	0.94	0.86	1.01	1.12	1.01	1.57	0.94	1.06	1.19	1.03	0.81	0.82	0.89
157.6	0.92	0.72	0.72	0.78	2.12	0.88	0.92	0.90	0.87	0.99	1.11	0.99	1.50	0.94	1.04	1.16	1.01	0.80	0.81	0.87
157.7	0.95	0.74	0.75	0.81	2.15	0.92	0.93	0.92	0.86	0.96	1.09	0.96	1.50	0.96	1.05	1.17	1.01	0.81	0.81	0.87
157.8	0.94	0.74	0.75	0.81	2.08	0.90	0.91	0.90	0.80	0.96	1.09	0.96	1.48	1.01	1.09	1.20	0.89	0.84	0.81	0.85
157.9	0.96	0.72	0.71	0.80	2.10	0.90	0.90	0.90	0.86	1.08	1.13	1.08	1.44	1.01	1.09	1.18	0.92	0.80	0.77	0.83
158.0	0.94	0.73	0.75	0.81	2.10	0.94	0.93	0.94	0.79	1.01	1.17	1.01	1.43	1.03	1.07	1.18	0.90	0.81	0.82	0.84
158.1	0.95	0.72	0.76	0.81	2.18	0.96	0.94	0.95	0.84	0.99	1.17	0.99	1.44	1.07	1.08	1.20	0.92	0.80	0.81	0.84
158.2	0.94	0.72	0.77	0.81	2.11	0.88	0.97	0.92	0.82	0.98	1.17	0.98	1.47	1.29	1.04	1.26	0.89	0.80	0.81	0.83
158.3	0.93	0.73	0.74	0.80	2.20	0.86	0.98	0.92	0.78	0.90	1.22	0.90	1.43	1.27	1.08	1.26	0.92	0.82	0.82	0.85
158.4	0.94	0.71	0.75	0.80	2.19	0.89	0.96	0.93	0.78	0.88	1.16	0.88	1.38	1.29	1.09	1.25	0.94	0.82	0.81	0.86
158.5	0.93	0.71	0.73	0.79	2.25	0.80	0.94	0.87	0.82	0.92	1.15	0.92	1.41	1.23	1.05	1.23	0.89	0.84	0.82	0.85
158.6	0.93	0.72	0.77	0.81	2.23	0.84	1.01	0.93	0.79	0.90	1.09	0.90	1.42	1.21	1.09	1.24	0.85	0.81	0.80	0.82
158.7	0.91	0.73	0.77	0.80	2.16	0.87	0.96	0.91	0.87	0.86	1.23	0.87	1.45	1.27	1.09	1.27	0.87	0.84	0.80	0.84
158.8	0.92	0.71	0.75	0.79	2.20	0.85	0.93	0.89	0.83	0.88	1.25	0.88	1.47	1.27	1.12	1.29	0.86	0.84	0.83	0.84
158.9	0.93	0.73	0.75	0.80	2.19	0.91	0.93	0.92	0.82	0.88	1.31	0.88	1.46	1.23	1.09	1.26	0.85	0.85	0.82	0.84
159.0	0.92	0.75	0.71	0.79	2.11	0.92	0.92	0.92	0.84	0.91	1.28	0.91	1.39	1.27	1.07	1.25	0.89	0.81	0.82	0.84
159.1	0.93	0.75	0.74	0.80	2.08	0.91	0.94	0.93	0.85	0.92	1.25	0.92	1.43	1.25	1.11	1.26	0.91	0.81	0.80	0.84
159.2	0.94	0.80	0.75	0.83	2.12	0.96	0.97	0.96	0.83	0.96	1.25	0.96	1.49	1.25	1.12	1.28	0.90	0.82	0.81	0.84
159.3	0.94	0.79	0.72	0.82	2.10	0.87	0.96	0.92	0.85	1.03	1.28	1.03	1.56	1.41	1.10	1.36	0.94	0.85	0.81	0.87
159.4	0.91	0.77	0.73	0.80	2.15	0.88	0.94	0.91	0.86	0.98	1.13	0.98	1.46	1.39	1.10	1.32	0.94	0.91	0.82	0.89
159.5	0.94	0.80	0.75	0.83	2.14	0.79	0.98	0.89	0.84	1.03	1.11	1.03	1.39	1.45	1.12	1.32	0.99	0.95	0.82	0.92
159.6	0.93	0.78	0.77	0.83	2.12	0.77	0.99	0.88	0.88	0.84	1.09	0.88	1.53	1.44	1.08	1.35	0.93	0.93	0.84	0.90
159.7	0.93	0.77	0.75	0.82	2.14	0.78	1.02	0.90	0.85	0.83	1.10	0.85	1.53	1.41	1.06	1.33	0.92	0.88	0.83	0.87
159.8	1.00	0.77	0.72	0.83	2.18	0.84	0.98	0.91	0.90	0.82	1.08	0.90	1.49	1.42	1.07	1.33	0.94	0.93	0.82	0.90
159.9	0.99	0.77	0.75	0.84	2.13	0.89	0.95	0.92	0.87	0.78	1.18	0.87	1.42	1.44	1.07	1.31	0.95	0.94	0.84	0.91
160.0	1.04	0.77	0.79	0.87	2.10	0.83	0.96	0.89	0.78	0.80	1.15	0.80	1.46	1.32	1.09	1.29	0.92	0.91	0.84	0.89
160.1	1.05	0.76	0.72	0.85	2.08	0.84	0.98	0.91	0.78	0.83	1.17	0.83	1.53	1.34	1.06	1.31	0.91	0.87	0.86	0.88
160.2	1.02	0.77	0.69	0.83	2.04	0.86	1.01	0.93	0.81	0.79	1.17	0.81	1.54	1.28	1.08	1.30	0.92	0.86	0.84	0.88
160.3	1.03	0.75	0.69	0.82	1.99	0.80	1.05	0.93	0.81	0.75	1.15	0.81	1.56	1.37	1.06	1.33	0.94	0.93	0.84	0.90
160.4	1.02	0.75	0.69	0.82	2.06	0.88	1.01	0.95	0.80	0.76	1.08	0.80	1.43	1.24	1.07	1.25	0.90	0.95	0.90	0.91
160.5	1.00	0.74	0.75	0.83	2.08	0.84	1.12	0.98	0.81	0.76	1.07	0.81	1.42	1.22	1.10	1.25	0.86	0.90	0.89	0.88
160.6	1.00	0.73	0.75	0.83	2.02	0.80	1.07	0.94	0.81	0.74	1.09	0.81	1.41	1.28	1.07	1.25	0.81	0.95	0.89	0.88
160.7	1.01	0.75	0.76	0.84	1.98	0.87	1.03	0.95	0.84	0.77	1.14	0.84	1.45	1.24	1.06	1.25	0.85	0.89	0.89	0.88
160.8	1.02	0.70	0.77	0.83	1.99	0.86	1.08	0.97	0.84	0.76	1.15	0.84	1.45	1.24	1.04	1.24	0.92	0.88	0.83	0.88
160.9	1.01	0.71	0.74	0.82	2.12	0.80	1.12	0.96	0.80	0.75	1.18	0.80	1.42	1.25	0.99	1.22	0.90	0.87	0.86	0.88
161.0	1.01	0.73	0.79	0.85	2.05	0.85	1.09	0.97	0.87	0.74	1.19	0.87	1.48	1.24	0.98	1.23	0.89	0.96	0.83	0.89
161.1	1.04	0.74	0.79	0.86	2.04	0.86	1.09	0.97	0.87	0.75	1.16	0.87	1.46	1.29	1.00	1.25	0.96	0.99	0.90	0.95
161.2	1.04	0.71	0.78	0.84	1.94	0.82	1.05	0.94	0.86	0.77	1.14	0.86	1.46	1.28	1.01	1.25	0.93	1.04	0.87	0.95
161.3	1.01	0.72	0.77	0.83	1.93	0.82	1.10	0.96	0.89	0.76	1.12	0.89	1.51	1.32	1.03	1.29	1.08	1.02	0.94	1.01
161.4	0.99	0.74	0.79	0.84	1.95	0.84	1.04	0.94	0.90	0.80	1.10	0.90	1.55	1.30	1.07	1.31	1.06	0.98	0.93	0.99
161.5	1.00	0.76	0.83	0.86	1.97	0.76	1.02	0.89	0.86	0.79	1.00	0.86	1.51	1.32	1.06	1.29	0.97	1.04	0.92	0.98
161.6	1.00	0.76	0.88	0.88	2.03	0.81	1.02	0.92	0.83	0.82	1.04	0.83	1.46	1.26	1.07	1.26	1.02	1.13	1.00	1.05
161.7	1.00	0.81	0.90	0.90	1.98	0.80	0.94	0.87	0.87	0.82	1.06	0.87	1.53	1.20	1.03	1.25	1.03	1.07	1.00	1.03
161.8	1.01	0.76	0.90	0.89	1.89	0.78	0.92	0.85	0.87	0.80	1.05	0.87	1.53	1.18	1.04	1.25	1.01	1.09	0.96	1.02
161.9	0.98	0.76	0.87	0.87	1.94	0.81	1.01	0.91	0.87	0.79	1.01	0.87	1.56	1.13	1.04	1.24	0.99	1.05	0.99	1.01
162.0	1.01	0.77	0.81	0.86	1.98	0.83	1.09	0.96	0.86	0.80	1.05	0.86	1.52	1.19	1.09	1.26	0.95	1.07	0.89	0.97
162.1	1.04	0.81	0.78	0.87	1.94	0.82	1.11	0.97	0.88	0.78	1.09	0.88	1.59	1.24	1.07	1.30	0.95	1.05	1.05	1.02
162.2	0.99	0.75	0.78	0.84	1.98	0.73	1.10	0.92	0.80	0.81	1.08	0.81	1.61	1.36	1.06	1.34	1.03	1.03	1.13	1.06
162.3	0.99	0.73	0.71	0.81	1.91	0.82	1.04	0.93	0.82	0.81	1.10	0.82	1.58	1.28	1.10	1.32	1.09	0.98	1.07	1.05
162.4	1.00	0.71	0.71	0.81	1.92	0.84	1.13	0.98	0.84	0.81	1.07	0.84	1.53	1.28	1.10	1.30	1.23	0.99	1.04	1.09
162.5	0.99	0.71	0.78	0.83	1.97	0.79	1.06	0.93	0.81	0.84	1.06	0.84	1.41	1.24	1.08	1.25	1.29	0.95	1.02	1.09
162.6	0.96	0.71	0.83	0.83	1.96	0.73	1.02	0.88	0.81	0.85	1.05	0.85	1.39	1.24	1.07	1.24	1.31	0.95	0.93	1.07
162.7	0.97	0.73	0.81	0.84	1.94	0.75	0.88	0.81	0.85	0.84	1.05	0.85	1.39	1.26	1.13	1.26	1.15	0.87	1.04	1.02
162.8	0.97	0.75	0.86	0.86	1.97	0.79	0.90	0.85	0.81	0.82	1.06	0.82	1.43	1.30	1.13	1.29	1.18	0.87	1.00	1.02
162.9	0.96	0.74	0.81	0.84	1.91	0.77	0.87	0.82	0.82	0.82	1.04	0.82	1.44	1.36	1.12	1.31	1.18	0.85	0.97	1.00
163.0	0.98	0.75	0.88	0.87	1.83	0.76	0.90	0.83	0.78	0.81	1.08	0.81	1.44	1.31	1.11	1.29	0.97	0.89	1.01	0.96
163.1	0.99	0.76	0.86	0.87	1.84	0.74	0.99	0.86	0.83	0.82	1.12	0.83	1.41	1.27	1.14	1.27	0.94	0.87	1.00	0.94
163.2	0.99	0.75	0.84	0.86	1.83	0.74	0.97	0.85	0.78	0.82	1.01	0.82	1.43	1.37	1.09	1.30	1.01	0.89	1.02	0.97
163.3	0.98	0.76	0.85	0.86	1.87	0.73	0.96	0.85	0.80	0.83	0.99	0.83	1.45	1.31	1.07	1.28	1.00	0.91	0.99	0.97
163.4	0.98	0.75	0.90	0.88	1.85	0.73	1.03	0.88	0.85	0.81	0.98	0.85	1.44	1.32	1.05	1.27	1.09	0.90	0.95	0.98
163.5	0.97	0.76	0.93	0.89	1.90	0.71	1.01	0.86	0.87	0.84	1.07	0.87	1.43	1.33	1.09	1.28	1.05	0.87	0.86	0.93
163.6	0.99	0.78	0.88	0.88	1.88	0.72	0.99	0.86	0.82	0.83	1.04	0.83	1.45	1.35	1.09	1.29	1.07	0.86	0.84	0.92
163.7	0.98	0.76	0.87	0.87	1.89	0.69	1.02	0.85	0.82	0.84	1.11	0.84	1.46	1.39	1.13	1.32	1.14	0.86	0.90	0.97
163.8	0.99	0.74	0.86	0.86	1.88	0.71	1.04	0.87	0.77	0.81	1.05	0.81	1.47	1.33	1.10	1.30	1.17	0.86	0.92	0.98
163.9	1.00	0.76	0.84	0.87	1.94	0.69	1.11	0.90	0.79	0.79	1.06	0.79	1.48	1.32	1.13	1.31	1.21	0.86	0.90	0.99
164.0	1.01	0.76	0.87	0.88	2.08	0.73	1.07	0.90	0.89	0.82	0.98	0.89	1.48	1.34	1.13	1.32	1.19	0.79	0.90	0.96
164.1	1.01	0.79	0.79	0.86	2.09	0.73	1.14	0.93	0.84	0.78	0.99	0.84	1.43	1.34	1.10	1.29	1.16	0.79	0.89	0.95
164.2	0.99	0.77	0.78	0.85	2.06	0.72	1.13	0.93	0.86	0.82	0.91	0.86	1.54	1.31	1.09	1.31	1.24	0.88	0.89	1.00
164.3	0.99	0.77	0.79	0.85	1.98	0.70	1.19	0.94	0.85	0.80	0.95	0.85	1.51	1.31	1.10	1.31	1.25	0.86	0.88	1.00
164.4	1.01	0.76	0.85	0.87	1.98	0.68	1.26	0.97	0.86	0.77	0.95	0.86	1.52	1.20	1.14	1.29	1.25	0.89	0.88	1.00
164.5	1.00	0.78	0.84	0.87	2.00	0.72	1.20	0.96	0.84	0.80	0.97	0.84	1.53	1.24	1.12	1.30	1.26	1.03	0.93	1.07
164.6	1.00	0.75	0.89	0.88	2.02	0.73	1.17	0.95	0.87	0.75	1.03	0.87	1.54	1.18	1.12	1.28	1.22	1.03	0.90	1.05
164.7	0.97	0.78	0.92	0.89	1.94	0.75	1.08	0.92	0.79	0.75	1.05	0.79	1.52	1.19	1.13	1.28	1.14	0.90	0.88	0.97
164.8	0.97	0.76	1.00	0.91	1.93	0.79	1.11	0.95	0.79	0.77	1.08	0.79	1.50	1.13	1.13	1.25	1.18	0.88	0.88	0.98
164.9	0.98	0.74	0.93	0.89	2.04	0.85	1.18	1.01	0.74	0.78	1.04	0.78	1.50	1.14	1.13	1.26	1.23	0.88	0.86	0.99
165.0	0.99	0.77	0.99	0.91	1.97	0.84	1.23	1.03	0.75	0.77	1.04	0.77	1.52	1.20	1.14	1.29	1.17	0.92	0.87	0.99
165.1	1.00	0.75	0.96	0.90	1.96	0.83	1.12	0.97	0.79	0.75	1.07	0.79	1.54	1.16	1.14	1.28	1.14	0.93	0.87	0.98
165.2	1.03	0.78	0.92	0.91	1.95	0.83	1.10	0.97	0.74	0.76	1.13	0.76	1.51	1.23	1.15	1.30	1.02	0.99	0.89	0.96
165.3	1.01	0.75	0.94	0.90	2.01	0.82	1.14	0.98	0.75	0.74	1.05	0.75	1.50	1.20	1.12	1.27	1.08	0.99	0.86	0.98
165.4	1.01	0.78	0.90	0.90	2.01	0.83	1.22	1.02	0.77	0.73	1.14	0.77	1.52	1.22	1.12	1.29	1.09	1.06	0.90	1.01
165.5	1.02	0.78	0.89	0.90	2.04	0.77	1.13	0.95	0.77	0.72	1.05	0.77	1.52	1.13	1.14	1.26	1.08	0.99	0.90	0.99
165.6	1.03	0.76	0.82	0.87	2.02	0.86	1.16	1.01	0.73	0.73	1.11	0.73	1.52	1.17	1.14	1.28	0.99	1.02	0.93	0.98
165.7	1.02	0.78	0.89	0.90	2.04	0.79	1.16	0.97	0.73	0.72	1.05	0.73	1.54	1.19	1.15	1.29	0.91	1.05	0.92	0.96
165.8	0.98	0.77	0.85	0.87	2.01	0.84	1.18	1.01	0.71	0.73	1.07	0.73	1.55	1.10	1.21	1.29	1.00	1.17	0.91	1.03
165.9	1.01	0.76	0.86	0.87	2.01	0.81	1.22	1.01	0.72	0.73	1.08	0.73	1.56	1.15	1.23	1.31	0.99	1.13	0.87	1.00
166.0	0.99	0.80	0.86	0.89	2.01	0.76	1.12	0.94	0.70	0.74	1.05	0.74	1.54	1.20	1.20	1.31	0.96	1.04	0.86	0.95
166.1	0.95	0.77	0.88	0.87	1.97	0.70	1.12	0.91	0.73	0.75	0.90	0.75	1.53	1.21	1.18	1.31	1.04	1.05	0.88	0.99
166.2	0.93	0.77	0.87	0.86	1.91	0.71	1.19	0.95	0.72	0.80	1.05	0.80	1.50	1.17	1.24	1.31	1.02	1.00	0.88	0.97
166.3	0.91	0.77	0.88	0.85	1.96	0.76	1.19	0.97	0.73	0.78	1.11	0.78	1.55	1.19	1.19	1.31	0.97	1.05	0.89	0.97
166.4	0.92	0.77	0.88	0.86	1.93	0.79	1.06	0.92	0.75	0.78	1.06	0.78	1.54	1.10	1.19	1.28	1.06	1.00	0.87	0.98
166.5	0.90	0.79	0.90	0.86	1.83	0.77	1.16	0.97	0.77	0.80	1.03	0.80	1.54	1.16	1.08	1.26	1.08	1.03	0.89	1.00
166.6	0.88	0.77	0.90	0.85	1.85	0.76	1.04	0.90	0.78	0.80	1.01	0.80	1.52	1.08	1.04	1.21	1.02	1.04	0.92	0.99
166.7	0.88	0.78	0.85	0.84	1.84	0.78	1.07	0.92	0.73	0.80	0.99	0.80	1.52	1.15	1.02	1.23	1.08	1.01	0.91	1.00
166.8	0.90	0.77	0.82	0.83	1.84	0.83	1.16	0.99	0.74	0.81	0.98	0.81	1.56	1.11	1.00	1.22	1.02	1.02	0.90	0.98
166.9	0.88	0.76	0.80	0.81	1.88	0.81	1.06	0.94	0.71	0.85	0.97	0.85	1.54	1.07	0.99	1.20	1.05	1.01	0.89	0.99
167.0	0.87	0.77	0.87	0.84	1.85	0.78	1.03	0.91	0.74	0.84	0.99	0.84	1.55	1.09	1.02	1.22	1.02	0.99	0.91	0.97
167.1	0.92	0.77	0.94	0.87	1.92	0.73	0.85	0.79	0.73	0.84	1.00	0.84	1.54	0.97	1.01	1.17	0.99	0.96	0.93	0.96
167.2	0.92	0.79	0.91	0.87	1.95	0.80	1.02	0.91	0.75	0.82	0.93	0.82	1.53	0.99	1.02	1.18	0.95	0.98	0.93	0.96
167.3	0.89	0.78	0.86	0.84	2.02	0.76	0.92	0.84	0.75	0.84	0.97	0.84	1.58	1.03	1.01	1.21	0.97	1.04	0.93	0.98
167.4	0.87	0.79	0.90	0.85	2.00	0.76	0.82	0.79	0.75	0.83	0.94	0.83	1.63	1.11	1.03	1.26	1.06	1.11	0.92	1.03
167.5	0.87	0.76	0.88	0.84	1.97	0.74	0.87	0.80	0.73	0.81	0.98	0.81	1.55	1.15	1.03	1.24	1.07	1.09	0.96	1.04
167.6	0.87	0.79	0.79	0.82	1.95	0.73	0.79	0.76	0.77	0.81	0.92	0.81	1.56	1.13	1.04	1.24	0.98	1.05	0.95	0.99
167.7	0.86	0.76	0.85	0.82	1.93	0.76	0.80	0.78	0.76	0.81	0.92	0.81	1.58	1.15	1.01	1.24	1.01	1.01	0.94	0.98
167.8	0.88	0.76	0.83	0.82	1.92	0.77	0.82	0.79	0.81	0.81	0.93	0.81	1.61	1.14	1.02	1.26	1.04	0.99	0.94	0.99
167.9	0.95	0.76	0.80	0.84	1.86	0.75	0.83	0.79	0.79	0.82	0.98	0.82	1.70	1.20	1.04	1.31	1.04	0.93	0.92	0.97
168.0	0.91	0.75	0.87	0.84	1.85	0.80	0.90	0.85	0.81	0.79	0.95	0.81	1.64	1.15	1.03	1.28	1.07	0.93	0.90	0.97
168.1	0.93	0.77	0.88	0.86	1.93	0.79	0.87	0.83	0.81	0.82	1.00	0.82	1.61	1.13	1.03	1.26	1.03	0.98	0.91	0.97
168.2	0.89	0.78	0.88	0.85	1.91	0.78	0.85	0.82	0.83	0.77	0.93	0.83	1.63	1.15	1.02	1.27	1.08	1.01	0.93	1.01
168.3	0.91	0.76	0.87	0.85	1.83	0.75	0.82	0.79	0.75	0.77	0.93	0.77	1.59	1.08	1.05	1.24	1.03	0.95	0.92	0.97
168.4	0.89	0.77	0.89	0.85	1.80	0.77	0.84	0.81	0.74	0.78	0.96	0.78	1.57	1.08	1.01	1.22	1.01	1.03	0.92	0.98
168.5	0.96	0.73	0.86	0.85	1.78	0.78	0.81	0.80	0.76	0.79	0.92	0.79	1.58	1.07	1.05	1.23	1.08	1.10	0.94	1.04
168.6	0.92	0.78	0.90	0.87	1.81	0.74	0.81	0.78	0.76	0.79	0.92	0.79	1.60	1.12	0.97	1.23	1.01	1.05	0.96	1.01
168.7	0.88	0.72	0.88	0.83	1.77	0.77	0.78	0.77	0.74	0.83	0.92	0.83	1.66	1.08	0.97	1.23	1.02	0.98	1.06	1.02
168.8	0.94	0.70	0.91	0.85	1.93	0.79	0.79	0.79	0.74	0.84	0.92	0.84	1.65	1.05	0.98	1.23	1.02	1.06	1.00	1.03
168.9	0.95	0.71	0.90	0.86	1.80	0.78	0.82	0.80	0.73	0.83	0.98	0.83	1.65	1.09	0.95	1.23	1.03	1.15	1.01	1.06
169.0	1.00	0.77	0.88	0.88	1.84	0.78	0.90	0.84	0.74	0.86	1.04	0.86	1.64	1.08	0.99	1.24	0.92	1.15	0.99	1.02
169.1	0.99	0.72	0.88	0.86	1.80	0.74	0.85	0.80	0.74	0.83	0.98	0.83	1.65	1.13	1.01	1.27	0.96	1.07	0.98	1.00
169.2	0.95	0.72	0.85	0.84	1.79	0.77	0.83	0.80	0.77	0.91	1.00	0.91	1.67	1.05	1.03	1.25	1.06	1.02	1.01	1.03
169.3	0.94	0.72	0.85	0.84	1.85	0.75	0.79	0.77	0.77	0.91	0.89	0.89	1.66	1.06	1.02	1.25	0.98	0.92	1.04	0.98
169.4	0.89	0.70	0.86	0.82	1.84	0.73	0.80	0.76	0.75	0.94	0.91	0.91	1.65	1.09	1.05	1.26	1.14	0.93	1.02	1.03
169.5	0.89	0.68	0.82	0.80	1.81	0.72	0.76	0.74	0.76	0.93	0.92	0.92	1.66	1.20	1.03	1.29	1.07	1.02	0.99	1.03
169.6	0.88	0.71	0.81	0.80	1.84	0.74	0.79	0.76	0.75	0.92	0.95	0.92	1.64	1.11	1.03	1.26	1.08	0.91	0.99	0.99
169.7	0.88	0.73	0.81	0.81	1.81	0.73	0.80	0.76	0.74	0.91	0.91	0.91	1.66	1.11	1.02	1.26	1.02	0.99	1.00	1.00
169.8	0.92	0.72	0.83	0.82	1.82	0.72	0.84	0.78	0.75	0.89	0.90	0.89	1.66	1.04	1.08	1.26	1.04	0.97	0.93	0.98
169.9	0.86	0.70	0.84	0.80	1.83	0.72	0.83	0.77	0.73	0.86	0.89	0.86	1.65	1.05	1.03	1.24	1.05	0.98	0.96	0.99
170.0	0.91	0.73	0.83	0.82	1.84	0.73	0.85	0.79	0.73	0.88	0.95	0.88	1.64	1.05	1.04	1.24	1.06	0.98	0.89	0.98
170.1	0.93	0.69	0.81	0.81	1.83	0.74	0.81	0.77	0.75	0.84	0.96	0.84	1.67	1.05	1.07	1.26	1.08	1.05	0.87	1.00
170.2	0.88	0.72	0.79	0.80	1.78	0.73	0.85	0.79	0.73	0.81	1.00	0.81	1.65	1.07	1.11	1.28	1.06	0.94	0.88	0.96
170.3	0.86	0.71	0.83	0.80	1.85	0.71	0.78	0.74	0.74	0.79	0.96	0.79	1.66	1.13	1.05	1.28	1.05	1.00	0.86	0.97
170.4	0.93	0.72	0.82	0.82	1.82	0.75	0.75	0.75	0.73	0.85	0.92	0.85	1.65	1.15	1.07	1.29	1.08	0.97	0.94	1.00
170.5	0.95	0.73	0.81	0.83	1.71	0.79	0.73	0.76	0.75	0.79	1.02	0.79	1.67	1.22	1.10	1.33	1.11	1.08	0.92	1.03
170.6	0.96	0.73	0.88	0.86	1.64	0.72	0.78	0.75	0.75	0.83	1.00	0.83	1.65	1.15	1.10	1.30	1.04	1.15	0.90	1.03
170.7	0.93	0.79	0.80	0.84	1.66	0.72	0.75	0.74	0.76	0.81	0.91	0.81	1.62	1.18	1.07	1.29	1.08	1.07	0.97	1.04
170.8	0.90	0.73	0.81	0.82	1.58	0.72	0.76	0.74	0.74	0.82	0.94	0.82	1.64	1.19	1.14	1.32	1.16	1.06	0.97	1.06
170.9	0.98	0.77	0.86	0.87	1.50	0.74	0.75	0.75	0.74	0.82	0.89	0.82	1.63	1.18	1.14	1.32	1.07	1.08	0.89	1.01
171.0	1.02	0.76	0.87	0.89	1.57	0.73	0.81	0.77	0.73	0.79	0.94	0.79	1.63	1.21	1.10	1.31	1.03	1.07	0.90	1.00
171.1	1.01	0.79	0.85	0.88	1.45	0.73	0.73	0.73	0.74	0.80	0.94	0.80	1.63	1.19	1.06	1.29	1.03	1.08	0.92	1.01
171.2	1.00	0.75	0.84	0.86	1.40	0.72	0.76	0.74	0.77	0.81	1.05	0.81	1.66	1.17	1.05	1.30	1.03	1.01	0.89	0.98
171.3	0.95	0.76	0.84	0.85	1.37	0.71	0.76	0.74	0.75	0.81	0.98	0.81	1.63	1.21	1.06	1.30	1.11	1.08	0.84	1.01
171.4	1.00	0.78	0.86	0.88	1.35	0.71	0.82	0.76	0.73	0.77	0.96	0.77	1.69	1.26	1.04	1.33	1.03	1.07	0.86	0.99
171.5	1.00	0.77	0.85	0.87	1.22	0.69	0.81	0.75	0.74	0.76	0.93	0.76	1.64	1.21	1.02	1.29	1.06	1.08	0.86	1.00
171.6	0.95	0.78	0.81	0.85	1.28	0.73	0.84	0.79	0.72	0.77	0.95	0.77	1.64	1.17	1.03	1.28	1.05	1.09	0.84	0.99
171.7	0.96	0.79	0.82	0.86	1.22	0.70	0.81	0.75	0.72	0.78	0.93	0.78	1.65	1.14	0.98	1.26	0.92	1.21	0.92	1.01
171.8	1.05	0.76	0.85	0.89	1.30	0.73	0.85	0.79	0.73	0.76	0.95	0.76	1.64	1.09	1.01	1.25	0.89	1.13	0.91	0.98
171.9	1.05	0.72	0.84	0.87	1.38	0.69	0.80	0.75	0.75	0.76	0.93	0.76	1.65	1.04	0.99	1.23	0.96	1.15	0.93	1.02
172.0	1.00	0.72	0.83	0.85	1.29	0.74	0.87	0.80	0.72	0.81	0.93	0.81	1.65	1.05	1.02	1.24	0.99	1.14	0.94	1.02
172.1	1.02	0.71	0.82	0.85	1.32	0.75	0.84	0.79	0.74	0.79	0.90	0.79	1.66	1.02	0.95	1.21	1.07	1.10	0.97	1.05
172.2	1.04	0.75	0.85	0.88	1.41	0.72	0.84	0.78	0.72	0.79	0.82	0.79	1.65	1.11	0.94	1.23	1.05	1.11	0.97	1.05
172.3	0.99	0.73	0.79	0.84	1.27	0.73	0.86	0.79	0.73	0.82	0.85	0.82	1.64	1.10	0.92	1.22	1.00	1.09	0.96	1.01
172.4	1.03	0.71	0.78	0.84	1.23	0.71	0.79	0.75	0.72	0.78	0.85	0.78	1.67	1.02	1.02	1.24	0.93	1.04	0.92	0.96
172.5	1.05	0.70	0.84	0.86	1.32	0.71	0.79	0.75	0.73	0.79	0.88	0.79	1.66	0.98	1.03	1.22	1.03	1.05	0.92	1.00
172.6	1.06	0.74	0.82	0.87	1.35	0.73	0.80	0.77	0.73	0.76	0.90	0.76	1.66	0.96	0.97	1.20	0.95	1.04	0.98	0.99
172.7	1.01	0.76	0.81	0.86	1.32	0.73	0.77	0.75	0.74	0.79	0.90	0.79	1.65	0.96	0.97	1.19	1.02	1.00	1.00	1.01
172.8	0.98	0.76	0.83	0.86	1.24	0.71	0.76	0.73	0.70	0.80	0.88	0.80	1.67	0.97	0.91	1.18	0.99	0.95	0.99	0.98
172.9	0.99	0.71	0.88	0.86	1.19	0.73	0.76	0.74	0.72	0.82	0.92	0.82	1.66	0.96	0.92	1.18	0.98	0.94	1.00	0.98
173.0	0.89	0.71	0.86	0.82	1.18	0.72	0.76	0.74	0.73	0.78	0.96	0.78	1.64	1.03	0.92	1.20	0.93	0.97	0.98	0.96
173.1	0.93	0.72	0.84	0.83	1.26	0.73	0.79	0.76	0.73	0.81	0.88	0.81	1.66	1.05	0.93	1.21	1.03	1.02	0.96	1.00
173.2	0.95	0.72	0.88	0.85	1.29	0.71	0.81	0.76	0.72	0.84	0.92	0.84	1.65	1.08	0.92	1.22	0.99	1.04	1.01	1.01
173.3	0.90	0.70	0.86	0.82	1.26	0.75	0.79	0.77	0.69	0.84	0.97	0.84	1.67	1.08	0.95	1.24	0.93	1.07	0.97	0.99
[truncated: 1,267 more rows]

## Sheet: SASA (nm²)
	Wild-type				P525L				R521C				R521H				P525L-PDB
[truncated: 3,002 more rows]

[truncated: 1 more sheets: ConSurf]
